# Supplementary material for: The quantitative proteomics analysis of multi-stage gastric mucosal lesions associated with Helicobacter pylori infection
Source: PLoS One. 2026 Jul 31;21(7):e0353347. doi: 10.1371/journal.pone.0353347 (PMC13426948; doi:10.1371/journal.pone.0353347)
Supplement: S1 Table — (XLSX) [file pone.0353347.s001.xlsx]

## Sheet: Diff_distribution
Compared sample name	Up-regulated	Down-regulated
HpC_CG/HpN_CG	436	335
HpC_CAG/HpC_CG	50	51
GC/HpC_CAG	261	274

## Sheet: HpC_CGvsHpN_CG
Protein accession	Protein description	Gene name	HpC_CG/HpN_CG Ratio	HpC_CG/HpN_CG P value	Regulated Type	MW [kDa]	Coverage [%]	Peptides	Unique peptides	Razor + unique peptides	iBAQ HpN_CG1	iBAQ HpN_CG2	iBAQ HpN_CG3	iBAQ HpN_CG4	iBAQ HpN_CG5	iBAQ HpN_CG6	iBAQ HpC_CG1	iBAQ HpC_CG2	iBAQ HpC_CG3	iBAQ HpC_CG4	iBAQ HpC_CG5	iBAQ HpC_CG6	iBAQ HpC_CAG1	iBAQ HpC_CAG2	iBAQ HpC_CAG3	iBAQ HpC_CAG4	iBAQ HpC_CAG5	iBAQ HpC_CAG6	iBAQ GC2	iBAQ GC4	iBAQ GC5	iBAQ GC6	LFQ intensity HpN_CG1	LFQ intensity HpN_CG2	LFQ intensity HpN_CG3	LFQ intensity HpN_CG4	LFQ intensity HpN_CG5	LFQ intensity HpN_CG6	LFQ intensity HpC_CG1	LFQ intensity HpC_CG2	LFQ intensity HpC_CG3	LFQ intensity HpC_CG4	LFQ intensity HpC_CG5	LFQ intensity HpC_CG6	LFQ intensity HpC_CAG1	LFQ intensity HpC_CAG2	LFQ intensity HpC_CAG3	LFQ intensity HpC_CAG4	LFQ intensity HpC_CAG5
A0A0C4DH36	Probable non-functional immunoglobulin heavy variable 3-38 OS=Homo sapiens OX=9606 GN=IGHV3-38 PE=1 SV=1	IGHV3-38	1000	0.001	Up	12.758	35.3	3	3	3							3583.5	4689.8	6109.3	9281.8	9049.4	11944	10937	10887	27704	28003	4400.1	15532	2883.6	13588	12112	5936.7	0	0	0	0	0	0	0	0	0	0	0	28154	0	25753	50017	0	0
A1IGU5	Rho guanine nucleotide exchange factor 37 OS=Homo sapiens OX=9606 GN=ARHGEF37 PE=2 SV=2	ARHGEF37	0.618988	0.025952	Down	76.277	28.1	14	14	14	5698.1	7346.7	7195.7	6617.4	5149.2	3560.6	5008.3	2798.5	4155.6	941.33	5884.5	2296	1021.9	1974.6	1292.3	1094.8	3409.7	2493.9	776.58	1625.8	298.44	2600.3	38993	55265	49701	51236	38585	35999	33707	20356	39035	11164	39232	23496	12747	20462	12038	12582	27818
A5YM72	Carnosine synthase 1 OS=Homo sapiens OX=9606 GN=CARNS1 PE=1 SV=3	CARNS1	0.001	0.001	Down	88.483	3.4	2	2	2		537.12			702.24	474.76																	0	0	0	0	0	0	0	0	0	0	0	0	0	0	0	0	0
A6NHR9	Structural maintenance of chromosomes flexible hinge domain-containing protein 1 OS=Homo sapiens OX=9606 GN=SMCHD1 PE=1 SV=2	SMCHD1	2.87948	0.00152408	Up	226.37	23.5	37	36	37	582.37	1097.6	970.93	1004.9	1548.8	1578	4340.2	4071.7	1818.6	5128.7	2435.9	6253.8	4724.4	10924	4328	4488.6	4915	8275.3	778.09	4571.6	3753.7	1775.4	14427	22646	26727	23872	30037	35489	67105	72345	40272	109250	37088	115070	80918	94622	69552	67992	62397
B0I1T2	Unconventional myosin-Ig OS=Homo sapiens OX=9606 GN=MYO1G PE=1 SV=2	MYO1G	3.28462	0.0283843	Up	116.44	40.6	31	29	29	2695	4539.1	3092.6	2623.8	4514	1903.5	10453	26618	4419.9	25010	3654.4	29657	25480	13402	20680	9537.9	17889	26051	2390.5	6776.7	19982	5002	31026	25538	31493	24434	33536	26851	69260	132650	34213	146150	25896	159670	142540	77188	92801	54196	95490
O00116	Alkyldihydroxyacetonephosphate synthase, peroxisomal OS=Homo sapiens OX=9606 GN=AGPS PE=1 SV=1	AGPS	1.50872	0.004565	Up	72.911	44.1	20	20	20	14481	9453.7	13653	8391.1	11079	19870	20985	26655	16693	26413	21280	20475	22161	37037	23768	32716	19568	20371	659.83	35808	20299	21776	42802	37298	35967	34225	45808	69434	60965	75491	56118	79037	68029	60977	69939	104130	84700	104950	57223
O00148	ATP-dependent RNA helicase DDX39A OS=Homo sapiens OX=9606 GN=DDX39A PE=1 SV=2	DDX39A	1.55221	0.0179431	Up	49.129	60	22	9	10	15549	18522	16561	16227	21597	20871	24481	33521	12666	40734	20012	31326	36690	32656	35614	35322	33089	47076	2450.6	61702	26093	14758	63844	61953	51927	50440	64379	55686	85089	107330	50271	124660	70266	102910	121010	99993	99145	94580	96423
O00160	Unconventional myosin-If OS=Homo sapiens OX=9606 GN=MYO1F PE=1 SV=3	MYO1F	14.6379	0.00258476	Up	124.84	26.2	22	18	18	240.13	171.61	177.34	354.97	319.24	444.76	6165.2	9823.6	1024.6	6901.2	283.58	6160.8	3514	3216.7	4270.9	3999	6432.4	7868.5	848.83	3857.6	8732.8	3278.3	1810.9	1550.8	1344.7	2232.8	2033.4	4690.9	34219	62751	7190.2	47510	2203.9	46131	20054	17359	24306	21690	34448
O00194	Ras-related protein Rab-27B OS=Homo sapiens OX=9606 GN=RAB27B PE=1 SV=4	RAB27B	0.611514	0.0130199	Down	24.608	48.2	9	7	7	104270	114670	63768	92333	94238	73358	50153	60033	89001	52929	896780	44152	51879	58910	51673	57335	77192	46554	1663.1	62984	31393		925140	970630	599450	743200	885410	732850	352090	416130	721140	345520	819890	315160	394380	400750	263570	382620	515450
O00217	NADH dehydrogenase [ubiquinone] iron-sulfur protein 8, mitochondrial OS=Homo sapiens OX=9606 GN=NDUFS8 PE=1 SV=1	NDUFS8	0.530862	0.00450935	Down	23.705	36.2	7	7	7	149440	123100	92751	177960	99539	91118	128300	62149	61016	33988	70358	54056	45875	27030	57170	56080	75949	78765	24380	66656	59012	40179	386800	309670	264260	413950	227320	210480	280710	146220	135420	98527	155430	145870	121140	70964	146230	131090	169880
O00329	Phosphatidylinositol 4,5-bisphosphate 3-kinase catalytic subunit delta isoform OS=Homo sapiens OX=9606 GN=PIK3CD PE=1 SV=2	PIK3CD	1000	0.001	Up	119.48	6.4	4	4	4							537.18	131.2		352.44		144.87			76.154		401.86	365.81			116.82		0	0	0	0	0	0	0	0	0	8173.7	0	0	0	0	0	0	7090.1
O00391	Sulfhydryl oxidase 1 OS=Homo sapiens OX=9606 GN=QSOX1 PE=1 SV=3	QSOX1	0.608495	0.0229779	Down	82.577	56.9	36	36	36	87622	167690	164680	152400	154000	129540	52159	73073	182380	44745	115640	62755	63972	105620	53936	86480	65037	56250	11225	83802	15304	21963	332960	646320	589400	455460	508930	451870	187610	261990	571640	169960	396770	228350	247140	354370	190950	290820	213260
O00478	Butyrophilin subfamily 3 member A3 OS=Homo sapiens OX=9606 GN=BTN3A3 PE=1 SV=1	BTN3A3	2.62407	0.0278907	Up	65.001	21.1	10	6	10	3055.2	1076.1	1907	1517.3	879.59	2136.3	11184	5763.6	1789.9	12383	1704.3	12198	6489.9	8274.4	2377.8	10139	13771	11122	4573.4	3792	19676	3189.5	14058	5684	14970	10601	7149.1	14498	37964	22839	11432	40490	10011	52972	36543	40891	12539	32827	39712
O00483	Cytochrome c oxidase subunit NDUFA4 OS=Homo sapiens OX=9606 GN=NDUFA4 PE=1 SV=1	NDUFA4	0.595846	0.0221798	Down	9.3697	46.9	5	5	5	838480	758540	632860	1008100	510220	439930	844350	338870	351640	297810	317340	424840	283130	251100	369280	372010	470460	494350	155200	260150	249010	154070	1473300	1432900	1196400	1919500	885320	852050	1511300	591420	598990	571590	568050	782100	532310	384940	612040	675080	853940
O00541	Pescadillo homolog OS=Homo sapiens OX=9606 GN=PES1 PE=1 SV=1	PES1	1.59193	0.00403607	Up	68.002	21.4	11	11	11	2678.5	1152.6	1137.4	1747.3	1920.5	1539.1	4218.3	3625.4	2146.4	7064.2	1947.5	6633.5	4255.4	5876.9	4683.3	8237.1	8787.7	11186	21717	18958	16911	26737	40974	29173	31477	35255	38091	46991	63873	57176	46015	70717	40545	75020	72164	78732	69632	84816	43513
O00566	U3 small nucleolar ribonucleoprotein protein MPP10 OS=Homo sapiens OX=9606 GN=MPHOSPH10 PE=1 SV=2	MPHOSPH10	1.9783	0.000244479	Up	78.863	17.5	7	7	7	1364.9	690.44	1023.1	1232.6	1122.8	1563.4	4326.5	2719.9	2414.2	3370	2536.1	4618.4	5480.9	3044.4	4127.1	3500.1	2120.8	3268.2		4372.5	5812.8	7171.7	11092	7636.4	12332	12132	11360	12305	26583	20901	17521	24780	15405	27074	35278	24260	26373	22795	18799
O00754	Lysosomal alpha-mannosidase OS=Homo sapiens OX=9606 GN=MAN2B1 PE=1 SV=3	MAN2B1	2.15763	0.00694168	Up	113.74	27.8	21	21	21	5814.1	3461.1	4962.7	6186.8	4196.7	5340.9	16522	22378	7258.5	14890	4901.2	20314	16960	18247	11871	18486	13239	16648	2156.2	11840	17807	19516	52570	37382	41715	46691	38223	47174	106780	132160	57857	92672	41326	138290	116600	113270	77608	109580	81022
O00757	Fructose-1,6-bisphosphatase isozyme 2 OS=Homo sapiens OX=9606 GN=FBP2 PE=1 SV=2	FBP2	0.385568	0.00020084	Down	36.743	52.8	12	11	11	110240	121560	109410	163020	130360	103190	71172	60171	62651	26844	47068	43206	35400	51856	43117	36529	55476	53211	1526.2	54909	21573	9493.7	453250	581780	616940	732140	592920	496390	316000	250170	290590	110250	210410	161820	113100	209650	142830	96678	207510
O00762	Ubiquitin-conjugating enzyme E2 C OS=Homo sapiens OX=9606 GN=UBE2C PE=1 SV=1	UBE2C	1000	0.001	Up	19.652	34.1	4	4	4								3103.5	2015.1	23578	3368	15862			17976	8521.2	18496	9067.2		22705	16259	8869.7	0	0	0	0	0	0	0	0	0	0	0	0	0	0	67250	60635	0
O14545	TRAF-type zinc finger domain-containing protein 1 OS=Homo sapiens OX=9606 GN=TRAFD1 PE=1 SV=1	TRAFD1	1.73471	0.0202153	Up	64.84	11.9	5	5	5	813.86	906.42	1040.7	480.71	702.33	1138.8	1917.8	2245.7	1528.3	2596.8	773.97	2654.8	2981.5	2390.3	1752.5	3046.4	1999.7	1991.2		1096.4	2124.8	1614.7	7878.8	10024	5760.8	3048.1	6315.8	8219.9	9590.3	12771	11561	15607	7001.9	15021	17462	12945	11057	15650	12569
O14561	Acyl carrier protein, mitochondrial OS=Homo sapiens OX=9606 GN=NDUFAB1 PE=1 SV=3	NDUFAB1	0.518737	0.00368017	Down	17.417	21.2	4	4	4	368870	317350	177410	409540	214750	206950	147820	161640	108980	148230	163430	142040	87113	65623	197230	143550	238580	244540	74666	197600	245060	135090	494220	461530	258750	574280	306890	301440	198940	216770	159260	212930	248580	206990	131280	94150	275480	195200	324560
O14613	Cdc42 effector protein 2 OS=Homo sapiens OX=9606 GN=CDC42EP2 PE=1 SV=1	CDC42EP2	0.001	0.001	Down	22.483	18.6	2	2	2	4431.5	2693.3	1315.3		1783.7	1823.2												1472.6			2642.3	9458	0	0	0	0	0	0	0	0	0	0	0	0	0	0	0	0	0
O14678	Lysosomal cobalamin transporter ABCD4 OS=Homo sapiens OX=9606 GN=ABCD4 PE=1 SV=1	ABCD4	0.001	0.001	Down	68.597	4.3	2	2	2	100.34	314.85				199.37														353.33			0	0	0	0	0	0	0	0	0	0	0	0	0	0	0	0	0
O14929	Histone acetyltransferase type B catalytic subunit OS=Homo sapiens OX=9606 GN=HAT1 PE=1 SV=2	HAT1	1.5123	0.0462555	Up	49.54	26.3	7	7	7	8526.1	5141.6	4491	9838.6	8557.2	8763.1	22395	24742	9895.6	29190	14632	18178	16788	22175	26257	19114	19703	24831		36531	31748	23344	36639	23722	30041	25820	35648	45377	52974	60487	29505	74038	34807	46486	46569	56718	64929	45320	45692
O14936	Peripheral plasma membrane protein CASK OS=Homo sapiens OX=9606 GN=CASK PE=1 SV=3	CASK	0.658256	0.0158324	Down	105.12	41.4	34	34	34	46155	45306	40034	54663	34678	34452	46196	25317	27800	22838	27307	30824	27805	32868	22476	25232	22831	18313	10512	47766	17398	13681	315500	300640	282670	374120	246360	248670	277320	125830	223620	137380	231320	168300	156610	171570	186010	193120	171430
O15382	Branched-chain-amino-acid aminotransferase, mitochondrial OS=Homo sapiens OX=9606 GN=BCAT2 PE=1 SV=2	BCAT2	0.527607	0.0227639	Down	44.287	56.1	21	21	21	292420	178600	204030	381970	138480	138120	318330	68799	106320	61598	99035	81364	53344	73167	64565	63153	113920	110590	22965	97966	61966	24042	416320	327440	329470	607930	228660	220650	464260	111820	157280	103800	151410	135480	100100	111410	104590	98566	171840
O15427	Monocarboxylate transporter 4 OS=Homo sapiens OX=9606 GN=SLC16A3 PE=1 SV=1	SLC16A3	1.78997	0.0231289	Up	49.469	9.9	4	4	4		1569.4	472.25	3220.6	4018.7	806.47	6938.8	6906.8	4181.6	5874.7	3381.4	6392.2	5278.8	5703.3	7163.8	7464.6	6154.3	7490.3	3319.4	5975.2	10893	34166	0	15195	0	9854.3	20362	8985.8	23867	30005	14114	29828	19531	28709	27094	23459	34489	31069	30940
O15446	DNA-directed RNA polymerase I subunit RPA34 OS=Homo sapiens OX=9606 GN=POLR1G PE=1 SV=1	POLR1G	1000	0.001	Up	54.985	17.1	5	5	5							1864.7			551.98		1903.8	2087.2	2584	426.98	446.11		445.78		2543.4	2783.3	6470	0	0	0	0	0	0	18191	0	0	0	0	15180	10995	0	0	0	0
O15523	ATP-dependent RNA helicase DDX3Y OS=Homo sapiens OX=9606 GN=DDX3Y PE=1 SV=2	DDX3Y	1.8157	0.000130502	Up	73.153	49.7	29	4	4	1479	1251.5	1297.6		1246.1		2112.7	2344.7		2539.4		2538.2		2249.7	2359.7						2537.5	3409.4	12544	12342	14866	0	12586	0	20742	22840	0	25083	0	26365	0	29731	23605	0	0
O15533	Tapasin OS=Homo sapiens OX=9606 GN=TAPBP PE=1 SV=2	TAPBP	1.57812	0.0359599	Up	47.57	22.5	8	8	8	39818	60737	43735	44817	66223	54957	104910	116900	82298	109560	47319	105880	128280	156690	86992	115470	100240	100630	16068	82532	200880	68385	88538	121710	89090	90903	118280	95174	156400	179880	124460	198780	75826	217360	210940	230410	148860	193030	170730
O43150	Arf-GAP with SH3 domain, ANK repeat and PH domain-containing protein 2 OS=Homo sapiens OX=9606 GN=ASAP2 PE=1 SV=3	ASAP2	0.645854	0.0195365	Down	111.65	18.3	11	10	11	4393.7	8187	6445.2	4429.7	6285.7	3727.9	3323.4	2195.9	4492.8	1471.7	4612.4	922.72	1575.5	2760	1394.5	1853	2143.4	1277.5	278.16	4039	752.84		41138	55116	46117	44965	59538	52734	21582	29576	45581	21430	54830	20504	28443	29408	20560	30016	27403
O43175	D-3-phosphoglycerate dehydrogenase OS=Homo sapiens OX=9606 GN=PHGDH PE=1 SV=4	PHGDH	0.648839	0.0152112	Down	56.65	44.5	19	19	19	67158	64684	102160	82282	75481	47064	90582	51537	29839	40483	42583	43925	40574	60031	69620	24061	35313	63943	34089	71086	39507	47081	127730	138150	188590	142090	131200	96341	141230	96509	55089	77752	73419	90710	82034	111570	121030	48634	64807
O43293	Death-associated protein kinase 3 OS=Homo sapiens OX=9606 GN=DAPK3 PE=1 SV=1	DAPK3	1.59182	0.00993808	Up	52.535	32.8	11	10	11	3782.3	2444.3	1434.3	2219.9	2468	5702.3	3231.5	7707.1	5510.6	4807.8	7203.6	5170.9	4935	4707.1	7494.3	5987.7	6346.4	7016.3	7107.9	7154.6	8820.3	8258.4	17357	13740	11712	10718	16732	27644	19017	32701	25755	26353	28659	23359	29550	26322	38927	36434	25368
O43516	WAS/WASL-interacting protein family member 1 OS=Homo sapiens OX=9606 GN=WIPF1 PE=1 SV=3	WIPF1	1000	0.001	Up	51.258	20.7	7	7	7							6239.2	13326		14950		12077	28208	13139	5389	3408.8	7989.4	10416	1986	2571.5	7084.6	18082	0	0	0	0	0	0	32598	54534	0	80363	0	58195	109240	55125	33920	32731	48814
O43520	Phospholipid-transporting ATPase IC OS=Homo sapiens OX=9606 GN=ATP8B1 PE=1 SV=3	ATP8B1	0.568391	0.0254602	Down	143.69	26.6	26	25	26	10473	17988	12303	45956	12769	11465	53986	26091	69384	31757	39268	24989	63428	74488	17241	29372	33428	27517	120510	22441	10433	14819	999870	1488500	1599400	1177000	1398700	1243500	616080	480060	1498700	245330	1168800	485280	645550	690410	600920	1291900	828320
O43674	NADH dehydrogenase [ubiquinone] 1 beta subcomplex subunit 5, mitochondrial OS=Homo sapiens OX=9606 GN=NDUFB5 PE=1 SV=1	NDUFB5	0.57784	0.00234276	Down	21.75	25.4	6	6	6	125970	120510	117890	176230	100330	85918	92449	78917	65546	54333	77602	79598	22807	15620	79641	79708	83923	94316	23495	68596	61113	1653.5	246480	183180	185360	252830	147060	129700	134920	111360	100780	80421	110840	123080	68258	22505	114930	114940	122340
O43678	NADH dehydrogenase [ubiquinone] 1 alpha subcomplex subunit 2 OS=Homo sapiens OX=9606 GN=NDUFA2 PE=1 SV=3	NDUFA2	0.622621	0.00918293	Down	10.921	41.4	4	4	4	182610	157550	123840	194630	88490	103490	153940	87486	77122	56840	84935	77177	58456	34549	98475	71676	109950	117500	28945	73724	85104	59224	248280	252910	213130	282410	158590	168730	224190	130560	117800	92951	134800	124080	96771	61040	136480	109380	160360
O43704	Sulfotransferase 1B1 OS=Homo sapiens OX=9606 GN=SULT1B1 PE=1 SV=2	SULT1B1	0.499297	0.0104268	Down	34.899	54.4	14	14	14	180650	188230	139360	219760	195080	97019	108090	52438	114530	43238	153350	48459	27120	24589	86654	79298	110860	72261		128750	29813		222420	254150	192790	274330	248630	151040	133380	66313	143120	58261	198230	71431	43596	42354	110030	107000	136320
O43709	Probable 18S rRNA (guanine-N(7))-methyltransferase OS=Homo sapiens OX=9606 GN=BUD23 PE=1 SV=2	BUD23	1000	0.001	Up	31.88	14.2	2	2	2								758.06			122	1788	391.18	467.77	521.44					386.74			0	0	0	0	0	0	0	0	0	0	0	0	0	0	0	0	0
O43760	Synaptogyrin-2 OS=Homo sapiens OX=9606 GN=SYNGR2 PE=1 SV=1	SYNGR2	0.6124	0.00391055	Down	24.81	20.5	5	4	5	53197	30591	47786	49626	33566	72282	47831	71274	50309	55459	23581	69963	59807	42595	76117	61131	62910	78754	14028	25247	48185	84369	245900	159630	248330	234840	158440	191550	109000	190790	98144	116310	101690	142640	135510	106060	167770	113490	122870
O43847	Nardilysin OS=Homo sapiens OX=9606 GN=NRDC PE=1 SV=3	NRDC	1.61162	0.0197015	Up	131.7	24.5	21	21	21	2341.2	1664.1	3280.1	4177.3	4192.2	5562.4	8761.9	9673.1	3677.6	7216.3	3426.7	7972.8	8412.2	11979	7510	9664.3	5147.9	7582.4	91.062	10933	5473.8	6237.9	24454	18381	23814	16016	25212	26205	41110	46677	21753	42165	22742	41642	39358	51915	47168	50638	35278
O43914	TYRO protein tyrosine kinase-binding protein OS=Homo sapiens OX=9606 GN=TYROBP PE=1 SV=1	TYROBP	1000	0.001	Up	12.179	26.5	2	2	2							5677.7	6360.3		7510.2		8781.2	2612.5		2685	5191.5	6820.3	9473.6	215.5	6615.3	26974	21274	0	0	0	0	0	0	9290.3	10982	0	13003	0	14824	0	0	0	9622.9	16719
O43920	NADH dehydrogenase [ubiquinone] iron-sulfur protein 5 OS=Homo sapiens OX=9606 GN=NDUFS5 PE=1 SV=3	NDUFS5	0.599401	0.00957648	Down	12.517	63.2	7	7	7	259230	214740	185920	272650	171390	135740	220370	101010	96204	58000	106280	75158	76825	33430	96148	83900	121050	121060	40874	69218	104840	30989	204500	179500	155590	207380	129380	120490	180110	97100	81901	62928	86820	88648	72509	39793	88285	86971	108390
O43927	C-X-C motif chemokine 13 OS=Homo sapiens OX=9606 GN=CXCL13 PE=1 SV=1	CXCL13	1000	0.001	Up	12.664	41.3	5	5	5								126460		344180		223120	22967	2224.3	2765.6		142210	256280					0	0	0	0	0	0	0	73079	0	482360	0	299810	71658	9841.4	0	0	207220
O60218	Aldo-keto reductase family 1 member B10 OS=Homo sapiens OX=9606 GN=AKR1B10 PE=1 SV=2	AKR1B10	0.646083	0.0418446	Down	36.019	85.4	31	17	31	2377900	2571600	2221400	2544700	2886000	2403000	1136400	1397500	2529900	1210500	3162400	905230	1064700	1324500	1308800	1363300	1685700	1383500	97746	1711000	514070	12857	3295400	3941300	3706500	3477000	4141100	3671600	1495900	1968400	3512600	1642200	4399100	1346100	1654100	1797500	1869400	1934000	2340900
O60234	Glia maturation factor gamma OS=Homo sapiens OX=9606 GN=GMFG PE=1 SV=1	GMFG	3.28296	0.00530757	Up	16.801	76.1	9	7	9	44611	13813	13879	34323	46211	34002	80101	192240	35360	156710	36864	128400	76146	58614	89099	66055	144660	151940	24273	98985	109460	40292	64883	32824	17902	55656	71118	52596	142700	245170	64243	237840	71740	206710	137110	107840	151590	118410	230200
O60331	Phosphatidylinositol 4-phosphate 5-kinase type-1 gamma OS=Homo sapiens OX=9606 GN=PIP5K1C PE=1 SV=2	PIP5K1C	2.19746	0.0119086	Up	73.259	10.9	4	4	4	2150.5	1785.8	1263.6	2606.3	1329	606.71	3107.9	4048.9	402.64	3124.6		2399.3	1729.5	1554.1	1761.8	1210.3	689.17	2242.9	1236.5	2932	341.37	1385.7	0	17081	0	24493	14718	8054.1	34798	29500	0	39724	0	37376	29737	0	27493	18010	9556.8
O60449	Lymphocyte antigen 75 OS=Homo sapiens OX=9606 GN=LY75 PE=1 SV=3	LY75	2.08947	0.0221863	Up	198.31	14.9	19	19	19	626.35	540.32	1976.7	1929.2	5051.1	510.43	3079.8	4573.4	1331.9	5229.6	2739.7	3891.5	4423	5307.1	917.14	5415.8	4385.7	4043.9	11300	1537.3	2767	5370.3	15533	13853	43568	38238	41708	10647	46183	69968	29266	76875	52235	67199	65841	71945	14460	78112	57021
O60462	Neuropilin-2 OS=Homo sapiens OX=9606 GN=NRP2 PE=1 SV=3	NRP2	1000	0.001	Up	104.83	14.1	8	8	8								50.236	139.15	46.291						2301.6	112.06		2591.4			2640.7	0	0	0	0	0	0	0	0	0	0	0	0	0	0	0	0	0
O60496	Docking protein 2 OS=Homo sapiens OX=9606 GN=DOK2 PE=1 SV=2	DOK2	1000	0.001	Up	45.378	9	3	3	3							1302.2	1613.8		2528.7		1971.1	2110.7	1326.3	919.15	1450.6	1330.7	1957.3			1228	756.05	0	0	0	0	0	0	10383	12615	0	14861	0	16398	19175	7484.3	6383.7	11797	13027
O60502	Protein O-GlcNAcase OS=Homo sapiens OX=9606 GN=OGA PE=1 SV=2	OGA	1.71046	0.0473898	Up	102.91	16.9	11	11	11	611.83	494.37	622.33	162.68	500.88	471.48	1125.6	2101.1	820.74	1844.4	407.32	1905.4	1273.9	1093.6	1231.9	1204.5	1255.3	2379.6	788.8	2071.9	1731.1	3608.7	4478	6084.4	6502.4	0	6768.2	9383.3	9513.1	14902	8076.2	16880	5612.9	13194	12534	13161	10175	13523	12790
O60513	Beta-1,4-galactosyltransferase 4 OS=Homo sapiens OX=9606 GN=B4GALT4 PE=1 SV=1	B4GALT4	0.620092	0.0396908	Down	40.041	33.4	10	10	10	8194.2	19534	24410	16294	29329	22843	7521.3	9813.4	21588	6619.7	13743	6913.7	6752.4	11402	4617	8160.2	5495.5	3628.2		12860		798.96	29544	51974	56525	38847	69962	53913	15849	28236	53231	19971	41966	27249	24929	39160	12865	25468	20538
O60701	UDP-glucose 6-dehydrogenase OS=Homo sapiens OX=9606 GN=UGDH PE=1 SV=1	UGDH	0.578432	0.0140142	Down	55.023	78.9	32	32	32	518670	491540	616450	601870	587030	641930	247000	215780	584970	202550	588340	201840	244230	321480	277960	274420	290320	295260	50385	325360	118080	128510	555860	688470	867260	826230	747140	909510	318500	283810	736210	277570	770060	271440	343110	409860	368760	349020	369410
O60704	Protein-tyrosine sulfotransferase 2 OS=Homo sapiens OX=9606 GN=TPST2 PE=1 SV=1	TPST2	1000	0.001	Up	41.911	5.8	2	2	2								1772.2		1687.4		1589.4	717	457.91	3455.3	1573	4100.2	1661.2		367	3349.1	323.28	0	0	0	0	0	0	0	0	0	19686	0	14811	0	0	21467	13279	0
O60711	Leupaxin OS=Homo sapiens OX=9606 GN=LPXN PE=1 SV=1	LPXN	11.4504	0.0297446	Up	43.332	44.6	10	10	10	1731.6		1039.9	484.44	644.13		13593	35540	1765.2	46748	759.7	33851	29274	26236	14182	9886.8	27566	36430	1743.5	6413.4	16611	2267.9	5947	0	4668.1	0	1374.8	0	19453	67320	4676.7	74862	0	62504	85616	45015	29415	15455	34809
O60844	Zymogen granule membrane protein 16 OS=Homo sapiens OX=9606 GN=ZG16 PE=1 SV=3	ZG16	0.001	0.001	Down	18.132	37.7	5	5	5	5128.5	5385.9	6434.3												29840	11487					27062		0	0	0	0	0	0	0	0	0	0	0	0	0	0	55689	32955	0
O60880	SH2 domain-containing protein 1A OS=Homo sapiens OX=9606 GN=SH2D1A PE=1 SV=1	SH2D1A	1000	0.001	Up	14.187	25.8	2	2	2							965.89	2995.5		3611.2		2504.9	2443.3	1608.5			3900.5	3107.5			1033.3		0	0	0	0	0	0	0	9829.2	0	13225	0	0	0	0	0	0	13038
O60934	Nibrin OS=Homo sapiens OX=9606 GN=NBN PE=1 SV=1	NBN	1.82607	0.0293861	Up	84.958	23.9	11	11	11		90.034	467.79	201.74	669.33	570.14	2119.8	1626.6	1122.8	2160.2	1282	2766.8	2755.4	3133.8	1926.2	1926.3	2948.4	2493.3	617.25	4063.3	3127.4	3480.9	0	0	9712.7	0	11996	10474	23904	18109	13965	21908	11566	28084	29745	30446	19877	21411	21023
P0DMP2	SLIT-ROBO Rho GTPase-activating protein 2B OS=Homo sapiens OX=9606 GN=SRGAP2B PE=3 SV=1	SRGAP2B	0.001	0.001	Down	53.405	5.5	2	2	2	425.41	442.3			142.86															226.15			0	0	0	0	0	0	0	0	0	0	0	0	0	0	0	0	0
O75146	Huntingtin-interacting protein 1-related protein OS=Homo sapiens OX=9606 GN=HIP1R PE=1 SV=2	HIP1R	0.602429	0.00394072	Down	119.39	48.4	41	39	41	32540	31740	26832	37586	44771	41063	30591	14126	19517	13773	16278	14953	11460	11787	13032	13427	18861	18886	564.35	18047	18056	8840.7	208970	225570	184110	240230	179320	161020	187380	85912	128470	75913	124290	120480	94087	82384	99002	89388	123290
O75190	DnaJ homolog subfamily B member 6 OS=Homo sapiens OX=9606 GN=DNAJB6 PE=1 SV=2	DNAJB6	1000	0.001	Up	36.087	15	4	3	3							1662		7578.8	14708	6690.8	7019.2	5521.6		7119.8	8268.1	6910.9	6885.1	6940	8526.4		5640.9	0	0	0	0	0	0	0	0	0	80295	0	0	0	0	0	0	0
O75208	Ubiquinone biosynthesis protein COQ9, mitochondrial OS=Homo sapiens OX=9606 GN=COQ9 PE=1 SV=1	COQ9	0.593631	0.0211212	Down	35.509	32.1	8	8	8	95363	83317	54115	133370	60000	72510	103800	36805	53117	24718	41942	36792	29321	28101	34849	40295	41889	40574	15539	45387	27775	72942	219070	194470	153170	281140	144750	144950	227920	70596	115930	64999	101580	94260	77822	68862	86999	90149	93281
O75323	Protein NipSnap homolog 2 OS=Homo sapiens OX=9606 GN=NIPSNAP2 PE=1 SV=1	NIPSNAP2	0.587101	0.0042093	Down	33.742	43.7	11	10	10	109450	114560	86914	190830	100910	86968	107950	67213	76291	62388	92477	71125	32976	24774	70012	55387	95234	92725	65152	67375	62373	37411	345970	370050	237940	444920	257120	231990	247790	141600	181050	146140	218250	173610	111310	68619	158240	131770	209030
O75352	Mannose-P-dolichol utilization defect 1 protein OS=Homo sapiens OX=9606 GN=MPDU1 PE=1 SV=2	MPDU1	0.653249	0.00260042	Down	26.638	13.8	3	3	3	115400	64601	53688	99715	94420	85172	50683	59657	52920	54215	63981	46746	51725	5623.7	57346	35720	77677	49459	36142	56124	78135	13179	159930	114630	89808	140940	156450	146150	80791	101110	87952	82183	100580	75149	93130	0	86709	55508	116510
O75363	Breast carcinoma-amplified sequence 1 OS=Homo sapiens OX=9606 GN=BCAS1 PE=1 SV=2	BCAS1	0.650099	0.0494846	Down	61.708	60.1	31	31	31	262200	454070	369610	266550	456970	267440	169780	153670	404930	135680	378990	128260	253360	270810	113850	168610	218880	135570	160750	250730	37831	39986	897300	1447200	1159200	764300	1259600	845830	501840	401860	1261600	436610	1106600	434850	763990	785840	334910	448850	583270
O75427	Leucine-rich repeat and calponin homology domain-containing protein 4 OS=Homo sapiens OX=9606 GN=LRCH4 PE=1 SV=2	LRCH4	1.71944	0.0147776	Up	73.449	17.9	8	8	8	534.5	1212.7	1407.7	1484.9	2806.6	1608	3592.3	4853.1	2580.9	6647	3060.9	6077.3	5729.6	5470.6	2556.1	3818.5	5097.2	6333.4	130.32	3346	3687.3	3704.5	0	13321	17411	13684	18852	15589	26194	31112	15404	34830	18981	36187	35407	34562	20614	28136	26591
O75438	NADH dehydrogenase [ubiquinone] 1 beta subcomplex subunit 1 OS=Homo sapiens OX=9606 GN=NDUFB1 PE=1 SV=1	NDUFB1	0.357645	0.000143803	Down	6.9611	70.7	5	5	5	126530	96498	45828	101840	64134	62719	34154	29564	27401	21659	42329	30205	11368	2587.8	33803	56906	58181	52930	19036	30243	28098	3863.3	118660	108890	53305	101940	68739	71367	35189	31342	29003	18171	41075	32233	13595	0	35756	48446	56524
O75475	PC4 and SFRS1-interacting protein OS=Homo sapiens OX=9606 GN=PSIP1 PE=1 SV=1	PSIP1	1.50229	0.0119454	Up	60.103	29.8	13	12	12	14764	19055	16602	15859	15677	16516	38447	32782	27039	46991	27004	45808	54115	40788	18395	17009	36072	44042	13872	28030	23050	41614	62662	74480	73667	78412	64990	86642	117000	97232	77171	142730	87056	141100	187020	134250	91699	81066	107060
O75489	NADH dehydrogenase [ubiquinone] iron-sulfur protein 3, mitochondrial OS=Homo sapiens OX=9606 GN=NDUFS3 PE=1 SV=1	NDUFS3	0.645753	0.0188097	Down	30.241	59.1	16	16	16	252190	245940	195060	331920	149610	165060	276880	153990	134950	101760	136160	141700	101980	64562	143140	136830	159620	179290	48904	117550	125600	74622	562760	493810	429210	623720	339630	347560	496240	284960	259070	191800	278810	295090	194700	146080	299300	279540	301490
O75521	Enoyl-CoA delta isomerase 2 OS=Homo sapiens OX=9606 GN=ECI2 PE=1 SV=4	ECI2	0.480636	0.0190677	Down	43.585	47.5	16	16	16	147270	114340	113250	245830	71419	63875	187130	39805	39392	29274	25304	43793	30311	33159	39477	39057	53353	56023	24815	42892	33550	52249	291060	236060	242060	453420	157450	142910	349190	78911	82188	59739	64419	97543	74615	73531	84377	88666	103880
O75607	Nucleoplasmin-3 OS=Homo sapiens OX=9606 GN=NPM3 PE=1 SV=3	NPM3	2.56116	0.0144554	Up	19.343	29.2	3	3	3	9613.7	2716.1	2928.9	3126.4	5292.9	6520	18174	17132	7121.6	15917	8471.7	14736	14593	19767	19403	25325	14926	19134	6106.8	36589	25132	33501	25064	9047.3	8751.1	9635	13545	20969	55017	51247	13912	43583	17078	42013	44224	56443	55105	71149	37094
O75629	Protein CREG1 OS=Homo sapiens OX=9606 GN=CREG1 PE=1 SV=1	CREG1	1.5793	0.0491111	Up	24.074	19.5	3	3	3	7533.6	5572.2	4915.9	8606.9	5526.9	3929	24601	17700	13529	11771	4519.6	10860	9133.8	11898	9776.9	11689	11460	14286	3473.2	9948.2	15671	17380	30715	0	0	37872	0	0	68838	63193	52769	44121	0	41878	42724	49184	38691	41244	44767
O75882	Attractin OS=Homo sapiens OX=9606 GN=ATRN PE=1 SV=2	ATRN	0.640296	0.00281107	Down	158.54	9.3	10	10	10	1735	1027.8	1996.2	926.98	1832.4	1042.7	508.53	1356.2	1647.4	330.23	822.89	1112.2	212.2	767.81	1719	2301.2	296.27	1132.7	2231.2	2671.1	282.91	535.27	21674	18887	28583	18461	20078	20376	12783	13883	19296	9186.7	13087	13760	0	13469	17628	24157	7622.3
O75911	Short-chain dehydrogenase/reductase 3 OS=Homo sapiens OX=9606 GN=DHRS3 PE=1 SV=2	DHRS3	0.529445	0.0111886	Down	33.548	26.8	6	6	6	18628	17840	6333.2	15054	18368	13567	9246.3	8737	9935.4	2807.5	9929.6	1622.8	5732.4	7390.2	772.84	1622.7	9971.1	4186.2		7351.2	1270.3		38832	39479	19822	32574	39882	34912	22151	18713	22905	11055	26171	7806.5	24350	20263	0	9506	27564
O75947	ATP synthase subunit d, mitochondrial OS=Homo sapiens OX=9606 GN=ATP5PD PE=1 SV=3	ATP5PD	0.545782	0.00908204	Down	18.491	78.9	14	14	14	1193700	746400	441710	1274500	669620	529650	714110	454010	358150	417060	472070	318330	225300	123470	528000	354400	671670	651250	232570	505970	522890	258050	2260000	1558900	999610	2712000	1505600	1283300	1351000	968400	689730	888810	976220	757990	576530	286810	1061500	748860	1255100
O75953	DnaJ homolog subfamily B member 5 OS=Homo sapiens OX=9606 GN=DNAJB5 PE=1 SV=1	DNAJB5	1000	0.001	Up	39.133	28.4	8	8	8							5304.7			4221.2		2546		6754.5	1745.1				21376	654.55		2959.2	0	0	0	0	0	0	0	0	0	0	0	0	0	0	0	0	0
O75964	ATP synthase subunit g, mitochondrial OS=Homo sapiens OX=9606 GN=ATP5MG PE=1 SV=3	ATP5MG	0.51378	0.0201122	Down	11.428	47.6	6	6	6	736120	463390	272530	741330	360080	312510	415940	213500	201080	199120	252890	186040	169140	132980	238770	152230	395140	355220	170760	238040	353600	131900	1177500	729480	427770	1136500	504930	434290	628090	327190	294740	318560	391470	305960	275080	193590	367170	224450	595770
O75995	SAM and SH3 domain-containing protein 3 OS=Homo sapiens OX=9606 GN=SASH3 PE=1 SV=2	SASH3	8.16582	0.00724565	Up	41.595	33.4	7	7	7	1534.9	1153.4	2200	2405	4417.3	3093.2	27321	36172	4781.1	47561	4193	41379	60686	32122	20531	21281	38820	48168	3926.3	11958	21007	22335	0	0	5457.6	6891.1	6794.4	7279.4	42118	69779	11097	98495	12611	89542	137010	58637	41295	45216	76069
O76031	ATP-dependent Clp protease ATP-binding subunit clpX-like, mitochondrial OS=Homo sapiens OX=9606 GN=CLPX PE=1 SV=2	CLPX	1.51284	0.0083279	Up	69.223	27.6	12	12	12	2820.7	1568.8	1807.7	2321.1	1746.4	2331.1	4840	2862.2	2013.4	2250.1	3122.8	4944.9	4675	6624.9	6930	5949.9	2106.8	3275.5		5045.1	3716.2	262.45	17951	14090	19502	17640	17982	20808	40485	24663	18934	28097	22171	28996	36985	46782	47318	41494	17270
O76041	Nebulette OS=Homo sapiens OX=9606 GN=NEBL PE=1 SV=1	NEBL	0.602812	0.0146189	Down	116.45	5.8	6	6	6	1154	1981.7	1814.5	2084.4	2203.1	1789.5	2218.9	755.26	1639.9	646.25	1701.8	953.94	323.34	1012.4	617.56	727.1	1028.8	822.64		1015.5	637.43	476.13	34857	44327	34806	43974	44542	38389	30034	13053	28467	0	35062	14396	11316	14948	0	6554.7	11107
O94760	N(G),N(G)-dimethylarginine dimethylaminohydrolase 1 OS=Homo sapiens OX=9606 GN=DDAH1 PE=1 SV=3	DDAH1	0.527353	0.00977637	Down	31.121	67.7	19	18	19	296330	253300	148170	360320	305290	270700	120210	111100	180040	62143	271520	67435	93318	71776	138430	100630	157160	140780	73514	163530	102180	137460	343810	349990	227260	455260	386770	358680	172970	161950	241030	94009	351290	97673	160260	110100	177930	135990	194580
O94768	Serine/threonine-protein kinase 17B OS=Homo sapiens OX=9606 GN=STK17B PE=1 SV=1	STK17B	1000	0.001	Up	42.344	7.8	2	2	2							490.86	2111.1		1317.4		1637.8	2112.3	796.44	796.74	467.29		1756.1					0	0	0	0	0	0	0	8848.5	0	0	0	7963.4	10736	0	0	0	0
O94804	Serine/threonine-protein kinase 10 OS=Homo sapiens OX=9606 GN=STK10 PE=1 SV=1	STK10	2.50945	0.00802855	Up	112.13	21.1	17	16	16	1443	642.83	1467.9	2124.5	16067	13546	6567.6	6170.3	7399.8	10067	10358	8079.7	7382.8	6633.4	4384.4	4867.9	8047.6	9091	3235.5	4395.7	6688.4	3838.3	31173	30484	41411	27451	58232	42326	81075	125640	48607	155350	40835	128370	136300	88842	78906	67127	113460
O94886	CSC1-like protein 1 OS=Homo sapiens OX=9606 GN=TMEM63A PE=1 SV=3	TMEM63A	0.646393	0.000928944	Down	92.125	8.4	6	6	6	82256	87509	80951	106000	66283	74664	71400	71994	58773	54031	50742	64840	36598	57639	58634	39415	43143	73257	26841	50581	54142	41860	1554900	1748900	1882700	1488500	1446500	1321700	1063300	1125600	1234000	735710	847410	1098000	583010	979900	589140	777310	965210
O94887	FERM, ARHGEF and pleckstrin domain-containing protein 2 OS=Homo sapiens OX=9606 GN=FARP2 PE=1 SV=3	FARP2	0.546062	0.00191965	Down	119.89	23.1	15	15	15	1995.2	10199	3449.8	4436.7	5578.2	4092.7	2832.1	2673.2	3405.8	2902	4214.9	1876.1	1033.7	2451.1	2672.6	2337.1	2318.1	2286.2	3522.3	6444.9	4790.5	2843.9	62797	78116	63251	93352	106060	74643	48031	34565	55844	36320	58848	27529	21337	34875	24292	21837	30270
O94925	Glutaminase kidney isoform, mitochondrial OS=Homo sapiens OX=9606 GN=GLS PE=1 SV=1	GLS	2.34669	0.0102	Up	73.46	47.5	22	21	22	5688.9	3588.5	2628.1	8277.6	4976.9	7076.7	17893	13786	4033.6	23998	6130.6	16953	25736	19237	21875	16430	10954	19643	7123.3	60277	18060	23381	28641	13382	17782	25999	25216	26062	55967	60911	23762	85934	26420	68695	96416	67391	91433	64453	44753
O95154	Aflatoxin B1 aldehyde reductase member 3 OS=Homo sapiens OX=9606 GN=AKR7A3 PE=1 SV=2	AKR7A3	0.582903	0.0368311	Down	37.206	61.3	18	10	18	1303300	1075700	939440	1774100	1125400	711760	1468300	355440	770970	344080	846570	383950	388140	371820	398670	346470	722470	571810	53322	654720	240880	46810	1717900	1770600	1459500	2468900	1636900	1126400	2018900	517360	1039800	508680	1254900	594430	579770	494480	585690	496170	960860
O95294	RasGAP-activating-like protein 1 OS=Homo sapiens OX=9606 GN=RASAL1 PE=1 SV=3	RASAL1	0.549441	0.00843514	Down	90.015	36.2	23	23	23	9147.5	12026	11334	8894.6	17737	13073	3826.2	7778.6	14027	7098.5	16716	2778.5	7759.3	8248	4978	3354.5	6852.1	5848.1	129.73	4238.7		147.35	67122	90711	71648	65958	109590	76588	25391	36243	69558	31676	74015	27737	41554	49738	17167	23164	31299
O95298	NADH dehydrogenase [ubiquinone] 1 subunit C2 OS=Homo sapiens OX=9606 GN=NDUFC2 PE=1 SV=1	NDUFC2	0.455089	7.39932e-05	Down	14.187	45.4	6	6	6	130990	101940	80186	126660	77466	76884	47314	43854	46091	36900	58110	33351	26967	3279.4	44235	48972	81158	92568	19171	45218	59815	1019.8	209180	210910	152680	231680	130560	141130	79319	90738	75516	63644	103180	77342	44616	13599	97023	80718	132570
O95302	Peptidyl-prolyl cis-trans isomerase FKBP9 OS=Homo sapiens OX=9606 GN=FKBP9 PE=1 SV=2	FKBP9	1.58359	0.00288964	Up	63.083	22.5	11	10	10	5571.2	45809	45081	41496	43818	43650	52661	98001	51275	60519	50443	60089	48056	61985	60910	58248	53919	59492	17114	69133	50468	74735	195400	248310	263880	202450	258540	235600	250280	430450	316380	350770	367700	508070	388690	440350	357990	340500	305840
O95359	Transforming acidic coiled-coil-containing protein 2 OS=Homo sapiens OX=9606 GN=TACC2 PE=1 SV=3	TACC2	0.553824	0.00714359	Down	309.42	12.6	23	22	23	2954.4	4173.9	4001.3	3633.2	6128	2726.7	1468.9	1104.2	5943.3	1018.4	2214.3	933.74	2107.1	2243.7	1364.1	1362.9	3338.7	1025.3	5514	1659.4	908.82	3199.1	92936	115270	157680	97308	122030	91975	53533	44753	110360	38273	85563	42567	79993	70179	53376	69966	58435
O95497	Pantetheinase OS=Homo sapiens OX=9606 GN=VNN1 PE=1 SV=2	VNN1	1000	0.001	Up	57.011	25.3	9	9	9							121.06		8298.9		6727.9				508.04	192.02					10103	36648	0	0	0	0	0	0	0	0	0	0	0	0	0	0	0	0	0
O95563	Mitochondrial pyruvate carrier 2 OS=Homo sapiens OX=9606 GN=MPC2 PE=1 SV=1	MPC2	0.382015	0.00333041	Down	14.279	57.5	7	7	7	182650	99002	61418	194160	74732	52734	94865	30264	28806	24035	37128	29177	13772	12139	34304	18951	66565	59837	15760	37585	52169	10224	242100	157800	99936	265430	121730	95119	132580	50127	43801	39281	61813	47581	27598	21649	56608	31236	101990
O95716	Ras-related protein Rab-3D OS=Homo sapiens OX=9606 GN=RAB3D PE=1 SV=1	RAB3D	0.591636	0.0167441	Down	24.267	48.4	9	5	7	75688	65622	67084	86461	66340	65805	34955	51906	44052	25428	66048	33245	22361	25990	35584	38902	47858	48204	5424.6	58698	20062	3304.7	169480	176460	189350	197400	167640	190360	75299	132020	112080	59548	186200	80144	63482	64571	89915	102390	110480
O95825	Quinone oxidoreductase-like protein 1 OS=Homo sapiens OX=9606 GN=CRYZL1 PE=1 SV=2	CRYZL1	1.9374	0.000598116	Up	38.696	30.1	7	7	7	4704.9	4517	1262.9	6154.7	2606.4	2704.6	11095	15031	25955	11118	22820	11227	11931	14970	8389.3	7992.6	15304	12729	1378.1	13813	3436	2813.6	41436	34062	0	36075	52435	47652	87877	87720	110590	57503	81166	67229	106190	88454	58186	78627	70351
O96013	Serine/threonine-protein kinase PAK 4 OS=Homo sapiens OX=9606 GN=PAK4 PE=1 SV=1	PAK4	0.608925	0.0137243	Down	64.071	26.4	11	9	11	3801.1	3129.7	4424.4	4724.1	4574.7	3837	5074.6	1224.7	3080.6	1748.4	4185.7	1788.7	2433.5	2866	1518.3	4023.7	1053.2	725.04	223.61	2994.5	1326.7	10508	21883	27278	25122	24003	27577	22353	18842	7877.5	19101	12022	19885	12525	13782	16793	11534	14380	8622.6
P00352	Aldehyde dehydrogenase 1A1 OS=Homo sapiens OX=9606 GN=ALDH1A1 PE=1 SV=2	ALDH1A1	0.519356	0.00980248	Down	54.861	81.8	39	36	39	3398200	2679100	2798300	3722300	2416100	1903900	3230000	1277500	2140100	610140	1483100	978140	779610	1417200	1289100	802710	1362100	1127700	467950	1654900	989900	258690	3600900	3238600	3607000	4292900	2799900	2362600	3321200	1286300	2230400	701880	1677400	1119000	884720	1476300	1401100	862530	1401200
P00738	Haptoglobin OS=Homo sapiens OX=9606 GN=HP PE=1 SV=1	HP	1.7887	0.0354837	Up	45.205	69.2	34	18	34	127590	321120	261760	182690	484630	382450	505630	431320	834440	433510	336800	800580	856800	533030	1274600	534850	434900	302940	1800600	1548200	2381500	2542500	197850	493390	412030	268410	708020	634620	756810	589690	1243200	634380	488630	1142400	1368300	851770	2082100	738050	642450
P00918	Carbonic anhydrase 2 OS=Homo sapiens OX=9606 GN=CA2 PE=1 SV=2	CA2	0.641901	0.032615	Down	29.246	77.7	24	24	24	4586100	5484100	4954000	5220000	5593200	4695800	3570200	2708200	5987200	1639700	4885900	2000800	2113600	3675600	1812100	1690800	3198400	2010300	386700	4245000	990170	336570	3852600	5261900	4853100	4589500	5272300	4629500	2801400	2298400	5062300	1651400	4379800	2074500	1822200	2842300	1743500	1473700	2995900
P00966	Argininosuccinate synthase OS=Homo sapiens OX=9606 GN=ASS1 PE=1 SV=2	ASS1	0.666116	0.0254986	Down	46.53	46.4	15	15	15	36712	23132	14533	43837	23451	21578	19749	26048	11785	7070.1	12754	19845	12757	16048	74056	27754	24376	14976	22134	45884	84603	103210	73930	64852	44131	86905	57958	61665	52115	59547	34670	24461	39109	49511	38548	41652	148120	61412	51929
P00995	Serine protease inhibitor Kazal-type 1 OS=Homo sapiens OX=9606 GN=SPINK1 PE=1 SV=2	SPINK1	0.547261	0.0168296	Down	8.5067	64.6	6	6	6	441380	519740	353650	315280	551200	380050	165390	215620	444390	92926	282320	148460	201240	287470	121670	79294	200740	98442	7630.7	123090	50011	9141.8	392590	577310	382320	334720	577160	406850	165330	224420	493770	95818	312570	169800	249150	325870	120760	68141	213790
P01034	Cystatin-C OS=Homo sapiens OX=9606 GN=CST3 PE=1 SV=1	CST3	0.573632	0.0124682	Down	15.799	63	9	9	9	693790	744380	752360	817690	956430	575840	331380	300970	978430	215000	553910	380630	273750	314040	225300	363150	392420	286240	74238	372630	113600	86363	1148000	1360900	1187600	1208200	1417100	874550	460620	495300	1413300	349140	856820	552880	413630	463390	373010	542120	579190
P01591	Immunoglobulin J chain OS=Homo sapiens OX=9606 GN=JCHAIN PE=1 SV=4	JCHAIN	2.44629	0.0297277	Up	18.098	69.8	12	12	12	1026200	451510	567990	555720	1585800	1091800	3513300	2731900	767840	2291100	1044500	2857200	3877000	3958000	2136100	2764900	2124300	2479400	339130	1010800	475950	266710	1186000	564880	712470	573420	1779800	1204700	3835800	3026000	770850	2733400	1110800	3252900	4604200	4515300	2351100	3160200	2411300
P01717	Immunoglobulin lambda variable 3-25 OS=Homo sapiens OX=9606 GN=IGLV3-25 PE=1 SV=2	IGLV3-25	2.96939	0.00390993	Up	12.011	36.6	6	4	6	11770	25608	58510	49256	26130	39613	141450	168190	152780	167040	76131	113940	543870	81255	102790	102560	50672	109750	61639	79510	126570	85105	0	22156	59809	52120	0	69593	145540	213730	120280	201240	76280	150130	739170	102210	114780	110450	43646
P01833	Polymeric immunoglobulin receptor OS=Homo sapiens OX=9606 GN=PIGR PE=1 SV=4	PIGR	2.59057	0.0385378	Up	83.283	50	32	32	32	51750	26010	47297	13533	66279	74313	210100	169680	69121	97210	33001	245860	168680	240870	305410	200720	118500	132220	8165.6	181230	115000	26549	129260	75551	108380	45459	154450	187540	442360	372340	145690	220640	84365	549660	390330	529360	644810	453860	262230
P01834	Immunoglobulin kappa constant OS=Homo sapiens OX=9606 GN=IGKC PE=1 SV=2	IGKC	1.63656	0.0121351	Up	11.765	94.4	14	14	14	11704000	7097000	8266700	6146700	12668000	7982100	21365000	24285000	9982300	18044000	11248000	16186000	22141000	17364000	18665000	24966000	15956000	19630000	16899000	12339000	19596000	16109000	9781500	9590400	11828000	5543200	11171000	10481000	19521000	20914000	12569000	17623000	10046000	14894000	21785000	15239000	17656000	25203000	14015000
P01857	Immunoglobulin heavy constant gamma 1 OS=Homo sapiens OX=9606 GN=IGHG1 PE=1 SV=1	IGHG1	1.50723	0.0288999	Up	36.105	71.5	26	11	26	2818200	5251700	5970400	2884800	4611100	4033900	6987100	8256700	5975900	9050400	6071600	4859400	4527400	3287800	7512700	8020300	5182500	5826200	8652500	6611400	11089000	8545200	3612800	7062600	7964800	3556000	5692300	4841300	8422100	9447100	7037200	11554000	6998800	5872100	5881700	3680300	9472700	9893600	6433500
P01876	Immunoglobulin heavy constant alpha 1 OS=Homo sapiens OX=9606 GN=IGHA1 PE=1 SV=2	IGHA1	2.67887	0.019404	Up	37.654	84.4	27	16	27	5013500	1821500	2434500	1804000	4777400	3076600	9038800	9428300	2710400	8611500	3601000	11824000	8689500	11454000	7460100	11229000	6606400	11520000	2828000	3561600	3694700	1853000	4625900	1925200	2643400	1596200	4617100	2847500	9340700	10312000	2681100	9300700	3405000	13864000	11669000	12502000	8083400	12033000	6755900
P01877	Immunoglobulin heavy constant alpha 2 OS=Homo sapiens OX=9606 GN=IGHA2 PE=1 SV=4	IGHA2	3.03024	0.0219705	Up	36.591	81.2	22	11	11	399170	52966	84231	135910	520470	565910	1363800	2113500	308670	809000	303260	850180	1231000	922280	1013700	774800	1183900	846720	48110	782860	227980	231940	574660	118730	411050	239340	788420	2233800	3155600	4460400	1026800	2212000	728710	1646500	2647500	3545200	2185400	2896100	4431700
P01889	HLA class I histocompatibility antigen, B alpha chain OS=Homo sapiens OX=9606 GN=HLA-B PE=1 SV=3	HLA-B	1.76206	0.0446746	Up	40.46	40.3	13	6	6	16556	91196	45611	35146	36404	41826	100040	103200	107320	162520	56090	130130	172860	102860	102920	50684	125080	59611	11147	33479	200090	46557	336000	550980	241030	160880	264350	318110	436050	452110	659640	886930	247860	614850	828030	425870	449840	345980	712620
P01893	Putative HLA class I histocompatibility antigen, alpha chain H OS=Homo sapiens OX=9606 GN=HLA-H PE=5 SV=3	HLA-H	2.35592	0.00272894	Up	40.891	35.4	11	3	3	13575	17533	14125	13120	17426	15351	43625	41530	26903		17155	46660	57803	45778	27930	38333	37613	35277	6683.7	32295	48313	21057	116850	120420	159500	115630	175320	149680	380360	379670	214450	0	173860	495700	688500	389840	262340	366440	339040
P01903	HLA class II histocompatibility antigen, DR alpha chain OS=Homo sapiens OX=9606 GN=HLA-DRA PE=1 SV=2	HLA-DRA	3.16963	0.0111915	Up	28.621	32.7	7	6	7	158410	156530	195720	121310	146090	175770	655360	628940	274590	612500	112310	687500	605550	498910	383520	520680	554450	580960	170300	288490	899430	287750	169210	186920	248670	136160	160480	198720	745140	726920	306370	722420	126630	859620	729010	562860	442270	607580	653260
P01911	HLA class II histocompatibility antigen, DRB1 beta chain OS=Homo sapiens OX=9606 GN=HLA-DRB1 PE=1 SV=2	HLA-DRB1	3.38617	0.0277428	Up	29.966	46.6	10	2	10	83766	18179	102940	64483	64796	62364	255100	417460	194270	386910	47370	403490	342890	381860	109170	192300	234850	195070	44814	142680	380170	72675	260560	73323	236300	153180	154470	191940	630390	899770	383320	762220	84529	862200	1070500	857520	335140	689020	436390
P02786	Transferrin receptor protein 1 OS=Homo sapiens OX=9606 GN=TFRC PE=1 SV=2	TFRC	1.83348	0.00319738	Up	84.87	43.8	28	28	28	5566.5	4998.1	4554.3	4123.3	6173.7	9464.3	22534	12718	9364.6	21382	11857	23671	15795	31528	44948	30126	11018	15736	3448.2	74043	65641	79951	34388	32984	30004	26319	33859	55261	83207	51434	41204	76244	56440	81663	70321	95772	134830	85411	46547
P02788	Lactotransferrin OS=Homo sapiens OX=9606 GN=LTF PE=1 SV=6	LTF	12.2984	0.00240737	Up	78.181	79.9	54	50	54	23235	45342	29732	17113	30960	42452	877530	659620	93720	524070	57377	1272100	709550	869280	358000	621110	1029400	737880	8194.2	195300	391650	277580	63976	117630	84749	39357	79377	117410	1420300	1210400	171980	1003400	116550	2257300	1345700	1480700	662580	1097200	1872900
P04114	Apolipoprotein B-100 OS=Homo sapiens OX=9606 GN=APOB PE=1 SV=2	APOB	1.64779	0.0150854	Up	515.6	43.5	156	156	156	4778.9	3358.9	10411	2586.3	5096.4	6475.4	11168	21399	15611	16706	8630.2	11668	5724.3	3875.7	27587	13934	5780.5	13508	48599	47320	41233	31677	62069	48841	112630	35131	56222	66471	93570	142140	105100	122110	71814	93674	55326	30788	196240	97127	44408
P04156	Major prion protein OS=Homo sapiens OX=9606 GN=PRNP PE=1 SV=1	PRNP	1.61863	0.0135274	Up	27.661	31.6	6	6	6	9989.4	8887.9	9449.8	9678	7000.2	7870.9	13725	15077	10914	14998	9005.2	7005	22664	13857	8736.6	9329.6	12254	17175	41284	12249	9287.4	49559	39481	43188	34393	37572	22700	20592	59551	58141	41750	62330	34082	64515	96819	59991	38458	37052	46617
P04233	HLA class II histocompatibility antigen gamma chain OS=Homo sapiens OX=9606 GN=CD74 PE=1 SV=3	CD74	2.65512	0.0167121	Up	33.515	42.2	11	11	11	47696	39205	65255	38086	67146	75620	239860	229140	113480	197820	35380	217540	275060	194080	130530	160500	168460	207870	33220	106540	269200	79508	168460	115110	161960	94047	164730	194090	493620	526750	238920	444250	100510	581300	623190	458100	299900	397550	379310
P04439	HLA class I histocompatibility antigen, A alpha chain OS=Homo sapiens OX=9606 GN=HLA-A PE=1 SV=2	HLA-A	1.90114	0.0022665	Up	40.84	57.8	20	11	20	121320	146980	120510	162690	131070	149440	337570	355350	368590	393320	184230	231900	322770	381840	266650	292000	306960	375890	49935	361660	551700	141390	423470	760520	444390	376510	540070	491030	996270	1085700	1052100	1194100	524330	919330	1219700	1222800	854620	1152100	1104900
P04440	HLA class II histocompatibility antigen, DP beta 1 chain OS=Homo sapiens OX=9606 GN=HLA-DPB1 PE=1 SV=1	HLA-DPB1	6.07179	0.04586	Up	29.159	26.4	6	5	5	2285.4	1881.8	5303.2	2345.7	2435.2	9406.1	68881	37241	4946	43029	5742.2	44115	69429	80124	15842	35036	42217	38122	18221	8910.7	86080	12860	21961	0	22457	11635	0	14520	306410	119770	18810	80757	17385	99625	240480	168650	78486	136030	154890
P04839	Cytochrome b-245 heavy chain OS=Homo sapiens OX=9606 GN=CYBB PE=1 SV=2	CYBB	5.01515	0.000573009	Up	65.335	27.9	17	17	17	6879.6	5839.7	4132.8	7732.8	2478.5	2726.1	23613	42947	9669.3	38521	6487.6	33186	22742	19162	21997	28453	36236	39858	7969.2	28522	60506	24765	23896	26959	18956	25351	16778	16477	98282	169900	48110	152920	31779	143040	106730	85926	91054	109850	156800
P05090	Apolipoprotein D OS=Homo sapiens OX=9606 GN=APOD PE=1 SV=1	APOD	1.72221	0.0137874	Up	21.275	30.2	6	6	6	9587.1	8969.7	28426	20336	15134	8838.6	24803	28505	36457	22964	16575	13789	30699	24720	37005	13650	14539	27395	42757	25344	54286	61721	22300	16256	44276	26763	23553	22339	40454	60723	42208	44406	24734	55257	51105	46845	61498	34077	28449
P05107	Integrin beta-2 OS=Homo sapiens OX=9606 GN=ITGB2 PE=1 SV=2	ITGB2	3.99809	0.00352904	Up	84.781	45.4	29	29	29	2494	4701.6	6554.1	3257.6	3395	4469.1	40558	42032	11709	37004	6999.7	38173	42734	25871	23464	30006	38700	43843	8783.5	28912	58739	53377	14823	25329	35049	18739	19213	27171	120140	133020	38365	113880	24353	131270	135550	75780	71817	93144	111230
P05109	Protein S100-A8 OS=Homo sapiens OX=9606 GN=S100A8 PE=1 SV=1	S100A8	15.9535	0.0054787	Up	10.834	53.8	9	9	9	21611	21120	63343	39037	92199	77396	1007400	1477500	79160	1441000	70158	834280	533440	296250	1024100	912390	1708900	1525900	60227	973240	2223400	871280	53466	36623	123160	69405	150580	145010	1778700	2628500	130300	2921500	122700	1643300	1100900	533920	1938900	1607600	3069700
P05164	Myeloperoxidase OS=Homo sapiens OX=9606 GN=MPO PE=1 SV=1	MPO	9.91946	0.0077004	Up	83.868	55.6	40	35	40	19379	34487	32758	17375	36480	40504	334140	292020	33685	108630	28229	192760	175830	193350	179210	149730	228970	236540	39130	156410	314490	240670	94618	91560	98434	19924	112470	123930	1746700	1529100	137150	606410	99034	1247400	1197300	1157700	836260	763680	1290300
P05165	Propionyl-CoA carboxylase alpha chain, mitochondrial OS=Homo sapiens OX=9606 GN=PCCA PE=1 SV=4	PCCA	0.63735	0.0490571	Down	80.058	51	30	30	30	75198	66964	73246	109200	54359	53342	113530	33590	46659	17110	27955	34141	31627	43857	31946	15228	26502	41482	10857	20988	29845	9532.3	192980	178570	192000	272000	131870	133220	272750	74908	114480	53055	82940	103360	89039	104280	89435	50300	74674
P05362	Intercellular adhesion molecule 1 OS=Homo sapiens OX=9606 GN=ICAM1 PE=1 SV=2	ICAM1	2.46289	0.0211598	Up	57.825	30.5	12	12	12	10778	6382.4	6800.6	6378.4	9140.3	8116.3	22791	29866	13313	36077	6145.6	37664	37057	30381	22597	24653	21736	29021	5205.4	22568	61957	28540	38137	37277	39206	28919	41329	41675	85858	105630	53160	133790	32062	147450	139230	103760	79204	94527	78754
P05413	Fatty acid-binding protein, heart OS=Homo sapiens OX=9606 GN=FABP3 PE=1 SV=4	FABP3	0.17296	0.00111309	Down	14.858	64.7	10	9	10	186020	137230	150730	223160	118900	46872	121770	8021.1	6154.2	4220.3	8891.7	4750.9	10149	2593.6		2581.6	25419	32236	59889	867.34	9005.6	16691	461240	310740	371300	490080	223370	98514	278370	12321	8837.7	8151.8	17709	12789	20445	7163	0	10543	41006
P06239	Tyrosine-protein kinase Lck OS=Homo sapiens OX=9606 GN=LCK PE=1 SV=6	LCK	5.41412	0.00832903	Up	58	21.6	8	7	7	1037.8	807.18	683.79	1241.4	1443.8	268.41	884.21	6172.3	1179.1	5358	200.43	4079.2	3601	2209.3	2274.4	851.66	4842.7	5421	1400.8	2288.5	3787.1		4612.8	0	0	4198.7	4606.1	3271.2	6239.2	20800	0	35288	0	28028	20147	7969.4	7782.1	5188.9	24854
P06340	HLA class II histocompatibility antigen, DO alpha chain OS=Homo sapiens OX=9606 GN=HLA-DOA PE=1 SV=1	HLA-DOA	1000	0.001	Up	27.598	9.2	2	2	2								3898.4		3864.3		1084.7	2231				2101.2	4913.7					0	0	0	0	0	0	0	12235	0	14013	0	0	0	0	0	0	6700.3
P06702	Protein S100-A9 OS=Homo sapiens OX=9606 GN=S100A9 PE=1 SV=1	S100A9	15.6946	0.00834653	Up	13.242	93	11	10	11	89479	41697	131670	73745	203290	170610	3427700	3251300	169220	2921400	137700	2087800	1851400	733780	2115000	2068100	3188600	3145900	91659	2063700	3466400	1871900	141850	65015	228490	105570	286390	265450	4811800	4736100	224230	4247700	181130	2949600	2610200	831760	2758300	2865400	4506400
P06732	Creatine kinase M-type OS=Homo sapiens OX=9606 GN=CKM PE=1 SV=2	CKM	0.162137	0.00303002	Down	43.101	62.7	22	20	20	160510	187830	235640	297550	106240	40994	127420	7294.8	12631	177.41	8134.8	7237.5		1105	16424		13678	30451	1303	24552	53457	2378.9	325490	368890	517660	587870	190680	75397	212700	11276	20083	0	17667	17418	0	887.75	22013	0	21993
P06737	Glycogen phosphorylase, liver form OS=Homo sapiens OX=9606 GN=PYGL PE=1 SV=4	PYGL	2.26249	0.0144601	Up	97.147	45.6	34	25	26	5533.7	4239.6	3202.7	6127.2	5251	6919.3	15615	26178	7947	15907	4985.5	9818.9	9700.7	9819.6	14844	10873	18805	20857	13680	14004	18233	16865	23342	27703	21378	26939	24391	32897	68462	104050	33031	69415	27653	51808	45601	45552	68296	53203	72948
P07333	Macrophage colony-stimulating factor 1 receptor OS=Homo sapiens OX=9606 GN=CSF1R PE=1 SV=2	CSF1R	1000	0.001	Up	107.98	3.4	2	2	2							71.163	109.47	487.04	379.78	43.857					97.388	617.79	748.95	206.98	264.47		241.17	0	0	0	0	0	0	0	0	0	0	0	0	0	0	0	0	0
P07451	Carbonic anhydrase 3 OS=Homo sapiens OX=9606 GN=CA3 PE=1 SV=3	CA3	1000	0.001	Up	29.557	13.1	3	3	3									624.92	2297.5		1037.3					1288.8		1806	5292.8	1913.7	2128.6	0	0	0	0	0	0	0	0	0	0	0	0	0	0	0	0	0
P07711	Procathepsin L OS=Homo sapiens OX=9606 GN=CTSL PE=1 SV=2	CTSL	1.95902	0.0265743	Up	37.564	15.3	3	3	3	13846	11164	11233	11880	11562	14755	34252	30035	15373	24872	9025.6	37728	32365	30637	23359	31839	26471	26021	6329.1	16721	36880	43956	51715	47000	48528	47036	45955	62189	127430	112120	60681	102750	36991	152480	138780	121000	93155	125060	100400
P07858	Cathepsin B OS=Homo sapiens OX=9606 GN=CTSB PE=1 SV=3	CTSB	1.55127	0.03042	Up	37.821	54.6	21	21	21	178360	117950	160980	125170	151280	147540	327690	270280	170960	211060	121340	294310	289170	340770	225160	331430	225060	227450	57942	3478700	329190	1243400	314170	226280	318070	236000	278520	300290	584960	504830	316600	411530	232050	545820	562620	596290	412920	615650	405940
P07919	Cytochrome b-c1 complex subunit 6, mitochondrial OS=Homo sapiens OX=9606 GN=UQCRH PE=1 SV=2	UQCRH	0.661312	0.00548734	Down	10.739	46.2	5	5	5	506930	397350	341320	568780	363720	307400	434760	231090	247170	246460	268540	263520	239170	87733	290360	261520	300640	293290	89522	304850	170710	178330	948350	964570	928240	1315100	860490	733490	959470	530020	547500	558930	597300	609480	581790	192050	646990	604720	649410
P07948	Tyrosine-protein kinase Lyn OS=Homo sapiens OX=9606 GN=LYN PE=1 SV=3	LYN	2.0549	0.011492	Up	58.573	40.6	16	14	15	9856.9	7930.1	6740	7057.7	7276.6	9001.3	18166	18460	9414.2	21953	6711.5	21166	21487	19182	21290	28752	19363	19642	5658.9	25673	27709	17346	33562	35260	22241	25463	28924	28318	54977	69397	37041	85653	25779	84228	71293	66207	79716	95410	68203
P07998	Ribonuclease pancreatic OS=Homo sapiens OX=9606 GN=RNASE1 PE=1 SV=4	RNASE1	0.618937	0.0267626	Down	17.644	55.1	5	5	5	340660	367020	449610	315200	342870	228040	143960	142900	385050	109090	307080	114200	201610	170790	81851	90784	181120	105460	22597	224290	32380	22298	359240	440380	537710	357620	381000	270930	172380	221780	425340	139860	349830	143380	245160	198750	100520	111850	208670
P08514	Integrin alpha-IIb OS=Homo sapiens OX=9606 GN=ITGA2B PE=1 SV=3	ITGA2B	1000	0.001	Up	113.38	20.6	15	15	15							131.19			219.68	109.91									7056.2	37234	697.19	0	0	0	0	0	0	0	0	0	0	0	0	0	0	0	0	0
P08571	Monocyte differentiation antigen CD14 OS=Homo sapiens OX=9606 GN=CD14 PE=1 SV=2	CD14	1.88693	0.00669226	Up	40.076	32.5	10	10	10	15299	19558	18108	9606.8	16903	25647	55434	48134	45032	50011	14024	56215	52458	49939	23912	52918	57790	46648	30976	21466	38081	98169	58548	74800	71406	37679	61107	68970	134980	119110	108700	129690	55709	154710	153800	125290	59789	135710	136630
P08574	Cytochrome c1, heme protein, mitochondrial OS=Homo sapiens OX=9606 GN=CYC1 PE=1 SV=3	CYC1	0.538844	0.00790185	Down	35.422	36.9	12	12	12	293770	184250	201910	322350	168560	159550	261610	96831	122650	97381	127160	108910	92362	86680	147620	126870	151480	157120	59704	211080	108050	109770	793450	644350	606580	1020600	502950	476190	733840	274730	314630	242490	322620	290840	262190	204960	346150	342470	400240
P08575	Receptor-type tyrosine-protein phosphatase C OS=Homo sapiens OX=9606 GN=PTPRC PE=1 SV=3	PTPRC	3.46403	0.0142906	Up	147.48	36.7	42	42	42	17487	9992.2	15217	13861	17931	14813	59575	94287	23255	116040	19937	116840	85163	66216	53246	54502	84432	111470	8359.8	34836	69959	27033	92571	67420	88472	65684	85450	81425	236500	364250	104680	420120	87603	453120	349760	250960	208460	202040	304840
P09326	CD48 antigen OS=Homo sapiens OX=9606 GN=CD48 PE=1 SV=2	CD48	3.09041	0.0214711	Up	27.683	19.3	5	5	5	7473.9	4194.5	6994.2	5013.4	9084.5	6831.4	25377	24531	5155.5	27952	7143	37115	45487	37310	14881	14875	19299	37139		8938.4	15488	2799.8	34667	17942	18739	17425	31045	25117	85013	80597	16862	96750	30506	138180	170300	128220	53665	49969	67706
P09417	Dihydropteridine reductase OS=Homo sapiens OX=9606 GN=QDPR PE=1 SV=2	QDPR	0.614893	0.00398211	Down	25.789	56.6	9	9	9	104520	109150	67282	124740	121870	89776	90593	66967	89747	45336	114470	44806	53767	73304	58116	60476	73752	73824	69324	57134	40389	47117	253440	232230	231690	272320	222960	221160	172860	123820	172710	98853	192700	120690	116310	139700	131640	128600	149000
P09669	Cytochrome c oxidase subunit 6C OS=Homo sapiens OX=9606 GN=COX6C PE=1 SV=2	COX6C	0.361433	0.00300331	Down	8.7813	52	9	9	9	413520	224420	108180	378900	179540	142880	104450	91473	82610	98625	126860	67195	34182	19443	104920	79249	220940	187950	50020	102750	185650	10143	308590	209020	83536	394520	179320	149770	82800	75046	70660	83355	103330	63619	30674	16556	87770	66914	160300
P09874	Poly [ADP-ribose] polymerase 1 OS=Homo sapiens OX=9606 GN=PARP1 PE=1 SV=4	PARP1	2.11926	0.004168	Up	113.08	61.8	57	57	57	66261	48931	65562	72366	64742	54078	166060	176800	87368	193190	87753	254170	191490	163500	131330	132330	148610	231430	31088	193280	136350	119110	164460	118410	153190	150420	153020	142850	315640	335640	168870	373040	173060	503680	389480	311240	251610	260400	277530
P09917	Polyunsaturated fatty acid 5-lipoxygenase OS=Homo sapiens OX=9606 GN=ALOX5 PE=1 SV=2	ALOX5	2.40839	0.00862372	Up	77.982	35.5	18	18	18	6376.6	2619.6	2863	4894.4	3886.1	3330	12775	15296	5947.9	18382	3454.3	18402	15419	13121	8854.6	8867.7	20593	23268	7247.1	10270	15706	26802	28029	22398	18911	23773	22935	22550	55138	63745	28266	78787	21736	86121	70467	51742	41426	42841	78943
P09936	Ubiquitin carboxyl-terminal hydrolase isozyme L1 OS=Homo sapiens OX=9606 GN=UCHL1 PE=1 SV=2	UCHL1	0.521652	0.0352161	Down	24.824	47.5	8	8	8	12276	28278	13832	55316	31638	41213	2837.1	13027	14454	14187	39495	9425.1	4433.6	2391.4	32462	12202	12312	21590	108320	6624.9	3074.3	83869	25643	47496	30758	70698	48977	64745	7529	21864	22227	24892	55212	18677	13282	6617.9	43604	19534	22434
P0C0L5	Complement C4-B OS=Homo sapiens OX=9606 GN=C4B_2 PE=1 SV=2	C4B_2	0.55464	0.0272364	Down	192.75	48.9	73	4	4	3975.9	1789	6101.4	2938.2	2557.3	4418.2	1653.7	3162.2	3447.5	2612.7	2686.2	3524.3	4208.7	1853.6	4373.9	203.58	211.41	2750.2	9570.9	3116.6	8946.9	2314.4	115080	149420	255700	111900	115260	211580	0	77743	147930	52164	101030	64355	180250	59134	101970	0	0
P0CG12	Decreased expression in renal and prostate cancer protein OS=Homo sapiens OX=9606 GN=DERPC PE=1 SV=1	DERPC	1000	0.001	Up	51.391	8.8	3	3	3							708.62			1398.7	393.63	480.23	2446.7	440.28			472.41	299.84				1464.4	0	0	0	0	0	0	10518	0	0	11248	0	0	24771	0	0	0	6784.4
P0DOY3	Immunoglobulin lambda constant 3 OS=Homo sapiens OX=9606 GN=IGLC3 PE=1 SV=1	IGLC3	1.94726	0.00582508	Up	11.265	96.2	11	2	11	3556000	2665600	3713900	2696300	4638500	4560200	8414500	7310500	4664700	9079100	4670400	9896100	10393000	8178400	6755200	8001800	7407100	8575100	5267200	5802600	5418000	5439800	5473200	5045900	6481200	4256400	7182900	6946000	12433000	11081000	7066200	15870000	6539800	15915000	19243000	13499000	10700000	14614000	11940000
P10321	HLA class I histocompatibility antigen, C alpha chain OS=Homo sapiens OX=9606 GN=HLA-C PE=1 SV=3	HLA-C	1.6302	0.00511545	Up	40.648	53	17	10	13	79894	109770	60727	68954	100710	80685	156350	115410	128420	198730	57031	176750	162440	146050	114460	252880	174800	119960	36367	202400	323130	109830	219080	361660	246670	245710	263640	383340	600840	352890	426710	601480	348570	473610	599760	505240	425660	617370	617510
P10412	Histone H1.4 OS=Homo sapiens OX=9606 GN=H1-4 PE=1 SV=2	H1-4	1.53614	0.0211781	Up	21.865	55.7	24	6	24	3858300	3585900	4432200	3787500	4261100	4480200	5667900	5208600	4372000	6570200	4506000	7067600	8412800	7122700	5041300	4819300	5807200	6743400	1839200	4068500	4687300	2221000	4143900	3509300	5762800	4160200	4930500	5396600	6032200	4992800	5228800	10019000	6597000	9993700	14049000	11015000	6550700	6374600	9652200
P10606	Cytochrome c oxidase subunit 5B, mitochondrial OS=Homo sapiens OX=9606 GN=COX5B PE=1 SV=2	COX5B	0.59288	0.0156368	Down	13.696	65.1	10	10	10	942500	797950	703830	969920	512900	430610	791280	304110	357670	295670	346560	393410	308080	248230	356910	393250	444310	396330	134190	285570	288930	209840	1323800	1128900	1081200	1657900	859950	749070	1299800	483410	564510	490440	565900	628010	505920	380530	563890	622540	700050
P10620	Microsomal glutathione S-transferase 1 OS=Homo sapiens OX=9606 GN=MGST1 PE=1 SV=1	MGST1	0.526179	0.018453	Down	17.598	27.1	4	4	4	177400	136600	58358	206170	162150	126620	25603	97096	118480	60880	148280	24638	46179	26034	138740	61746	190410	135280	26887	138530	204710	6146.6	161620	144740	62204	166930	122250	106870	35720	75813	81668	53762	117440	37921	34527	36070	98245	48403	144880
P10636	Microtubule-associated protein tau OS=Homo sapiens OX=9606 GN=MAPT PE=1 SV=5	MAPT	0.001	0.001	Down	78.927	7.8	3	3	3	1503.3	1910.6	970.13	1436	1397.4	1343.1													585.67			1405.4	0	0	0	0	0	0	0	0	0	0	0	0	0	0	0	0	0
P10909	Clusterin OS=Homo sapiens OX=9606 GN=CLU PE=1 SV=1	CLU	0.623025	0.014078	Down	52.494	33	16	16	16	437720	559290	643370	411560	437050	495040	241140	260590	558180	342410	279920	310570	523460	255360	178270	263070	303180	357480	252810	249830	454530	347330	809370	1171800	1444500	775970	826430	978450	425750	463820	1055000	652790	521450	623400	1053000	467650	329020	483270	550700
P11049	Leukocyte antigen CD37 OS=Homo sapiens OX=9606 GN=CD37 PE=1 SV=2	CD37	1000	0.001	Up	31.703	8.5	2	2	2							965.01	6766		11720		3424.8	6895.6	1441.7	2096.9	840.69	4614.4	9224.1			1037.5	351.91	0	0	0	0	0	0	0	33981	0	63015	0	0	39134	0	0	0	20948
P11182	Lipoamide acyltransferase component of branched-chain alpha-keto acid dehydrogenase complex, mitochondrial OS=Homo sapiens OX=9606 GN=DBT PE=1 SV=3	DBT	0.567206	0.0396368	Down	53.486	58.7	22	22	22	128550	86690	84989	172870	60601	48684	204010	19719	31689	13104	23837	18767	20257	22133	15934	10534	22509	27427	10343	20029	14709	13034	352730	254670	259400	433510	186460	149480	498280	77745	109280	66698	90401	85687	56010	82758	79896	56915	108110
P11215	Integrin alpha-M OS=Homo sapiens OX=9606 GN=ITGAM PE=1 SV=2	ITGAM	9.32285	0.00196153	Up	127.18	30.1	25	25	25	1203.6	1209	1074.7	1071.9	304.83	314.64	15715	13973	1841	9845.1	95.87	7380.8	10122	7900.8	11571	13530	8893.7	14922	1283.1	10756	19565	15186	12123	10396	12263	8295.4	0	0	129460	152060	19489	102260	0	98736	104130	60068	66208	69092	98539
P11387	DNA topoisomerase 1 OS=Homo sapiens OX=9606 GN=TOP1 PE=1 SV=2	TOP1	1.56044	0.0175301	Up	90.725	38.3	30	30	30	25506	23898	32636	29480	37714	42335	66736	46303	40106	55100	35230	62883	64237	67172	50179	57912	40389	55563	4774.4	99121	88122	67951	72107	70427	77042	62360	76705	84175	125410	104330	81354	139270	77654	162970	157090	142470	123260	123380	102510
P11678	Eosinophil peroxidase OS=Homo sapiens OX=9606 GN=EPX PE=1 SV=2	EPX	3.29899	0.00421374	Up	81.04	47.1	36	31	31	145520	83675	64940	52816	114200	144620	364350	870750	273100	354760	116100	328570	327290	340940	424260	273580	261220	542700	2941.6	431270	517590	131040	476260	357060	305210	184110	429870	544270	1107600	2780900	843040	1248100	416810	1180600	1241600	1022800	1454200	942910	878930
P12074	Cytochrome c oxidase subunit 6A1, mitochondrial OS=Homo sapiens OX=9606 GN=COX6A1 PE=1 SV=4	COX6A1	0.61011	0.0194289	Down	12.155	43.1	2	2	2	1338700	1117100	660490	1729500	908500	775770	1275800	409730	462220	350340	604710	440170	254880	230590	461460	425530	671620	605260	204030	306450	468900	277640	1960700	1554100	1731200	2756500	1426600	1161300	1967500	840470	980480	750100	996680	926080	574840	452080	728980	872290	1040800
P12268	Inosine-5'-monophosphate dehydrogenase 2 OS=Homo sapiens OX=9606 GN=IMPDH2 PE=1 SV=2	IMPDH2	1.54826	0.0148174	Up	55.804	51.8	25	24	25	54324	25656	31669	42965	47429	60096	104260	83607	45655	85163	64328	62331	94398	106230	114460	83421	79628	93900	32887	145480	76180	109320	69166	41786	43991	49157	58525	78516	107480	98823	53570	105670	84374	78257	115200	127240	127730	92236	87763
P12277	Creatine kinase B-type OS=Homo sapiens OX=9606 GN=CKB PE=1 SV=1	CKB	0.394773	0.0158444	Down	42.644	85.3	27	25	27	3318700	2293200	2593500	4299100	1603600	975140	3836400	324910	718830	255830	658570	499690	246020	331110	254030	229090	1018600	1151600	2642100	156590	269590	1922200	3380300	2582100	2884400	4750400	1749100	1024300	3941400	304850	726430	281330	681150	527510	239320	307110	257130	229250	979450
P12429	Annexin A3 OS=Homo sapiens OX=9606 GN=ANXA3 PE=1 SV=3	ANXA3	0.620087	0.0403286	Down	36.375	72.1	24	24	24	334500	344830	253550	485190	366960	134770	209900	203520	210720	133880	335030	108300	123940	128880	120630	90265	291020	215780	124110	277090	183090	183030	737660	825320	628910	1123200	805100	367340	465070	494350	445020	350960	728260	299000	339490	318240	292380	222210	570660
P12544	Granzyme A OS=Homo sapiens OX=9606 GN=GZMA PE=1 SV=2	GZMA	3.1373	0.00984952	Up	28.999	51.9	11	11	11	1370.1	2025.5	4883.7	757.49	138.25		2455.5	12416	11753	12353		2384.4	10503	1549.5	4535.3	5735.7	2368	443.81		3633.6	34946		5526.9	12015	11654	5068.9	0	0	0	40441	20355	30683	0	16020	32916	0	15786	17647	9235.1
P13073	Cytochrome c oxidase subunit 4 isoform 1, mitochondrial OS=Homo sapiens OX=9606 GN=COX4I1 PE=1 SV=1	COX4I1	0.575977	0.0133673	Down	19.576	50.3	11	11	11	1162600	892110	657590	1467400	791820	680550	1063700	484720	431170	460470	564650	443900	351040	309790	520440	435690	689680	664730	190390	470560	483130	296400	1630900	1454600	1024000	2217200	1144400	1028100	1530500	697210	598570	637600	803840	627620	526060	407910	740750	606210	943850
P13284	Gamma-interferon-inducible lysosomal thiol reductase OS=Homo sapiens OX=9606 GN=IFI30 PE=1 SV=3	IFI30	2.34079	0.00511276	Up	27.963	15.6	3	3	3	75316	39260	43614	38169	29448	33243	121480	105170	48544	97057	15069	127790	109190	122490	74279	124350	93527	108530	18420	149430	227060	254260	362400	169580	197620	140530	117640	134650	457000	464600	221440	429610	0	616810	463430	550550	326850	635230	472100
P13591	Neural cell adhesion molecule 1 OS=Homo sapiens OX=9606 GN=NCAM1 PE=1 SV=3	NCAM1	0.418895	0.000241745	Down	94.573	26	16	16	16	8486.6	14154	18288	27331	12671	11670	9615.2	4335.3	7894.9	6191.7	5946.8	8777.2	2362.7	5388.8	9891.9	10995	7605.5	11127	14558	3951.4	3509.6	5844.2	79327	102180	145850	152770	87864	81456	57247	32070	44095	35700	44810	58128	16093	29339	42932	38622	22945
P13667	Protein disulfide-isomerase A4 OS=Homo sapiens OX=9606 GN=PDIA4 PE=1 SV=2	PDIA4	1.56349	0.0311871	Up	72.932	63.6	53	52	52	822730	581400	554160	759500	748850	737460	1230500	1350200	659980	1294800	768420	1537400	1326800	1657000	1210700	1088800	955330	1395900	111100	787510	899640	423850	1679900	1228000	1198200	1485100	1433500	1523600	2345300	2619800	1227500	2620800	1454000	3097800	2820000	3097700	2378800	2084700	1866300
P13716	Delta-aminolevulinic acid dehydratase OS=Homo sapiens OX=9606 GN=ALAD PE=1 SV=1	ALAD	0.61122	0.0129773	Down	36.294	56.4	15	15	15	160630	153530	84634	198070	122930	105810	88256	75917	94477	41561	120140	38720	34425	39752	50905	42082	79399	73730	56336	63267	55030	49274	242760	264040	154540	321060	199510	184680	147990	132720	160590	90546	206080	97361	70714	66867	98550	76417	158790
P13727	Bone marrow proteoglycan OS=Homo sapiens OX=9606 GN=PRG2 PE=1 SV=2	PRG2	3.52832	0.010408	Up	25.205	43.7	15	15	15	297750	228020	128150	94791	257310	254660	740050	2612400	447560	656500	258650	697010	898160	736380	1116200	918100	787170	1394400	7251	986350	1251700	300510	770560	537030	393000	221030	694990	741650	1525500	5660000	1155400	1328400	675010	1504700	2019800	1495900	2274000	1830800	1560000
P13796	Plastin-2 OS=Homo sapiens OX=9606 GN=LCP1 PE=1 SV=6	LCP1	2.41026	0.0285246	Up	70.288	74.2	39	31	32	107460	98082	75066	109790	124460	124420	242440	442690	120740	510170	107860	288980	350890	194690	254220	198120	444470	513070	171790	195600	335430	234100	219920	273960	186840	256550	302330	298700	521680	953070	265250	1047200	256430	664080	776510	441080	576540	461030	918730
P14091	Cathepsin E OS=Homo sapiens OX=9606 GN=CTSE PE=1 SV=3	CTSE	0.602222	0.0315582	Down	42.793	9.1	3	3	3	2208300	2688600	2850000	2278200	2732000	2021300	991930	965760	3002200	555330	2637000	888230	1259600	949960	338140	674380	1273800	735090	34742	1647400	188410		1892800	2618900	2742800	2036000	2370600	1864500	939910	967460	2609800	525090	2304100	799060	1291700	958470	342120	576800	1073400
P14317	Hematopoietic lineage cell-specific protein OS=Homo sapiens OX=9606 GN=HCLS1 PE=1 SV=3	HCLS1	3.08587	0.00663473	Up	54.013	47.5	20	20	20	32609	56778	49650	59644	76703	53239	180940	203630	85708	250840	85525	198750	398860	174890	161600	153220	201240	249230	188280	125060	153480	235850	187260	154910	164050	150710	223290	188340	575440	661080	184790	897680	211880	766570	1646300	636130	459710	407110	639380
P14406	Cytochrome c oxidase subunit 7A2, mitochondrial OS=Homo sapiens OX=9606 GN=COX7A2 PE=1 SV=1	COX7A2	0.420816	7.90725e-05	Down	9.3959	27.7	2	2	2	962330	921450	649140	1151000	578530	585470	452430	291370	320990	321320	390810	336310	161920	102770	335510	341920	515980	506320	158840	282530	369580	52267	1774000	1846600	1396400	2225700	1095000	1163600	873650	553220	594850	617640	709420	649520	330440	182820	665500	669550	982580
P14598	Neutrophil cytosol factor 1 OS=Homo sapiens OX=9606 GN=NCF1 PE=1 SV=4	NCF1	5.35144	0.0260736	Up	44.681	55.4	15	2	15	3834.9	905.51	2384.6	22746	1286	975.13	21648	41068	3078.2	32845	2077.7	25579	22116	18577	19012	14440	19823	32991	1233.8	11483	32576	7291.3	16541	6597.8	11799	47060	7197.2	7056.5	74509	180060	17196	121320	8899.4	113100	97268	72228	56973	43032	72730
P14625	Endoplasmin OS=Homo sapiens OX=9606 GN=HSP90B1 PE=1 SV=1	HSP90B1	1.71861	0.024704	Up	92.468	69	68	66	68	1836300	1076000	1133600	1426300	1503200	1558400	2919500	3009300	1230900	3026700	1528600	3179000	3351800	2951700	2800100	2604800	2053500	2923800	295740	1809700	2402900	933800	3725100	2485300	2684300	3092500	3244400	3477400	5963000	6926900	2671200	6480100	3225900	6886400	7586100	6625000	5999400	5324300	4293400
P14649	Myosin light chain 6B OS=Homo sapiens OX=9606 GN=MYL6B PE=1 SV=1	MYL6B	1000	0.001	Up	22.764	33.7	6	4	4							595.37	524.8	344.93	382.47	215.86	727.52	1401.5		639.3		322.95	699.43	1150.6		960.35	7280.3	0	0	0	0	0	0	0	0	0	0	0	3580.7	5204.4	0	2772.3	0	0
P14672	Solute carrier family 2, facilitated glucose transporter member 4 OS=Homo sapiens OX=9606 GN=SLC2A4 PE=1 SV=1	SLC2A4	0.001	0.001	Down	54.787	6.1	2	2	2		3499.4	3041	3378.3		2717.5													1329.5				0	0	0	0	0	0	0	0	0	0	0	0	0	0	0	0	0
P14854	Cytochrome c oxidase subunit 6B1 OS=Homo sapiens OX=9606 GN=COX6B1 PE=1 SV=2	COX6B1	0.60676	0.0190194	Down	10.192	75.6	9	9	9	1554300	1258000	1136000	1923800	1059700	910050	1693700	680210	724430	625730	734080	742790	684880	485820	744850	816740	899480	906020	286640	669070	681390	863330	2642300	2252000	1896600	2972000	1553500	1466600	2553300	1019400	1063900	934910	1049100	1135600	1177600	718190	948040	1045900	1243800
P14859	POU domain, class 2, transcription factor 1 OS=Homo sapiens OX=9606 GN=POU2F1 PE=1 SV=2	POU2F1	1.73832	0.000715126	Up	76.471	8.9	4	2	4	997.93	742.94		4611.3	2808.4	3116.8	5023.4	7207.4	5119.5	12136	5721.3	8664.4	9888.9	9346.4	3838.2	5830.2	6663.4	6449.6	3804	9204.9	338.85	10040	0	0	0	17853	14848	17152	26943	25113	24530	35793	28690	32252	44851	30127	0	18548	22763
P14927	Cytochrome b-c1 complex subunit 7 OS=Homo sapiens OX=9606 GN=UQCRB PE=1 SV=2	UQCRB	0.539391	0.0140611	Down	13.53	56.8	8	8	8	347130	371560	187950	613150	304950	219670	199320	159890	133780	187170	205580	150720	136730	36718	200180	148440	293940	314080	105750	189850	225970	68381	580150	513080	258620	795320	382630	328980	341160	271850	180080	255620	286930	206360	150650	72179	263320	177040	368630
P15056	Serine/threonine-protein kinase B-raf OS=Homo sapiens OX=9606 GN=BRAF PE=1 SV=4	BRAF	0.658165	0.000848819	Down	84.436	6.8	5	2	2	1222.7	1931.5	3478.2	2462.9	3002.3	3233.2	1322.9	1850.7	2343	1500.5	1479.2	1606.6	1176.3	1079.6	1649.2	1786.1	1127.2	2583	3149.2	2476.9	3900.3	1389.5	0	29140	30965	32981	37189	41457	26114	23007	0	22052	19230	22625	0	20072	0	0	0
P15088	Mast cell carboxypeptidase A OS=Homo sapiens OX=9606 GN=CPA3 PE=1 SV=2	CPA3	0.209169	0.0217845	Down	48.669	30.9	14	14	14	22631	41145	189600	49908	88020	296370	1879.5	12650	29433	4227.4	106550	4743.1	3073.9	6664.1	20455	35511	6831.2	26719	535570	9773.5	1216.1	23433	55050	108080	597630	137610	245240	891480	4396.5	42303	72668	9797.5	284390	12122	9658.3	20208	58058	93793	24545
P15104	Glutamine synthetase OS=Homo sapiens OX=9606 GN=GLUL PE=1 SV=4	GLUL	0.51862	0.0442274	Down	42.064	51.7	16	16	16	482500	308900	406160	473140	177670	105750	633730	90431	120920	26320	57732	78018	33763	70157	51457	32392	104920	88314	2304.7	85229	17890	23196	661480	447300	534390	585550	251510	188580	788910	140500	166170	52935	96603	138980	54927	120400	101630	48834	173360
P15153	Ras-related C3 botulinum toxin substrate 2 OS=Homo sapiens OX=9606 GN=RAC2 PE=1 SV=1	RAC2	3.11633	0.00427319	Up	21.429	53.1	10	5	5	100200	49120	38750	47714	93935	84156	259020	391350	89033	354540	93555	270240	384150	287390	192880	141620	307800	429330	53945	116810	235570	112770	159260	87256	110740	124610	150780	136110	407490	613670	147970	593980	163770	468820	680070	471500	315970	230860	473100
P15428	15-hydroxyprostaglandin dehydrogenase [NAD(+)] OS=Homo sapiens OX=9606 GN=HPGD PE=1 SV=1	HPGD	0.55613	0.0417318	Down	28.977	53	12	12	12	332090	357420	184970	223980	429800	255290	68713	139910	254800	63405	392980	69148	89547	134160	98139	85224	243070	72973		347190	15356	5011.4	601960	771580	342050	433720	877760	554680	138690	250900	497230	137440	811670	155990	184500	277290	212350	172130	461270
P15559	NAD(P)H dehydrogenase [quinone] 1 OS=Homo sapiens OX=9606 GN=NQO1 PE=1 SV=1	NQO1	0.372672	0.0399116	Down	30.867	44.9	14	14	14	1673700	880160	831710	932130	1920300	810820	22654	29931	34384	284610	1934000	475200	342500	18197	255110	293880	569980	249340	98599	1634000	18636	522570	3604500	2141700	1889200	1975400	3825100	1840700	32102	16405	33819	650330	3923200	1037300	734950	28838	537690	659880	1170700
P15848	Arylsulfatase B OS=Homo sapiens OX=9606 GN=ARSB PE=1 SV=1	ARSB	1000	0.001	Up	59.687	14.1	5	4	5							858.04	1354.6	349.51	1285.9		734.45	793.21	869.94	517.28	573.42	522.14	892.66		1063.3	1216.4	3747.4	0	0	0	0	0	0	0	13994	0	15299	0	0	0	0	0	0	0
P15907	Beta-galactoside alpha-2,6-sialyltransferase 1 OS=Homo sapiens OX=9606 GN=ST6GAL1 PE=1 SV=1	ST6GAL1	2.35788	0.0233634	Up	46.604	15	5	5	5	2180.3	2793.3	1841.3	1686.7	3446.7	3242.3	4723.8	9441.3	4474.9	4235.6	2531	13219	9449.3	5239.7	8323.9	10574	8079.9	8740.5		2111.4	7801.8	3107.7	20339	16186	13174	8984.2	18708	22298	28915	50895	22651	40704	14244	77646	54472	45682	45359	60317	40280
P15954	Cytochrome c oxidase subunit 7C, mitochondrial OS=Homo sapiens OX=9606 GN=COX7C PE=1 SV=1	COX7C	0.478649	0.0097697	Down	7.2454	65.1	4	4	4	78102	123350	163930	244390	108470	76465	101440	46147	71366	66525	46152	54551	26188	12591	50547	38816	91694	67129	18998	42560	57451	23312	156700	257620	338520	443250	187830	152080	193590	78945	138100	119100	91900	113570	42178	21404	90167	55603	162510
P16050	Polyunsaturated fatty acid lipoxygenase ALOX15 OS=Homo sapiens OX=9606 GN=ALOX15 PE=1 SV=3	ALOX15	6.56348	0.00635762	Up	74.804	32	16	16	16	2060.9	513.07			1219.7	631.38	6870	22329	4571.4	4462	2544.9	4706.9	5513.5	7355.5	13362	7304.3	7842.9	15976		9770	10850	1573.5	5330	4100.5	0	0	10018	4555.1	36455	115450	23078	23562	9187.8	28588	26953	33842	59583	29008	28614
P16070	CD44 antigen OS=Homo sapiens OX=9606 GN=CD44 PE=1 SV=3	CD44	1.75368	0.00198861	Up	81.537	13.1	8	8	8	61681	45961	60285	47107	55048	66010	95626	95463	90113	155810	85146	117640	240280	120640	109700	147470	86254	103130	71916	56563	71842	181780	271660	245560	307300	205390	239490	314650	436380	455320	336340	620940	325990	602940	1097200	686490	416940	554190	403130
P16152	Carbonyl reductase [NADPH] 1 OS=Homo sapiens OX=9606 GN=CBR1 PE=1 SV=3	CBR1	0.600309	0.0178472	Down	30.375	75.8	19	17	19	890700	1240000	947020	1002300	1157700	831500	549160	457850	1251700	388330	897070	325830	395520	516870	630630	374970	510390	382630	373700	731780	415710	292670	1594800	2576800	1980300	1854200	2141300	1607600	951830	844800	2235800	742290	1640400	641510	802670	956620	1158800	687060	905080
P16885	1-phosphatidylinositol 4,5-bisphosphate phosphodiesterase gamma-2 OS=Homo sapiens OX=9606 GN=PLCG2 PE=1 SV=4	PLCG2	7.16003	0.00892493	Up	147.87	45.8	45	45	45	3991.5	929.9	995.3	1558.3	2684.9	1705.8	15501	37402	7940.3	38916	2893	30038	24212	21356	15493	14799	23145	37589	1198.4	3121.7	10317	2366.9	24235	6431.7	5524.2	8147.9	16395	13093	61015	167730	16037	158990	12880	111950	117790	93256	61812	60786	94767
P17096	High mobility group protein HMG-I/HMG-Y OS=Homo sapiens OX=9606 GN=HMGA1 PE=1 SV=3	HMGA1	1.67148	0.0331451	Up	11.676	63.6	10	10	10	190390	153340	212030	222400	262330	182500	408740	380120	272280	552320	267460	540000	892220	727580	368980	309300	476210	529820	61711	410560	294200	2159600	798430	822960	709110	690670	662470	596200	1208200	1091400	774920	1666600	671750	1740800	2993200	2130300	1211500	870160	1208700
P17540	Creatine kinase S-type, mitochondrial OS=Homo sapiens OX=9606 GN=CKMT2 PE=1 SV=2	CKMT2	0.60601	0.0499149	Down	47.504	41.3	15	12	12	127760	55221	45838	95377	45858	13821	191280	537.2	19216	4976.9	11634	13919	8554.4	10467	938.76		18183	36133			3707.5	1515.3	275630	141210	159020	306210	100850	41050	532390	1180.9	30346	3771.6	14336	38512	6747.3	10570	3251.2	0	53531
P17568	NADH dehydrogenase [ubiquinone] 1 beta subcomplex subunit 7 OS=Homo sapiens OX=9606 GN=NDUFB7 PE=1 SV=4	NDUFB7	0.664736	0.026902	Down	16.402	33.6	6	6	6	223470	181130	186700	270400	142800	154210	225290	101620	126560	71013	121840	119990	105320	48177	97623	101480	125000	123850	20939	60235	51059	19094	334750	305440	279640	453470	244580	246710	356130	164500	183010	126680	206870	202270	169930	75347	170070	173060	185760
P17844	Probable ATP-dependent RNA helicase DDX5 OS=Homo sapiens OX=9606 GN=DDX5 PE=1 SV=1	DDX5	1.554	0.0202804	Up	69.147	53.4	30	22	22	37084	27670	30456	23072	29378	39815	63001	68575	41463	93479	35415	67243	60137	76560	86296	81039	65879	65019	14685	106300	96025	73652	176950	169010	168550	141810	168700	181450	289200	290190	168410	349940	154990	311320	294920	317670	291400	284670	217370
P17927	Complement receptor type 1 OS=Homo sapiens OX=9606 GN=CR1 PE=1 SV=3	CR1	1000	0.001	Up	223.66	10.6	10	10	10								1097		2201.1		975.23	1029.4	49.189	516.54	194.54	1462.7	1437.5		247.58	261.47		0	0	0	0	0	0	0	26034	0	29676	0	14488	28272	0	5302.8	0	20493
P18031	Tyrosine-protein phosphatase non-receptor type 1 OS=Homo sapiens OX=9606 GN=PTPN1 PE=1 SV=1	PTPN1	1.90107	0.0123215	Up	49.966	56.3	17	17	17	15131	13530	12807	13113	16770	13268	36699	42040	15504	66646	20817	59843	44758	33772	42869	53844	51017	52813	3922.5	48989	47878	24877	81615	75183	69945	68075	81689	81646	145090	170790	74532	217370	79960	183240	178830	142770	127810	146310	151510
P18065	Insulin-like growth factor-binding protein 2 OS=Homo sapiens OX=9606 GN=IGFBP2 PE=1 SV=2	IGFBP2	0.534355	0.00860761	Down	34.814	67.1	15	15	15	280440	359980	383840	345760	448240	352520	172970	117070	401620	80034	249330	131600	155610	161170	121350	141690	153930	117510	6076.1	109580	27372	23146	511900	719620	785080	657140	819180	688160	332520	224200	743920	172710	478680	282150	335360	319000	239390	285440	293400
P19484	Transcription factor EB OS=Homo sapiens OX=9606 GN=TFEB PE=1 SV=3	TFEB	1000	0.001	Up	52.864	14.3	4	4	4							122.42			1583.8		408.78	1281.1			395.01						3655.5	0	0	0	0	0	0	0	0	0	7309.9	0	0	8190.7	0	0	0	0
P19623	Spermidine synthase OS=Homo sapiens OX=9606 GN=SRM PE=1 SV=1	SRM	1.77546	0.0137635	Up	33.824	65.6	13	13	13	17763	8958.6	12133	14649	17453	17203	40914	39891	12144	40811	27194	39040	33888	43494	41971	40911	29258	58846	25214	30581	24791	34067	43766	35247	52105	41362	47124	50922	82804	101820	40354	105070	51822	98438	107030	114750	110280	107900	76126
P19634	Sodium/hydrogen exchanger 1 OS=Homo sapiens OX=9606 GN=SLC9A1 PE=1 SV=2	SLC9A1	0.647938	0.0415662	Down	90.762	21.6	13	13	13	96474	125050	98285	72814	100280	65665	51699	47136	99557	29557	102940	34946	43246	51701	18280	29774	51983	31719	776.03	48884	9589.1	1653.9	223760	358770	314750	192050	283400	204490	125940	130100	273010	96410	280040	116440	139860	143960	56301	94046	160200
P19957	Elafin OS=Homo sapiens OX=9606 GN=PI3 PE=1 SV=3	PI3	1000	0.001	Up	12.269	28.2	3	3	3							9568.1	1986.4				28591	31570	12588		23358		18395				28611	0	0	0	0	0	0	32225	0	0	0	0	66472	68797	31576	0	49036	0
P19971	Thymidine phosphorylase OS=Homo sapiens OX=9606 GN=TYMP PE=1 SV=2	TYMP	2.46057	0.00484587	Up	49.955	69.9	25	25	25	53918	57933	41300	37581	51891	65633	155000	155420	89770	199690	42559	185440	165340	137760	113160	162390	217220	171950	69238	155430	387260	357130	119260	160790	119230	103170	135360	172920	339050	357560	191190	516790	135620	454650	432480	344430	269520	371920	448370
P20036	HLA class II histocompatibility antigen, DP alpha 1 chain OS=Homo sapiens OX=9606 GN=HLA-DPA1 PE=1 SV=1	HLA-DPA1	6.30531	0.00563578	Up	29.38	26.2	5	5	5	19208	17632	10775	13993	6555.5	9473	242180	112440	14479	105500	6271.7	82547	197330	59965	23796	97089	43334	117010	16067	49729	138240	90802	36432	28495	25780	30032	14232	23074	337740	161660	22315	184180	0	124540	293180	164650	67062	154660	124170
P20160	Azurocidin OS=Homo sapiens OX=9606 GN=AZU1 PE=1 SV=3	AZU1	1000	0.001	Up	26.885	39.8	6	6	6							156680	36889		33047		27982	46955	68434	17549	15531	38650	25517		19941	56372	77574	0	0	0	0	0	0	427630	102690	0	97288	0	83772	148100	188300	49868	46295	100990
P20273	B-cell receptor CD22 OS=Homo sapiens OX=9606 GN=CD22 PE=1 SV=2	CD22	1000	0.001	Up	95.347	7.2	4	4	4								527.85		1121.6		165.68	240.44				525.51	833.35					0	0	0	0	0	0	0	5917.1	0	9222.4	0	0	0	0	0	0	0
P20648	Potassium-transporting ATPase alpha chain 1 OS=Homo sapiens OX=9606 GN=ATP4A PE=1 SV=5	ATP4A	0.390741	0.0131862	Down	114.12	54.9	57	53	57	1035900	797240	881450	1237700	451690	288130	1502700	55899	141210	41303	228620	161330	43626	53014	68218	55811	150730	269740	31616	69504	92544	38635	2933300	2643700	2964700	3925100	1583700	992350	4407800	130120	367840	110700	405710	455690	126040	98052	209230	172430	391080
P20674	Cytochrome c oxidase subunit 5A, mitochondrial OS=Homo sapiens OX=9606 GN=COX5A PE=1 SV=2	COX5A	0.518696	0.00607115	Down	16.762	53.3	10	10	10	499910	343510	224220	644330	213630	135740	306210	189080	159760	187080	155110	185360	130250	69365	165700	167150	235440	211960	44748	210570	179050	121210	1330900	1232500	948580	2017200	823010	700070	888200	539690	502350	536690	579050	612000	465810	196000	557710	569940	765060
P21266	Glutathione S-transferase Mu 3 OS=Homo sapiens OX=9606 GN=GSTM3 PE=1 SV=3	GSTM3	0.488241	0.000462038	Down	26.559	80	19	18	19	227810	365370	198470	288130	203890	272590	105880	150120	170470	94735	170050	118700	66247	45921	105760	88500	157780	199850	251690	159850	140540	51938	442010	668430	351200	577280	333470	467480	197870	247580	284980	172410	275610	208090	121970	81006	167770	143380	290880
P21359	Neurofibromin OS=Homo sapiens OX=9606 GN=NF1 PE=1 SV=2	NF1	1000	0.001	Up	319.37	3.6	6	6	6							1368.7	1120.1	1688.6	2111.9	1751.4	958.89	2263.8	2416.6	1339.1	1172.7	2145	2264.8	1247	2929.6	1416.6	2079.5	0	0	0	0	0	0	212570	0	0	129630	0	0	149500	167770	138870	121880	151480
P21397	Amine oxidase [flavin-containing] A OS=Homo sapiens OX=9606 GN=MAOA PE=1 SV=1	MAOA	0.52839	0.0272333	Down	59.681	51	21	19	19	234120	244500	197850	320410	244950	187960	131030	50915	214490	40061	184880	46501	48842	83173	72217	77519	93518	44055	32398	89037	49529	7987.7	554170	643160	528880	755420	573710	501010	389860	158560	537660	137140	496080	159840	169560	257800	232970	232560	281690
P21399	Cytoplasmic aconitate hydratase OS=Homo sapiens OX=9606 GN=ACO1 PE=1 SV=3	ACO1	0.663482	0.0186484	Down	98.398	58	45	45	45	162410	234480	208320	223750	202510	165430	194360	121000	191780	72773	149550	109970	98280	127800	134280	127170	136340	119620	45829	161170	65544	58745	437750	701390	617790	650920	600200	490930	532550	330070	516680	214560	411920	315730	288100	342000	360110	341350	368600
P21757	Macrophage scavenger receptor types I and II OS=Homo sapiens OX=9606 GN=MSR1 PE=1 SV=1	MSR1	0.001	0.001	Down	49.762	8	3	3	3	892.1	199.5	375.79																	624.47	1853.9	2410.5	0	0	0	0	0	0	0	0	0	0	0	0	0	0	0	0	0
P21796	Voltage-dependent anion-selective channel protein 1 OS=Homo sapiens OX=9606 GN=VDAC1 PE=1 SV=2	VDAC1	0.648174	0.00499174	Down	30.772	81.6	21	20	21	1120000	1083700	1193200	1438500	1051300	860130	1184800	709390	812090	539160	684520	643390	571600	660150	664370	669430	643160	672800	175430	1036200	520220	396160	1595100	1731500	1970100	2082200	1554900	1320300	1642300	973980	1213800	764710	1104100	947550	927900	945340	996830	974370	1020800
P22894	Neutrophil collagenase OS=Homo sapiens OX=9606 GN=MMP8 PE=1 SV=1	MMP8	1000	0.001	Up	53.411	16.5	5	5	5							9816.1	7027.9		2164		3962	3986	1557.4	1729.2	916.62	1917.7	2492.9		1789.6	6036.8	5447.9	0	0	0	0	0	0	39440	29116	0	14337	0	22201	15455	8882	17665	9628	8177.6
P23025	DNA repair protein complementing XP-A cells OS=Homo sapiens OX=9606 GN=XPA PE=1 SV=1	XPA	0.434705	0.0309978	Down	31.368	17.2	3	3	3			299.57	46378	33480	28158	37151	35531	22074	4333	5224.3	6722.1		604.23	2756.7	2330.1	3362.1	9665.6		983.97	3887.4	6282.1	0	0	0	201580	147220	116960	103370	0	97726	44738	59902	31711	0	0	0	45946	19686
P23381	Tryptophan--tRNA ligase, cytoplasmic OS=Homo sapiens OX=9606 GN=WARS1 PE=1 SV=2	WARS1	1.73709	0.0149178	Up	53.165	73.2	29	29	29	241840	191620	162680	190460	187150	182600	367280	459120	242790	422890	151040	382700	387210	407340	368730	387850	326330	428670	91780	269890	1138800	201950	422360	342420	313440	331440	352520	382510	675040	805670	421390	802080	303240	718110	809470	787690	649310	708560	607640
P23743	Diacylglycerol kinase alpha OS=Homo sapiens OX=9606 GN=DGKA PE=1 SV=3	DGKA	5.26885	0.00249587	Up	82.629	26.4	13	13	13	815.99	469.37	636.89	1051.2		1137.8	5406.8	8039.8	1288.1	7248.6	4439.5	6707.4	4985.1	3715.4	12477	4905.1	4711.6	19643	3722	5188.5	4770.9	6146.1	0	0	10133	0	0	10115	38428	94284	22907	86115	20465	57852	64169	44563	97879	55811	57351
P23946	Chymase OS=Homo sapiens OX=9606 GN=CMA1 PE=1 SV=1	CMA1	0.247835	0.0465745	Down	27.324	61.5	15	15	15	49382	122860	634010	158540	245900	757500	2539.8	34290	94499	808.4	277290	9245.8	7683.7	25516	57322	101390	15018	51862	1444900	22830		98296	85547	153660	881680	197420	247030	1006200	3414.4	57728	110710	0	344640	14604	11988	26777	70802	122440	23404
P24311	Cytochrome c oxidase subunit 7B, mitochondrial OS=Homo sapiens OX=9606 GN=COX7B PE=1 SV=2	COX7B	0.576333	0.00940891	Down	9.1604	10	2	2	2	303170	236000	215820	302540	163600	147450	231710	114520	121920	98113	108760	132980	72317	66444	105340	119980	120670	132240	25372	90313	94854	22535	226850	183550	178830	245440	119800	118440	170560	84420	90319	79201	86393	107460	59178	50258	80014	90728	91245
P24539	ATP synthase F(0) complex subunit B1, mitochondrial OS=Homo sapiens OX=9606 GN=ATP5PB PE=1 SV=2	ATP5PB	0.52968	0.0471317	Down	28.908	58.2	17	17	17	452870	220740	88518	513960	282670	224180	249710	198400	93059	110250	200900	81568	74235	48941	149400	72924	276520	255660	95973	185350	230120	32462	703880	404160	202470	856390	457800	385380	393430	339040	159620	206140	337970	158180	147930	86084	271180	131190	446680
P24557	Thromboxane-A synthase OS=Homo sapiens OX=9606 GN=TBXAS1 PE=1 SV=3	TBXAS1	2.2882	0.00511176	Up	60.518	31.1	14	14	14	8552.3	2987.4	1212.2	3640	20865	6392.7	12572	16741	11811	23413	8860.1	21880	12687	934.7	16579	14864	4105.4	24148	3730.4	9820.7	38059	4441	50372	24271	16080	26265	31668	47249	63087	85931	54165	104380	39287	101420	67704	10145	76004	73670	26079
P24752	Acetyl-CoA acetyltransferase, mitochondrial OS=Homo sapiens OX=9606 GN=ACAT1 PE=1 SV=1	ACAT1	0.537655	0.0357181	Down	45.199	57.1	21	21	21	892450	579760	599450	1038900	431670	328460	925880	214410	279650	172290	226230	245640	225970	282520	236940	181040	255250	272000	145520	171160	225910	127390	2420300	1716100	1831800	2883400	1126500	904540	2536300	609020	731230	558270	602210	814080	713080	829740	729220	545750	750040
P25686	DnaJ homolog subfamily B member 2 OS=Homo sapiens OX=9606 GN=DNAJB2 PE=1 SV=3	DNAJB2	1.84619	0.011022	Up	35.58	22.8	6	5	6	2411.4	2666.2	7438.7	4967.4	8181.2	5176.1	3471.2	4489.1	7773.4	6446.8	5273.6	5319.3	4578.8	5871.1	8381.8	5668	1925.2	7977.6			2848.7	3069.1	0	15321	21575	26602	0	0	0	40091	33036	48760	44215	29280	51306	32790	42673	36534	0
P25815	Protein S100-P OS=Homo sapiens OX=9606 GN=S100P PE=1 SV=2	S100P	0.624896	0.0361104	Down	10.4	28.4	3	3	3	2689300	3515600	2150300	3126800	1703200	2862400	680210	1467400	2512500	1152100	3027500	1091400	900830	866660	1127300	1173800	2544500	1370600	132320	2093200	736030	1345800	3575500	4572700	3153800	3959700	2385000	3907500	962240	2084500	3219500	1515400	4005400	1682100	1441700	1109900	1443600	1496800	3258200
P26038	Moesin OS=Homo sapiens OX=9606 GN=MSN PE=1 SV=3	MSN	1.57179	0.0359975	Up	67.819	73	49	34	36	181450	188260	182870	193290	197700	206200	291950	411770	226710	440670	192550	397810	314140	255370	318410	309590	373240	449500	405520	241840	384440	382640	328940	327590	328420	299070	320220	353960	430560	635450	346060	706340	314770	644690	536880	426820	491140	461630	600200
P26842	CD27 antigen OS=Homo sapiens OX=9606 GN=CD27 PE=1 SV=2	CD27	1000	0.001	Up	29.137	27.3	5	5	5							2827	5634.6		16008	584.53	15197	13368	13303	1230.2	5151.3	6904	10759			5528.6		0	0	0	0	0	0	14549	28782	0	58327	0	58744	53146	50193	18136	22621	24423
P26885	Peptidyl-prolyl cis-trans isomerase FKBP2 OS=Homo sapiens OX=9606 GN=FKBP2 PE=1 SV=2	FKBP2	1.58021	0.0269252	Up	15.649	68.3	10	10	10	376890	245010	284850	354730	334850	332280	540370	565410	290150	585970	330640	655320	630110	652580	478560	442150	439580	671050	70140	337770	329920	146140	489920	333720	390460	444950	418930	433730	692510	746200	367690	812900	432670	917060	880500	851220	641480	566620	547330
P27144	Adenylate kinase 4, mitochondrial OS=Homo sapiens OX=9606 GN=AK4 PE=1 SV=1	AK4	0.581986	0.0068771	Down	25.268	71.3	13	13	13	110890	95642	58175	117980	124650	131130	60326	61161	65316	37517	98846	43756	41733	42730	61775	92092	36907	55959	26913	100020	33859	70327	254430	220800	150850	268260	265920	285630	153020	148130	127170	83228	222440	107500	110730	103010	152550	201500	79078
P27448	MAP/microtubule affinity-regulating kinase 3 OS=Homo sapiens OX=9606 GN=MARK3 PE=1 SV=5	MARK3	1.50477	0.0311043	Up	84.428	12.7	7	4	4	68.327	77.574	302.53	427.7	194.95	258.39	821.67		552.07	408.74	324.8	391.74	623.85	784.42	371.52	429.34	290.89	173.34		455.79	272.98	295	0	0	4638.9	5176.3	0	0	6376.4	0	5816.8	8606	7616.5	8508.3	6183.9	6816.6	8002.5	8625.9	6961.3
P28065	Proteasome subunit beta type-9 OS=Homo sapiens OX=9606 GN=PSMB9 PE=1 SV=2	PSMB9	1.69505	0.0168007	Up	23.264	41.6	8	8	8	60614	65549	36618	44122	57681	59979	117310	118860	87640	102190	43523	96311	130470	144640	74553	69928	129070	94392	28245	59413	129810	39038	69752	93661	54350	58747	78481	86743	149260	155490	109840	141180	58543	134450	186170	193700	104240	100280	173040
P28067	HLA class II histocompatibility antigen, DM alpha chain OS=Homo sapiens OX=9606 GN=HLA-DMA PE=1 SV=1	HLA-DMA	1000	0.001	Up	29.194	8.8	2	2	2							4375.1	6968.2		6053		5313.9	1660.3	5554.8		5595.5	4321.3	5643.2			15059		0	0	0	0	0	0	0	0	0	0	0	0	0	0	0	0	0
P28068	HLA class II histocompatibility antigen, DM beta chain OS=Homo sapiens OX=9606 GN=HLA-DMB PE=1 SV=2	HLA-DMB	1000	0.001	Up	28.931	22.1	4	4	4							6833.8	14465	1528.4	12651		14916	5769.4	8222.8	4681.3	7956.3	8840.5	10389		2963.1	18843	5180.9	0	0	0	0	0	0	21481	46071	0	45042	0	53357	21926	31556	16231	29438	25869
P28330	Long-chain specific acyl-CoA dehydrogenase, mitochondrial OS=Homo sapiens OX=9606 GN=ACADL PE=1 SV=2	ACADL	0.12592	0.0338827	Down	47.655	29.5	10	10	10	3625.9	9319	10068	19424	5484.5		914.47		598.53		602.2					2957.4		205.28		121.54			7695.8	44009	25273	59696	13729	0	4528.3	0	0	0	3047.2	0	0	0	0	0	0
P28340	DNA polymerase delta catalytic subunit OS=Homo sapiens OX=9606 GN=POLD1 PE=1 SV=2	POLD1	0.349785	0.00718259	Down	123.63	14.9	14	14	14	2830	3703.4	3565.6	102.02	1901.6	2178.8	1139.4	599.52	1417.5	1733.9	1482.4	861.58	1633	2425.1	537.42	1056.9	1031.1	2166.5		3067.2	1528.6	79.41	64385	89626	68191	0	20566	27779	15281	16802	18388	19921	22448	20720	21721	24529	17958	27279	25493
P28907	ADP-ribosyl cyclase/cyclic ADP-ribose hydrolase 1 OS=Homo sapiens OX=9606 GN=CD38 PE=1 SV=2	CD38	10.301	0.00337285	Up	34.328	49	15	15	15	13858	2865.9	4648.7	5863.4	5336	6003	100500	75035	10617	94416	6688.5	121560	191300	107870	80883	75637	74136	111680	3476.5	54907	117750	27125	30809	9096.9	5002.5	10574	10011	13714	186760	143430	26384	215720	15038	228580	431240	196390	140270	128280	124540
P29120	Neuroendocrine convertase 1 OS=Homo sapiens OX=9606 GN=PCSK1 PE=1 SV=2	PCSK1	2.60617	0.0078499	Up	84.151	7.6	4	4	4		50.994	215.82	630.79	637.37	263.69		7694.3	1650.6		1717.2			29.262									0	0	0	5281.7	5750.6	0	0	0	14704	0	14048	0	0	0	0	0	0
P29350	Tyrosine-protein phosphatase non-receptor type 6 OS=Homo sapiens OX=9606 GN=PTPN6 PE=1 SV=1	PTPN6	2.41735	0.0266317	Up	67.56	59.3	28	28	28	21168	17962	20142	15230	17312	17510	61093	94889	23435	91381	18315	95374	75376	63128	43798	44163	84356	102090	48093	32316	45508	20902	113910	87240	82009	91039	108440	107840	196700	306840	104350	380050	98111	341340	306310	232000	200010	175210	295720
P29466	Caspase-1 OS=Homo sapiens OX=9606 GN=CASP1 PE=1 SV=1	CASP1	1.6252	0.00638198	Up	45.158	46	15	14	15	22030	26577	20207	15437	26795	18523	67241	78513	31110	58117	20251	44291	37561	51421	84691	42320	41663	47649	18601	42871	77346	15165	59414	77273	57863	46203	68187	71255	91756	118210	81949	142190	66767	117020	100560	113200	171070	107830	106710
P29590	Protein PML OS=Homo sapiens OX=9606 GN=PML PE=1 SV=3	PML	1.51819	0.00925164	Up	97.55	44.8	36	36	36	18701	26739	23222	17929	23185	24042	31073	38802	30037	39300	27275	43339	43428	48370	28182	33007	41272	35531	12576	29783	71219	33042	72459	121010	104610	68134	96957	95573	119420	150210	119160	170720	104130	184640	180610	183500	114760	131660	167150
P30038	Delta-1-pyrroline-5-carboxylate dehydrogenase, mitochondrial OS=Homo sapiens OX=9606 GN=ALDH4A1 PE=1 SV=3	ALDH4A1	0.488707	0.030064	Down	61.719	50.1	20	20	20	109470	62202	56704	106150	30338	24367	97867	13595	24266	10988	16296	23117	13573	19172	12839	17456	27934	26296	20321	13318	14866	28650	315100	204610	225300	315920	108920	105740	290330	59176	82818	44097	63347	83622	53491	70453	49150	56981	94930
P30039	Phenazine biosynthesis-like domain-containing protein OS=Homo sapiens OX=9606 GN=PBLD PE=1 SV=2	PBLD	0.405657	0.0153988	Down	31.785	85.8	17	17	17	131640	244670	207540	448360	199910	139590	158580	30777	111000	29010	114490	33875	38820	62453	38055	52810	64472	48816	5253.1	50113	25656	13971	281800	549060	431680	815500	381840	260120	344160	68456	225380	82363	286650	96378	110370	152260	118430	154330	171100
P30044	Peroxiredoxin-5, mitochondrial OS=Homo sapiens OX=9606 GN=PRDX5 PE=1 SV=4	PRDX5	0.58534	0.000524424	Down	22.086	65.9	11	11	11	1433400	1320000	1197900	1556900	1214100	1102500	1085100	726230	840750	566490	944260	660170	525470	437320	571020	576700	826270	764400	302190	726420	509510	539620	2437900	2581000	2258200	2766600	2200100	2067400	1912700	1265500	1450300	961520	1641100	1145800	926840	777910	1013200	955250	1364100
P30046	D-dopachrome decarboxylase OS=Homo sapiens OX=9606 GN=DDT PE=1 SV=3	DDT	0.642071	0.0056636	Down	12.712	83.1	10	10	10	805610	672170	612760	1090800	648770	569990	716560	535060	431450	393130	461120	508760	155150	465450	548140	524050	486030	496000	288040	484200	436930	564790	1259400	1357500	1054800	1763700	1047500	935050	1104100	742150	667590	618550	805660	824800	418920	695230	849650	791240	725560
P30260	Cell division cycle protein 27 homolog OS=Homo sapiens OX=9606 GN=CDC27 PE=1 SV=2	CDC27	1.65709	0.0493162	Up	91.866	8.7	6	6	6		1095.9	1329	1876.5	1603.1	1517.1	2053.6	1864.3	1522.3	646.64	1522.4	2699.4	815.83	1703.8	2219.9	869.13	304.96	799.92		819.91	580.37	702.15	0	17816	17729	8849.5	6861.2	20040	24096	30190	13388	25691	18213	30194	32476	33465	61691	26070	0
P30511	HLA class I histocompatibility antigen, alpha chain F OS=Homo sapiens OX=9606 GN=HLA-F PE=1 SV=3	HLA-F	2.35213	0.0128419	Up	39.061	33.5	9	7	7	395.66	2510.4		208.18	1220.6	104.7	7688	6693.2	4276.2	6102.6	212.34	6812.1	10195	6521	3637.9	4507.8	2424	6010		5068.9	17227	790.56	0	12266	0	0	6449.8	0	25213	25426	14956	21975	0	22485	35173	20058	14569	16832	9197.3
P30990	Neurotensin/neuromedin N OS=Homo sapiens OX=9606 GN=NTS PE=1 SV=2	NTS	0.001	0.001	Down	19.795	54.7	5	5	5	5072.2	23373				60714												880.95					57626	43587	0	0	0	106370	0	0	0	0	0	0	0	0	0	0	0
P31146	Coronin-1A OS=Homo sapiens OX=9606 GN=CORO1A PE=1 SV=4	CORO1A	2.71175	0.0197292	Up	51.026	51.2	25	25	25	125970	99789	113970	106780	130120	115460	347360	533650	150080	543830	125620	436250	443800	307730	304920	242800	456290	576700	116210	232300	372560	136090	278590	239890	291730	251350	297420	299970	711730	1052600	316340	1146200	280460	991320	1000800	672440	667120	529990	933780
P32019	Type II inositol 1,4,5-trisphosphate 5-phosphatase OS=Homo sapiens OX=9606 GN=INPP5B PE=1 SV=4	INPP5B	1000	0.001	Up	112.85	3.1	2	2	2								211.78		224.04		63.887			20.807			334.36			101.89		0	0	0	0	0	0	0	0	0	0	0	0	0	0	0	0	0
P32320	Cytidine deaminase OS=Homo sapiens OX=9606 GN=CDA PE=1 SV=2	CDA	1000	0.001	Up	16.185	55.5	5	5	5							38531	45190		27132		15609	26488	12128	34318	25573	32200	26205		17597	29434	176520	0	0	0	0	0	0	75635	86848	0	58043	0	31674	60559	31153	69694	54586	71764
P32519	ETS-related transcription factor Elf-1 OS=Homo sapiens OX=9606 GN=ELF1 PE=1 SV=2	ELF1	1.58346	0.0411386	Up	67.497	24.6	9	9	9	1222.2	1218.3	2131.2	1613.6	3199.8	3452.9	2257.5	4233.9	3652.7	5599.2	3818.5	7394.6	15246	11408	4589.2	6830.8	7815.9	10052		9044.6	6392.6	14949	0	0	17696	7119.5	15975	13952	17145	22061	16356	25244	19069	30149	50429	36890	19064	22062	25830
P33121	Long-chain-fatty-acid--CoA ligase 1 OS=Homo sapiens OX=9606 GN=ACSL1 PE=1 SV=1	ACSL1	0.60913	0.00912371	Down	77.942	53	31	29	31	58768	44971	36173	55573	45050	36997	57015	28680	28393	14155	29324	18424	23112	33584	26715	31891	29221	26790	13398	31113	21367	27859	227220	203460	169840	222790	178290	142810	214390	101160	94084	75810	127530	84120	95585	132090	94156	115340	113160
P33241	Lymphocyte-specific protein 1 OS=Homo sapiens OX=9606 GN=LSP1 PE=1 SV=1	LSP1	4.51799	0.00377911	Up	37.191	85.5	22	22	22	23105	14938	17626	17186	26190	29055	125980	168520	32905	200300	28483	176430	312030	184010	110460	93562	140870	195560	22593	72239	130420	111140	76510	57585	76714	74801	113090	99570	355700	510210	105380	607610	108280	564000	1068100	539480	337410	278970	431110
P33897	ATP-binding cassette sub-family D member 1 OS=Homo sapiens OX=9606 GN=ABCD1 PE=1 SV=2	ABCD1	1000	0.001	Up	82.936	8.1	4	3	4							157.25	594.22		361.1		361.39	246.98	355.61	139.58			232.18		1317.4	1289.7	2567.7	0	0	0	0	0	0	0	6023.2	0	3991.9	0	0	0	0	3013.9	0	0
P33908	Mannosyl-oligosaccharide 1,2-alpha-mannosidase IA OS=Homo sapiens OX=9606 GN=MAN1A1 PE=1 SV=3	MAN1A1	1.58073	0.0262031	Up	72.968	28	12	12	12	5973.8	1959.9	1423.1	3225.8	3619.2	4349.8	6219.6	7024	5132.8	9436.6	3844.1	9977.8	6267.6	9296.8	13138	13965	7873.4	8953.2	1108.9	4518.2	7206.1	4710.8	26951	12330	16348	12481	19073	21146	23396	32107	21771	38221	18509	37235	27792	35777	49979	52436	31769
P33991	DNA replication licensing factor MCM4 OS=Homo sapiens OX=9606 GN=MCM4 PE=1 SV=5	MCM4	1.74307	0.0146917	Up	96.557	46.7	30	30	30	14478	5844.5	7904.2	9806.9	12945	13467	18598	16617	24738	20482	16675	17084	22374	26069	20943	20421	19618	14793	14042	30720	22612	33598	62770	28275	63564	45622	93365	114010	140050	98828	94477	147540	109770	119820	167190	174690	145110	136830	113470
P33992	DNA replication licensing factor MCM5 OS=Homo sapiens OX=9606 GN=MCM5 PE=1 SV=5	MCM5	1.75	0.00451055	Up	82.285	24.7	15	15	15	6249.2	2314.9	4404.7	2549.6	8344.1	10700	14588	10793	6691.8	13146	12273	9777.8	15743	16905	12203	13332	10464	13229	657.8	16280	17066	22015	25787	16540	27406	20758	34693	45478	55303	47968	35234	60367	50511	49275	72994	63707	58434	55915	47303
P33993	DNA replication licensing factor MCM7 OS=Homo sapiens OX=9606 GN=MCM7 PE=1 SV=4	MCM7	1.58177	0.0178151	Up	81.307	35.9	22	22	22	8905.1	3019.9	6216.7	7091.4	13024	16978	18230	13938	13163	22116	18639	12703	17347	21702	20977	18980	15590	21923	3827.4	30020	26321	32462	35304	19478	30293	27284	45576	60418	66688	51011	41819	68713	63391	53763	82308	83083	65904	65287	48533
P34096	Ribonuclease 4 OS=Homo sapiens OX=9606 GN=RNASE4 PE=1 SV=3	RNASE4	0.497625	0.0176274	Down	16.84	53.7	8	8	8	77721	83465	91771	82416	83435	68840	25384	37867	80018	21229	67306	20080	25021	27003	25947	29976	47420	37064	2988.5	41274	14110	9857.7	110390	140450	158520	115310	138740	128500	32932	58985	123880	32610	108900	36767	38705	58920	46631	46961	72282
P34741	Syndecan-2 OS=Homo sapiens OX=9606 GN=SDC2 PE=1 SV=2	SDC2	1000	0.001	Up	22.16	10.9	2	2	2									7606.3	6803	6231.7	5632.2	6587.5	6125.1		4735.8	4937.3	5143.8	5569.8	5959.2	5935.3	17130	0	0	0	0	0	0	0	0	0	0	0	0	0	0	0	0	0
P34897	Serine hydroxymethyltransferase, mitochondrial OS=Homo sapiens OX=9606 GN=SHMT2 PE=1 SV=3	SHMT2	1.52826	0.0293282	Up	55.992	53.2	20	19	19	38509	24337	30358	33114	38973	40066	65498	62521	28241	57475	43402	51073	66013	91021	69744	70292	45117	61411	9137.4	123460	63192	77321	104200	65840	90482	85624	103170	115050	175390	172730	76777	171280	114000	152320	202700	234270	194720	183610	119360
P34910	Protein EVI2B OS=Homo sapiens OX=9606 GN=EVI2B PE=1 SV=2	EVI2B	4.4499	0.0350832	Up	48.666	12.5	4	4	4	5805.2			1224.5	4855.8	3123.7	18893	20383	613.34	23381	3098.4	25028	28096	23861	9180.4	14012	12062	20947		1340.1	16622	15996	29860	0	0	11516	20763	0	90587	101890	0	119680	19237	129460	168930	116250	62516	66740	64595
P34913	Bifunctional epoxide hydrolase 2 OS=Homo sapiens OX=9606 GN=EPHX2 PE=1 SV=2	EPHX2	0.579124	0.0148296	Down	62.615	56.9	22	22	22	47641	52802	30043	41882	65102	32925	27119	21123	41579	16717	39317	6324.8	13755	17935	40934	42929	28001	27339	9513.2	30659	19137	18615	140910	168630	108290	135050	198470	118250	83841	79865	113970	68041	122400	35489	56076	66054	142590	143180	96238
P35080	Profilin-2 OS=Homo sapiens OX=9606 GN=PFN2 PE=1 SV=3	PFN2	0.555601	0.0103485	Down	15.046	25.7	3	3	3	39386	37648	31692	52030	35393	37967	21026	17226	35279	10733	35025	12912	8786.8	15652	12544	9294.4	17764	17389	66352	19739	11744	59585	96020	101170	79068	136130	89246	86367	50192	40565	87961	26523	86119	35334	0	26044	0	0	37653
P35269	General transcription factor IIF subunit 1 OS=Homo sapiens OX=9606 GN=GTF2F1 PE=1 SV=2	GTF2F1	1.6292	0.00365257	Up	58.24	30.6	12	12	12	8940.3	8050.4	7394.7	9518.6	11178	7703.4	15223	14554	12850	17766	11160	14959	30042	18647	18482	20685	17199	20302	2887.4	27053	16635	54158	40808	39733	38616	38527	41678	38330	64084	56977	50621	83423	50262	81880	108960	71233	68812	76696	64321
P35270	Sepiapterin reductase OS=Homo sapiens OX=9606 GN=SPR PE=1 SV=1	SPR	0.581993	0.0112028	Down	28.048	57.9	12	12	12	113100	98565	72309	145600	98707	104470	96780	68654	68867	33121	98300	36366	53032	35022	58676	38508	71367	80412	31786	98196	59123	102260	361460	269610	180340	369030	247390	248290	232060	162480	142120	101550	228950	108330	141240	97263	165460	117560	194800
P35556	Fibrillin-2 OS=Homo sapiens OX=9606 GN=FBN2 PE=1 SV=3	FBN2	1.7774	0.0470109	Up	314.77	26	56	49	51	6795.7	6460.8	17965	10061	5806.3	15830	7966.2	27965	20338	26092	9934	19072	7484.9	7770.8	10778	15219	14719	12512	1266.9	17793	12266	717.72	173280	187690	252550	118530	129180	234420	135950	422850	364940	437640	197330	388700	128480	121790	164690	309160	294700
P35858	Insulin-like growth factor-binding protein complex acid labile subunit OS=Homo sapiens OX=9606 GN=IGFALS PE=1 SV=1	IGFALS	0.50304	0.0144016	Down	66.034	29.6	13	13	13	5008.2	6107.8	7790.8	7375.1	6339.2	3891.1	1714.1	1990.1	6982.6	2970.2	2896.5	2079.8	3548.2	2744.8	1961.6	2152.5	1291.7	2734	10692	2317	5861.3	14687	25253	34215	40851	24698	24457	18891	9593.5	8481.3	30056	7024.8	15423	0	5739.7	10064	9669.6	8123.6	4124.7
P35869	Aryl hydrocarbon receptor OS=Homo sapiens OX=9606 GN=AHR PE=1 SV=2	AHR	1.77556	0.048188	Up	96.146	17.8	8	8	8	151.68	429.79	542.33	173.52	223.13	732.3	1059.6	2673.5	1423.9	3161.9	931.46	3357.7	1324.7	2313.6	718.99	3962.8	3027.9	2418.3		4975.4	1653.3	866.89	0	5521.4	6767.6	0	0	11161	9706.6	13087	13116	12648	10329	24387	14501	22343	7541.1	19983	15487
P36222	Chitinase-3-like protein 1 OS=Homo sapiens OX=9606 GN=CHI3L1 PE=1 SV=2	CHI3L1	1000	0.001	Up	42.625	20.4	5	5	5							795.25	1881.2		835.65		216.3					155.63			290.83	212.14	6945.3	0	0	0	0	0	0	5299.8	11031	0	7141	0	0	0	0	0	0	0
P36959	GMP reductase 1 OS=Homo sapiens OX=9606 GN=GMPR PE=1 SV=1	GMPR	0.602723	0.0192577	Down	37.418	21.7	5	4	4	3115.9	2309.9	3421.2	3563.2	3735.2	3736.9	1425.5	758.84	1126.9		1456.3			446.54			268.36	722.13		916.97	858.92		12051	8632.1	15131	15646	16034	17180	8988.3	0	7401.4	0	9127.8	0	0	0	0	0	0
P37235	Hippocalcin-like protein 1 OS=Homo sapiens OX=9606 GN=HPCAL1 PE=1 SV=3	HPCAL1	0.644428	0.000644576	Down	22.313	67.4	15	10	15	107170	196220	78038	275410	126070	106680	70843	64155	82111	66316	98756	66779	64849	29941	58300	67179	92381	83565	20736	54951	57893	47930	368280	411390	297300	427100	333150	325800	225150	182330	268930	232910	286010	198580	207770	91570	168850	179950	252340
P38571	Lysosomal acid lipase/cholesteryl ester hydrolase OS=Homo sapiens OX=9606 GN=LIPA PE=1 SV=2	LIPA	1.92783	0.0364158	Up	45.418	31.1	7	7	7	8221.8	5336.6	5266.3	7479.2	6169.9	2334.8	19885	19045	12266	13008	3481.8	32784	25972	25062	25171	28699	20409	27477	1275.5	13552	55107	22719	26604	19469	21487	26131	19514	14074	48966	40490	29683	32416	16216	77601	61482	59370	54667	62207	44901
P39900	Macrophage metalloelastase OS=Homo sapiens OX=9606 GN=MMP12 PE=1 SV=1	MMP12	1000	0.001	Up	54.001	20	8	8	8							342.35	7169	270.89	8763.3		7505.9	2812.5	1593.5	6999.2	7687.5	22186	18451		4016.3	20991	245.83	0	0	0	0	0	0	0	46483	0	91180	0	25539	36977	21027	19352	67004	122360
P41218	Myeloid cell nuclear differentiation antigen OS=Homo sapiens OX=9606 GN=MNDA PE=1 SV=1	MNDA	7.60208	0.00498387	Up	45.836	44.2	20	20	20	5213.3	6026.1	5831	2528.3	6312.1	4845.3	76523	104580	14586	96277	4403.4	60762	41702	30690	46712	57223	64915	83097	13166	45454	116490	68821	15532	20437	18501	8901.2	16940	17231	162860	205840	27171	182860	15743	147050	101780	59699	103940	117980	143740
P41219	Peripherin OS=Homo sapiens OX=9606 GN=PRPH PE=1 SV=2	PRPH	0.280175	0.00156675	Down	53.65	44.3	21	16	16	465.75	3796	2269.6	7841.6	9216.9	11666	636.51	1681	1120.7	5220	690.66	1569	699.81	1706.1	4618.9	961.89	1522.8	3026.3	66620	1991.9	2030.4	30248	0	18000	20441	35696	35668	18948	4685	8227.8	3572.2	17588	3254.5	5960.6	2708.6	11978	20465	0	8836.5
P41240	Tyrosine-protein kinase CSK OS=Homo sapiens OX=9606 GN=CSK PE=1 SV=1	CSK	1.70421	0.0360845	Up	50.704	56.4	21	20	21	22981	19655	15500	18515	26023	21273	29432	57395	21583	59755	26464	40137	48106	35558	39648	26636	57843	66690	10826	28187	36075	12869	73752	71625	54525	63916	84141	76063	106020	168620	64163	182900	79548	121370	152240	103400	117020	94882	154360
P42224	Signal transducer and activator of transcription 1-alpha/beta OS=Homo sapiens OX=9606 GN=STAT1 PE=1 SV=2	STAT1	1.75964	0.0109831	Up	87.334	55.2	38	37	38	43190	79105	52857	76540	82521	55744	136820	118770	91029	120440	40470	121730	90002	96933	91797	105160	104450	123370	49813	159570	470140	140230	114350	209070	123580	147840	210620	163730	292130	316740	260360	347820	139130	349250	316560	291300	282360	322540	313380
P42356	Phosphatidylinositol 4-kinase alpha OS=Homo sapiens OX=9606 GN=PI4KA PE=1 SV=4	PI4KA	0.639152	0.0251027	Down	236.83	18.9	27	27	27	2747.4	1774.8	2009.9	1867	1688.5	1340.6	1473.8	806.68	1459.8	936.85	840.56	633.78	580.26	870.15	508.16	681.8	991.41	939.72	380.58	1526.7	671.08	331.64	40122	23737	25949	18215	19114	16336	19650	10933	16897	14199	17102	12920	12485	15530	11855	16783	13232
P42768	Actin nucleation-promoting factor WAS OS=Homo sapiens OX=9606 GN=WAS PE=1 SV=4	WAS	4.10946	0.0212202	Up	52.912	27.9	9	9	9	1771.3	1588.7	1360.2	1141.1	3767	5616.6	12277	21969	2979.5	32435	3186	20221	24837	17307	9278.9	10425	18396	24725	4595.7	5195.4	10966	15790	15368	14641	12971	0	17664	21573	52503	102650	19679	119860	16237	94512	99902	69495	49623	56557	84267
P42785	Lysosomal Pro-X carboxypeptidase OS=Homo sapiens OX=9606 GN=PRCP PE=1 SV=1	PRCP	2.00521	0.0386389	Up	55.799	20.8	8	8	8	8437.7	4195.7	4217.2	8159.3	2909.4	4056.9	14098	16275	6352.6	21920	3561.9	20394	11979	4965	12509	9006.2	11194	15843	6510.3	12590	15067	7354.8	38355	22290	29260	31663	15577	16201	60050	62057	27608	71520	19289	66967	51193	21007	40828	37366	42186
P42830	C-X-C motif chemokine 5 OS=Homo sapiens OX=9606 GN=CXCL5 PE=1 SV=1	CXCL5	1000	0.001	Up	11.972	36	3	3	3							5580.7	24852		1786.9		25429	15606	1402.1	2337	1111.4	8335.2	3703.6					0	0	0	0	0	0	23935	38114	0	0	0	70295	45306	0	6555.3	0	22003
P43251	Biotinidase OS=Homo sapiens OX=9606 GN=BTD PE=1 SV=2	BTD	0.571366	0.00833874	Down	61.132	16	6	6	6	10178	15562	16467	12063	12199	8558.7	9910.2	3767.2	11451	2048.9	6518.9	4352.2	4901.5	6471.1	2841.4	3899	3078.1	3656.9	2133.2	4170.9	2205.3	2902.4	56775	53801	63661	50925	46008	36573	38379	19118	43818	14776	28580	31163	25966	26090	22882	28479	20186
P43353	Aldehyde dehydrogenase family 3 member B1 OS=Homo sapiens OX=9606 GN=ALDH3B1 PE=1 SV=1	ALDH3B1	0.666193	0.047015	Down	51.839	19.4	7	6	6	572.41	1469.7		463.07	1777.5	1735.9	1026.4	3748.6	3545.5	866.47	2076.3	169.78	592.79	1657.9	1411.6	1192		819.51	602.99	2639.3	1702.9	8076.9	0	0	0	0	20308	22281	10626	16997	11127	0	17995	0	0	12705	12174	0	0
P43694	Transcription factor GATA-4 OS=Homo sapiens OX=9606 GN=GATA4 PE=1 SV=2	GATA4	0.624297	0.0447688	Down	44.565	37.6	11	10	11	17122	21930	22523	34421	23948	21493	22961	6465.1	27936	9815.2	28538	18485	25148	22261	15840	19479	19226	11875		166530	7675.9		40333	42765	47949	47299	44622	43841	36473	12176	37104	13793	39804	27218	45220	35099	20772	28800	26951
P46087	Probable 28S rRNA (cytosine(4447)-C(5))-methyltransferase OS=Homo sapiens OX=9606 GN=NOP2 PE=1 SV=2	NOP2	1.60194	0.0112471	Up	89.301	22.9	15	15	15	2791.7	3651.7	2644.3	2498.9	4507.1	6205	9497.5	7057.2	4215.5	13086	3103.6	13488	12250	12083	13913	14039	11952	9144.9		26727	14277	5998.6	37758	44997	35164	28303	39868	43455	68210	63643	42767	76666	37883	78548	86139	89263	72756	73242	37855
P46527	Cyclin-dependent kinase inhibitor 1B OS=Homo sapiens OX=9606 GN=CDKN1B PE=1 SV=1	CDKN1B	2.08609	0.0213519	Up	22.073	62.1	8	8	8	22770	4935.6	4579.6	10475	11096	7561.1	23483	19585	5909	26085	8658.6	28497	48980	36404	19228	21762	26177	28129	5592.7	7248.8	13877	45224	21858	20516	14813	24441	26621	32563	54125	57534	19241	62961	27161	72724	124970	75041	40531	52288	59538
P47895	Aldehyde dehydrogenase family 1 member A3 OS=Homo sapiens OX=9606 GN=ALDH1A3 PE=1 SV=2	ALDH1A3	2.89517	0.00474777	Up	56.108	41.2	17	13	14	2369.7	978.08	2929.3	2096.7	737.76	1605.9	5836.2	7053.6	3907.5	12480	1862.8	10182	4475.8	17509	5783.7	6064.6	16243	8404.4	4007.1	6563.6	12517	8899.4	16220	6428.6	14053	14791	4818.9	10428	27470	33656	22565	52110	12526	44895	25019	46232	30062	29914	60652
P48595	Serpin B10 OS=Homo sapiens OX=9606 GN=SERPINB10 PE=1 SV=1	SERPINB10	1000	0.001	Up	45.402	27	7	7	7							2294.2	5428.4		2041.9		3758.8	1250.8	1159.2	3816	3893.5	1922.9	4121	3030.2	5114.3	9045.9	2433.1	0	0	0	0	0	0	30085	68449	0	0	0	27621	20657	22527	36706	36721	29004
P48723	Heat shock 70 kDa protein 13 OS=Homo sapiens OX=9606 GN=HSPA13 PE=1 SV=1	HSPA13	3.99461	0.048683	Up	51.927	21.2	10	10	10	4156.8	432.9	2689.9	2114.6	242.11	1951.2	14217	12336	2570.5	18479	1541.1	23493	18853	16493	11660	11283	8895.2	14575		3762.4	10963	2754.3	22246	0	11870	12303	0	11451	66129	53276	16403	94506	11538	104900	98445	80194	49685	55768	40328
P48728	Aminomethyltransferase, mitochondrial OS=Homo sapiens OX=9606 GN=AMT PE=1 SV=1	AMT	0.474925	0.0231435	Down	43.946	33.7	12	12	12	11901	10142	4643.1	18331	9205.5	5561.6	6698	1039	4413.8		3426.6		931.25	2473.8	1475.7	1158.3	1330.2	609.59			822.93	349.15	38263	43836	24051	63911	30796	24355	23236	8141.9	19367	0	20561	0	9345.6	15474	6055.7	5394.9	0
P48735	Isocitrate dehydrogenase [NADP], mitochondrial OS=Homo sapiens OX=9606 GN=IDH2 PE=1 SV=2	IDH2	0.493339	0.0314377	Down	50.909	57.5	34	33	34	3170700	1861500	2030500	3906900	1396900	952730	3984200	542790	595190	488000	454860	773910	534680	656700	730190	603130	906620	1061900	274050	535150	648410	253510	3805500	2486700	2742900	4826100	1711500	1223200	4757600	673070	697560	599150	558590	1000100	718560	791940	874230	723890	1089900
P48960	Adhesion G protein-coupled receptor E5 OS=Homo sapiens OX=9606 GN=ADGRE5 PE=1 SV=4	ADGRE5	2.32111	0.00156503	Up	91.868	26.2	15	15	15	8595.2	4198.2	8496.8	5351.9	8218	6464.9	25449	22762	14840	28467	10736	25057	45207	34236	19088	25260	20462	28293	13045	21448	28701	34417	45537	34265	53518	33657	55023	45697	106740	125510	62633	140910	55250	130310	213240	151280	87482	116990	98239
P49736	DNA replication licensing factor MCM2 OS=Homo sapiens OX=9606 GN=MCM2 PE=1 SV=4	MCM2	1.66568	0.00896541	Up	101.89	37.3	27	27	27	7399.5	6146.2	8246.1	6967.9	11175	12850	19353	14681	12446	14828	11442	15595	17456	22948	18525	19462	12406	13847	19241	33532	35223	26237	41499	23785	45491	36113	59137	70697	86097	69503	56972	92819	73310	82230	97774	104160	90013	86707	71965
P49789	Bis(5'-adenosyl)-triphosphatase OS=Homo sapiens OX=9606 GN=FHIT PE=1 SV=3	FHIT	0.624755	0.0100805	Down	16.858	70.1	7	7	7	14011	39424	27203	28007	37633	19876	18628	17283	25626	7792.6	23195	10425	9655.3	12402	7873.5	6036.5	16740	12999	448.99	16997	1089.9	1236.2	90786	114760	83540	105560	111380	66756	86307	51217	66937	0	53904	39842	47589	32725	37271	28060	52120
P49795	Regulator of G-protein signaling 19 OS=Homo sapiens OX=9606 GN=RGS19 PE=1 SV=1	RGS19	1000	0.001	Up	24.635	12.4	2	2	2							2113.3	3195.5		4893		5927.8	5345	2735.3	663.59	447.22	1203.8	4866.1		126.07	2915		0	0	0	0	0	0	0	20158	0	26250	0	28878	27076	18144	0	0	0
P49821	NADH dehydrogenase [ubiquinone] flavoprotein 1, mitochondrial OS=Homo sapiens OX=9606 GN=NDUFV1 PE=1 SV=4	NDUFV1	0.650728	0.0273183	Down	50.817	67.7	25	25	25	356180	269580	272680	365300	198180	187140	370840	132710	161920	79037	143020	128960	116720	154340	112660	104730	153410	145640	48644	106050	129770	57595	441400	409300	393530	489560	285170	287610	492670	198220	227730	147120	214240	220970	200980	228520	199980	192040	236490
P49848	Transcription initiation factor TFIID subunit 6 OS=Homo sapiens OX=9606 GN=TAF6 PE=1 SV=1	TAF6	1000	0.001	Up	72.668	8	4	4	4							3331.8	1842.9	17207	8314.8	10113	3571.6	1372.7	6573.5	5516.9	8107.2	4508.1	5829.6	10389	4649.3	3686.3	3000.1	0	0	0	0	0	0	83852	70744	0	101290	0	88495	62440	116380	115110	104890	101780
P49863	Granzyme K OS=Homo sapiens OX=9606 GN=GZMK PE=1 SV=1	GZMK	1000	0.001	Up	28.882	37.1	7	7	7							13976	21562	1693	31259	555.68	23505	7786.7	5892.8	16324	622.16	13654	18912	2773.9		10490	1248.3	0	0	0	0	0	0	29129	59402	7714.6	86259	0	60911	21697	15846	27944	0	36095
P50440	Glycine amidinotransferase, mitochondrial OS=Homo sapiens OX=9606 GN=GATM PE=1 SV=1	GATM	0.523221	0.00295209	Down	48.455	64.8	21	21	21	127070	147010	144970	184170	146570	90216	59346	58365	95221	37963	112450	50420	39822	54340	22417	48001	44922	32472	10809	98733	14317	1963.7	319310	380180	378140	462350	361120	254470	153180	152950	249000	112630	318710	141370	119110	135760	62174	143110	122400
P50479	PDZ and LIM domain protein 4 OS=Homo sapiens OX=9606 GN=PDLIM4 PE=1 SV=2	PDLIM4	2.02376	0.015198	Up	35.398	51.5	15	15	15	7558.4	8242.1	12129	3139.4	5452.4	10194	148400	67295	207220	84028	73985	67434	18404	23737	29137	54974	30538	86103	116260	10920	19848	186640	135020	193030	180680	48198	86349	219780	178490	458880	298160	297820	263830	249440	244730	263380	277950	189080	310140
P51164	Potassium-transporting ATPase subunit beta OS=Homo sapiens OX=9606 GN=ATP4B PE=1 SV=1	ATP4B	0.447653	0.0355588	Down	33.367	37.5	12	12	12	1040800	787580	1009100	1363200	471500	260670	1683000		99744	4245.1	71031	106470	7350.8	15872	1018	1531.5	110060	199010		1848.5	32959		1391300	1315900	1579500	1943700	649130	373280	2391600	0	145680	4074.7	65383	98881	7448.3	13594	380.49	543.32	93976
P51659	Peroxisomal multifunctional enzyme type 2 OS=Homo sapiens OX=9606 GN=HSD17B4 PE=1 SV=3	HSD17B4	1.51533	0.00319993	Up	79.685	60.7	33	33	33	105220	61464	67445	70166	92359	83555	150070	177800	98106	129420	99041	148070	140890	214980	162260	160990	111940	142370	6881	127740	129620	39366	239730	173700	187960	165110	234750	236100	343070	383670	229720	312130	255500	350900	350810	470240	381050	374030	256290
P52292	Importin subunit alpha-1 OS=Homo sapiens OX=9606 GN=KPNA2 PE=1 SV=1	KPNA2	4.77901	0.0012905	Up	57.861	21	9	9	9	1288	61.227			328.7	1029	4293.9	3545.8	722.72	7653		4026.2	5219.2	7168.1	6595.3	3230.3	1045.2	3428.1	515.47	17727	18060	24644	6286.8	0	0	0	0	4598.1	26118	21057	0	34653	0	22210	23529	34878	34602	17556	0
P52566	Rho GDP-dissociation inhibitor 2 OS=Homo sapiens OX=9606 GN=ARHGDIB PE=1 SV=3	ARHGDIB	2.61412	0.0216121	Up	22.988	74.6	14	14	14	199650	209110	225510	203830	266710	245950	572100	822440	276560	926360	243840	725750	687310	529820	551820	461200	850680	977750	240510	397080	525860	371230	315440	300020	326430	277180	370790	356670	817410	1150700	361020	1390600	324830	1043900	1062600	706930	758270	635720	1191500
P53634	Dipeptidyl peptidase 1 OS=Homo sapiens OX=9606 GN=CTSC PE=1 SV=2	CTSC	2.23277	0.00556775	Up	51.853	35.6	13	13	13	62535	43867	35127	40147	37616	46779	147360	161030	88113	115920	51512	134810	133660	134710	91723	131230	95297	74178	20202	107960	166800	51425	162740	115040	119790	104310	97019	123870	339680	365320	201470	280060	102730	324520	336930	296020	218790	315600	238450
P53999	Activated RNA polymerase II transcriptional coactivator p15 OS=Homo sapiens OX=9606 GN=SUB1 PE=1 SV=3	SUB1	2.20999	0.0250371	Up	14.395	50.4	8	8	8	552490	428230	404180	517280	500760	495180	1315300	1465600	652100	1633700	562100	2209400	2101400	1786200	708500	772310	1386800	1652700	135230	543040	1298400	592300	643460	566210	550890	536520	587480	637430	1254200	1494500	665080	1590000	561690	2218100	2175400	1702900	1021000	1106000	1285600
P54709	Sodium/potassium-transporting ATPase subunit beta-3 OS=Homo sapiens OX=9606 GN=ATP1B3 PE=1 SV=1	ATP1B3	2.36044	0.000773971	Up	31.512	25.8	8	8	8	7312.1	10899	9690.3	16784	6076.7	7020	48409	41606	24825	40298	13356	38743	51294	54216	55065	37498	25473	39830	25909	46747	53135	81368	33659	40446	44061	40342	26744	29703	93741	99950	65236	101210	40841	106410	118300	114640	129070	88371	69137
P54868	Hydroxymethylglutaryl-CoA synthase, mitochondrial OS=Homo sapiens OX=9606 GN=HMGCS2 PE=1 SV=1	HMGCS2	0.452432	0.0447862	Down	56.635	56.1	20	19	20	136680	183010	117580	209820	164290	80253	139570	76767	125640	7371.8	23128	32007	20626	42707	124130	89332	21177	77082	21250	138510	107790	14095	338860	505730	321400	543090	414880	194910	353570	185770	319550	14769	80517	94954	69811	103020	307070	208020	65959
P55008	Allograft inflammatory factor 1 OS=Homo sapiens OX=9606 GN=AIF1 PE=1 SV=1	AIF1	3.63776	0.0082597	Up	16.703	32	5	5	5	19800	24547	14474	26840	29017	33176	57907	40871	31759	143220	32671	105380	60591	27617	64008	78297	142550	148370	81383	74333	114620	80735	0	50384	0	52271	48063	65489	146390	174020	107440	387710	70393	293810	132700	52825	162900	200440	319060
P55145	Mesencephalic astrocyte-derived neurotrophic factor OS=Homo sapiens OX=9606 GN=MANF PE=1 SV=3	MANF	1.85261	0.0237616	Up	20.7	61	23	23	23	337360	200350	247210	381140	376040	352460	654390	720490	336110	903510	377880	900950	1037000	381980	672230	539470	637890	853240	54314	406310	580780	122480	439490	293520	328270	388920	416930	394210	684560	743800	326910	1009200	403610	1021300	1215800	396610	726670	550710	621540
P55157	Microsomal triglyceride transfer protein large subunit OS=Homo sapiens OX=9606 GN=MTTP PE=1 SV=1	MTTP	0.001	0.001	Down	99.35	48.5	37	37	37	142.86	268.44		449.46										11370	136700				550.9	21858	70104	283.64	310.21	0	0	0	0	0	0	0	0	0	0	0	0	19850	367810	0	0
P55209	Nucleosome assembly protein 1-like 1 OS=Homo sapiens OX=9606 GN=NAP1L1 PE=1 SV=1	NAP1L1	1.56516	0.00235087	Up	45.374	22.5	8	7	7	66390	52801	62323	58851	68096	71294	103790	114340	72777	144550	74924	112220	121030	108330	108300	96491	100150	122410	71868	87808	119990	317690	160040	155960	175070	158490	178120	198450	277600	304700	186820	356380	206820	273740	344930	279810	266490	238740	254840
P55212	Caspase-6 OS=Homo sapiens OX=9606 GN=CASP6 PE=1 SV=2	CASP6	0.658173	0.0209516	Down	33.31	52.2	10	10	10	28725	25405	22465	30020	32513	30732	17826	23958	32449	15537	34971	12145	10982	19067	30223	30164	28131	19813	990.8	28047	13436	3487.8	62231	55736	43455	62988	72762	72184	35225	37767	53853	29250	62980	24025	23362	29360	53378	53627	51514
P56134	ATP synthase subunit f, mitochondrial OS=Homo sapiens OX=9606 GN=ATP5MF PE=1 SV=3	ATP5MF	0.47693	0.00376653	Down	10.918	41.5	4	4	4	842800	524350	292070	694610	388280	422740	213400	231330	222790	236010	323340	213590	97533	93887	299880	189990	503010	346410	227070	339720	472280	85787	1011700	711670	405930	863150	480420	519730	303390	326170	282360	300060	404670	287540	142610	123900	370560	245980	595490
P56277	Cx9C motif-containing protein 4 OS=Homo sapiens OX=9606 GN=CMC4 PE=1 SV=1	CMC4	0.58777	0.0138988	Down	7.7469	54.4	3	3	3	19223	32649	36704	54977	30821	27136	50267	18542	21161	17760	19518	22162	28346	20997	15787	16417	21954	21895	5446.3	17935	10072	19981	84764	93430	83593	114280	64742	61268	104390	35056	42095	30795	36222	46548	75283	41803	27920	30810	41713
P56279	T-cell leukemia/lymphoma protein 1A OS=Homo sapiens OX=9606 GN=TCL1A PE=1 SV=1	TCL1A	1000	0.001	Up	13.459	38.6	4	4	4								35689		23839		1164.3	1694.4		13185		16564	7771	2952.7		2136.3	2803.4	0	0	0	0	0	0	0	67623	0	51134	0	0	31483	0	46153	0	0
P56378	ATP synthase subunit ATP5MJ, mitochondrial OS=Homo sapiens OX=9606 GN=ATP5MJ PE=1 SV=1	ATP5MJ	0.453262	0.0170663	Down	6.662	48.3	3	3	3	290920	154170	114910	181550	87848	91387	188240	85124	50638	89762	77008	47835	60868	36135	82529	83614	123430	76642	50454	86704	134230	15019	519430	375600	235060	361370	203950	175400	368240	92715	46112	139310	104610	96981	112340	82481	104090	98813	209740
Q5VTU8	ATP synthase subunit epsilon-like protein, mitochondrial OS=Homo sapiens OX=9606 GN=ATP5F1EP2 PE=1 SV=1	ATP5F1EP2	0.556053	0.0390165	Down	5.8068	45.1	3	3	3	210820	183220	150840	227910	103240	82614	237330	84327	67712	61122	65851	84333	64252	86509	74875	74524	77078	69299		69692	70298	49236	354030	304670	325040	332120	170310	140730	333940	207770	77128	80854	97870	107080	102130	130650	93783	90950	79477
P56385	ATP synthase subunit e, mitochondrial OS=Homo sapiens OX=9606 GN=ATP5ME PE=1 SV=2	ATP5ME	0.47612	0.012659	Down	7.9331	62.3	5	5	5	954220	583200	268290	952670	325440	250870	351040	286190	230320	311240	229470	181720	89634	32067	306470	206580	566400	461200	168310	351230	411970	44916	476630	364130	229220	515860	215850	183630	176090	145590	136230	173380	166540	147420	75455	33299	173490	121030	283570
P56556	NADH dehydrogenase [ubiquinone] 1 alpha subcomplex subunit 6 OS=Homo sapiens OX=9606 GN=NDUFA6 PE=1 SV=4	NDUFA6	0.50988	0.00780167	Down	15.136	53.1	8	8	8	150240	137610	101660	183100	116940	111030	174050	80241	71707	47526	88755	65965	55037	45054	82742	72581	100870	108670	28684	70601	77646	22138	295920	289590	220820	349340	176080	161920	247430	126100	94044	71313	131690	91016	65416	61212	122220	93889	150780
P57735	Ras-related protein Rab-25 OS=Homo sapiens OX=9606 GN=RAB25 PE=1 SV=2	RAB25	0.641143	0.0169706	Down	23.495	46.9	8	7	7	54165	36393	28476	35325	51512	33647	32264	26412	38059	9426.3	31193	10747	27366	24063	14561	24096	37192	22294	1223.6	65007	35838	3561.6	123910	95325	73243	85309	119630	75566	69042	61643	88243	36189	68789	43458	65128	52455	48747	59511	110830
P59666	Neutrophil defensin 3 OS=Homo sapiens OX=9606 GN=DEFA3 PE=1 SV=1	DEFA3	19.3988	0.0388842	Up	10.245	26.6	6	6	6	14028	8708.9	22561		56994	121360	2897500	1495400	52746	2274500	71685	1224000	1772700	1246200	1464700	1332300	2065600	1640900	34100	1131800	2741800	1110700	0	21746	57098	0	63220	126450	2347900	1473400	50068	2411200	72817	1457900	1483700	1203800	1657600	1511200	2307200
P61009	Signal peptidase complex subunit 3 OS=Homo sapiens OX=9606 GN=SPCS3 PE=1 SV=1	SPCS3	1.79369	0.0161587	Up	20.313	28.9	5	5	5	107130	62354	75787	89697	87015	74805	176940	179480	78785	178330	88636	211150	189440	219050	159120	161580	129380	187870	8954.7	91806	131700	33305	257370	185080	198980	236940	212470	195130	457210	410770	199820	461940	222380	554510	553520	559430	400330	409590	334090
P61457	Pterin-4-alpha-carbinolamine dehydratase OS=Homo sapiens OX=9606 GN=PCBD1 PE=1 SV=2	PCBD1	0.538159	0.000677896	Down	11.999	57.7	6	6	6	130940	106900	85334	163070	111120	119050	39487	60493	64490	67311	79573	45150	29316	24014	65139	55543	84829	82369	93488	79974	72958	152870	165880	167200	115760	192230	146630	143700	52959	83052	88740	99889	110250	66351	44197	36834	92076	77943	112620
P62256	Ubiquitin-conjugating enzyme E2 H OS=Homo sapiens OX=9606 GN=UBE2H PE=1 SV=1	UBE2H	1.64895	0.000884774	Up	20.655	21.9	3	3	3	10021	10151	9822.2	10888	9925.8	7812.3	27983	17374	12757	20607	11660	18555	12609	19965	19069	17574	16205	15363	21578	21585	18119	48982	29166	35324	38955	34231	35538	26407	63767	56560	39849	65249	42746	60995	45266	62332	62072	51180	48217
P63027	Vesicle-associated membrane protein 2 OS=Homo sapiens OX=9606 GN=VAMP2 PE=1 SV=3	VAMP2	0.533454	0.0190163	Down	12.663	60.3	6	3	3	92248	122280	125350	109550	98511	75191	66535	54301	82257	61806	78854	69359	51134	28378	48419	49570	59226	70974		47286	55525		211610	430790	316180	349620	246230	0	126780	0	177680	0	193070	0	0	0	0	0	0
P78310	Coxsackievirus and adenovirus receptor OS=Homo sapiens OX=9606 GN=CXADR PE=1 SV=1	CXADR	0.583892	0.0379682	Down	40.029	31	11	11	11	9241.6	17303	15972	13739	15177	9737.6	10530	4314.1	14790	2559.9	10742	4048	10830	12988	6127.9	7803.1	4078.6	3742.5	4585.7	9414.1	6812	8215.5	47830	65377	61671	56399	61304	38602	36825	17460	61619	13700	42730	21041	40717	40838	26842	31648	21453
P78330	Phosphoserine phosphatase OS=Homo sapiens OX=9606 GN=PSPH PE=1 SV=2	PSPH	0.599939	0.0154386	Down	25.007	28.9	6	6	6	6537.5	7516.1	7056.7	4988.2	9363.1	6338.3	7573.3	4806.4	1974.4	3689	2677.9	4547.9	3329.2	3002.8	3349.2	4162.7	4452.1	7763.3	826.52	1233.5	4472.2	7477.5	27581	34936	24981	29411	31794	22973	32709	14601	8269.2	20353	11013	16050	11883	10060	13658	11902	16680
P78410	Butyrophilin subfamily 3 member A2 OS=Homo sapiens OX=9606 GN=BTN3A2 PE=1 SV=2	BTN3A2	1000	0.001	Up	36.427	23.7	6	2	2							1870.3	1743.3		2656.4		4313.3	4271.4		1642.1	1159.5		1718.4		2903.4	3562.4	1582.7	0	0	0	0	0	0	0	0	0	0	0	0	0	0	0	0	0
P80188	Neutrophil gelatinase-associated lipocalin OS=Homo sapiens OX=9606 GN=LCN2 PE=1 SV=2	LCN2	4.91431	0.0304648	Up	22.588	61.6	11	11	11	349950	31031	142650	34620	103390	183300	1019500	1033900	295020	463430	54642	1177400	685430	798550	505000	801320	674150	634560	23441	623250	382640	732850	530940	74518	233000	64286	225210	289660	1712200	1752100	427900	781440	107350	2185600	1143700	1309200	821430	1338300	1068700
P80404	4-aminobutyrate aminotransferase, mitochondrial OS=Homo sapiens OX=9606 GN=ABAT PE=1 SV=3	ABAT	0.571425	0.0160359	Down	56.438	45	16	16	16	15266	18030	14720	25819	16905	12434	9088.2	16882	19506	3568.4	9832.3	2270.8	6741.8	3980.5	9676.2	16241	9333.8	6190.7	55384	20442	17814	47675	166110	189740	175530	275190	175630	175100	145490	107000	157110	74462	135050	42198	90350	81687	183620	219010	148230
P80511	Protein S100-A12 OS=Homo sapiens OX=9606 GN=S100A12 PE=1 SV=2	S100A12	1000	0.001	Up	10.575	30.4	3	3	3							114930	125040		143710		51198	25338	15924	87687	52158	183080	168910		72751	256640	64810	0	0	0	0	0	0	139720	145300	0	165220	0	69210	27524	25410	109270	66813	243870
P80723	Brain acid soluble protein 1 OS=Homo sapiens OX=9606 GN=BASP1 PE=1 SV=2	BASP1	2.04644	0.0135996	Up	22.693	81.1	13	13	13	90905	112840	83767	107980	97597	102870	279250	249080	109300	280960	91986	260540	405540	299150	189140	133990	199070	272640	101910	138340	236350	288850	123340	176410	134550	158720	142460	152820	382670	358710	153420	405540	137420	380090	638120	430270	265370	181650	274480
P82094	TATA element modulatory factor OS=Homo sapiens OX=9606 GN=TMF1 PE=1 SV=2	TMF1	2.39389	0.00600578	Up	122.84	23	20	20	20	2102.5	704.77	902.76	271.84	879.87	1394.5	11833	8550	9992.5	11473	8756.6	14684	13151	16481	13765	14899	9888.4	11439	1111.3	10348	5346.1	6013.3	69809	34329	132420	46171	152880	137680	187040	174030	182790	318960	188010	321560	613780	458980	329400	303830	155120
P84085	ADP-ribosylation factor 5 OS=Homo sapiens OX=9606 GN=ARF5 PE=1 SV=2	ARF5	0.541717	0.0015163	Down	20.529	64.4	10	5	5	62018	50324	32597	36883	46828	33970	14754	13803	27906	16944	30032	10951	19139	16987	15733	8368	29191	23950	13038	13714	29774	14935	150210	119780	72457	114110	97858	93988	57207	57156	66488	49501	81043	39856	60476	48627	45016	40423	76131
P98082	Disabled homolog 2 OS=Homo sapiens OX=9606 GN=DAB2 PE=1 SV=3	DAB2	2.0414	0.00827559	Up	82.447	16	8	8	8	414.53	635.68	1697.6	1950.1	3727.6	2804.9	7157.1	6266.9	3965.8	6859.7	2696.8	9240.9	8023.6	5990	3505.6	3381.4	9196.2	9155.8	3898.8	5859.3	3974.3	10328	0	11085	19263	15018	22705	20869	37370	34246	28919	42043	18748	56549	52981	40360	24646	23208	50815
P98088	Mucin-5AC OS=Homo sapiens OX=9606 GN=MUC5AC PE=1 SV=4	MUC5AC	0.61688	0.0207897	Down	585.56	50.7	218	211	218	2527000	2957400	2974400	2095100	2805800	2238300	892480	1576400	2661800	1151000	2539100	1023400	1290900	1644800	828370	1008300	1748500	1105100	22665	1953900	250680	7277.2	8450900	10664000	10859000	6655200	9316100	7656800	2889300	5262500	8689500	4055100	8571800	3597800	4799100	5693700	2722300	3363800	5675900
P98179	RNA-binding protein 3 OS=Homo sapiens OX=9606 GN=RBM3 PE=1 SV=1	RBM3	1.51721	0.00791215	Up	17.17	27.4	4	4	4	88731	89747	85890	78376	91624	82156	136700	156060	93528	157370	112130	149380	203820	224830	145810	158620	107230	152590	62448	157030	91712	78766	172240	206970	190370	162760	190030	192690	287400	329620	176630	338030	216370	343730	462540	469190	326520	316470	231760
Q00403	Transcription initiation factor IIB OS=Homo sapiens OX=9606 GN=GTF2B PE=1 SV=1	GTF2B	1.53498	0.0112433	Up	34.833	50	11	11	11	13083	12258	4166	6320.4	12788	9864.7	10730	11729	13426	21556	11498	11149	16587	19616	12388	6885.3	17738	15916	1620.8	18337	12761	11909	24419	24645	19926	17284	32132	31614	32018	38102	30250	57682	33415	38810	64433	48805	34880	29652	47067
Q00653	Nuclear factor NF-kappa-B p100 subunit OS=Homo sapiens OX=9606 GN=NFKB2 PE=1 SV=4	NFKB2	2.02181	0.0228158	Up	96.748	28.4	17	17	17	2072.7	1534	1396.7	726.09	1945.8	2110.9	4090.4	7216.7	3509.1	9924.8	2833.7	6852.2	5117.2	7769.7	3393.1	5074.7	9239.1	7364.8	632.23	4102.4	8091.6	3862.1	16592	16132	14410	5462.5	13233	19136	22955	37123	17568	47809	15326	31003	30860	38412	19116	22044	34937
Q00722	1-phosphatidylinositol 4,5-bisphosphate phosphodiesterase beta-2 OS=Homo sapiens OX=9606 GN=PLCB2 PE=1 SV=2	PLCB2	1000	0.001	Up	134.02	2.4	2	2	2							641.12	306.07	223.57	633.69	204.93	386.95	268.26	422.13	293.95	313.83	482.42	647.86		55.714		512.52	0	0	0	0	0	0	17559	8758	0	13296	0	0	0	11202	0	0	12918
Q01469	Fatty acid-binding protein 5 OS=Homo sapiens OX=9606 GN=FABP5 PE=1 SV=3	FABP5	0.623674	0.0100804	Down	15.164	84.4	16	16	16	1129900	1243000	1421200	1315400	1447000	1330900	787090	755490	1216100	495490	1317700	663960	636830	826110	686240	805710	673230	577090	113460	848340	576610	308680	1716000	2151800	2441400	2132100	2570000	2371100	1182400	1135300	1945200	819550	2206200	1057600	1057600	1213300	1058600	1288500	1049200
Q01543	Friend leukemia integration 1 transcription factor OS=Homo sapiens OX=9606 GN=FLI1 PE=1 SV=1	FLI1	1000	0.001	Up	50.981	13.5	3	3	3							363.56	886.92		1665.5		821.62	1251.7	351.88	278.97	250.83	1025.5	1271.8	185.43	213.83	472.2	178.39	0	0	0	0	0	0	0	0	0	12417	0	9426.6	12258	0	0	0	0
Q01628	Interferon-induced transmembrane protein 3 OS=Homo sapiens OX=9606 GN=IFITM3 PE=1 SV=2	IFITM3	1000	0.001	Up	14.632	48.9	3	3	3								6326.3		6082.3		3643.4	4107.9	1297.6			4073.9	3453.1		5594.1	35364	22594	0	0	0	0	0	0	0	0	0	0	0	0	0	0	0	0	0
Q02252	Methylmalonate-semialdehyde dehydrogenase [acylating], mitochondrial OS=Homo sapiens OX=9606 GN=ALDH6A1 PE=1 SV=2	ALDH6A1	0.532785	0.0245922	Down	57.839	58.3	26	26	26	362690	288460	249970	573940	199180	205340	418540	103650	181620	86107	141670	136360	89561	129130	112500	96679	152060	138620	33772	100320	83156	41949	681110	720530	630500	1254200	456820	475560	853320	211330	390990	181950	309710	300370	216380	267560	237120	202340	302990
Q02447	Transcription factor Sp3 OS=Homo sapiens OX=9606 GN=SP3 PE=1 SV=3	SP3	1.6655	0.0432652	Up	81.924	7	3	3	3		955.33	2775.2	2334.1	2652	2970.3	6550.9	4961.1	4080.5	7806.8	3265.9	9310.4	10081	3897.5	5605.8	4853.5	3909.4	7064.2		5914.3	6174.7	4404.2	0	0	13277	8275	11210	11961	19248	15452	11870	23556	12654	28949	38630	16637	16683	18819	16364
Q02742	Beta-1,3-galactosyl-O-glycosyl-glycoprotein beta-1,6-N-acetylglucosaminyltransferase OS=Homo sapiens OX=9606 GN=GCNT1 PE=1 SV=2	GCNT1	0.56808	0.023543	Down	49.798	36	14	14	14	17781	22342	24344	16960	29898	23108	9324.2	9601.2	26604	4059.1	27769	7892.9	8964.8	17013	12460	16727	12188	8664		29174	6297.6		63831	91322	106080	66461	93792	87131	30492	33820	78651	17877	91483	36612	29640	50078	49660	56055	42554
Q03001	Dystonin OS=Homo sapiens OX=9606 GN=DST PE=1 SV=4	DST	0.468387	0.0290849	Down	860.65	5.4	30	25	25	333.23	225.68	504.36	401.06	198.76	346.38	250.01	151.59	312.5	278.48	348.29	107.9	43.117	241.59	192.25	261.49	100.56	119.69	1508.9	93.995	69.738	671.75	60672	30853	83613	84308	44976	42229	37227	8116.7	31180	19562	39220	0	0	24148	19200	23724	26852
Q03169	Tumor necrosis factor alpha-induced protein 2 OS=Homo sapiens OX=9606 GN=TNFAIP2 PE=1 SV=2	TNFAIP2	2.37463	0.0127949	Up	72.66	35.3	16	16	16	3588.6	1244.1	3439.8	4028.8	3425.1	3586.8	6492	6970.9	2351.8	8476.8	901.94	6951.7	6577.4	6996.2	7373.2	7612.9	14421	11418	3775.6	7717.8	5813.2	5846.1	35182	24208	30229	15120	29683	32138	47957	95914	49259	108300	23689	70399	65328	48548	56655	78426	127780
Q03403	Trefoil factor 2 OS=Homo sapiens OX=9606 GN=TFF2 PE=1 SV=2	TFF2	0.483685	0.0226779	Down	14.284	76	11	11	11	222020	595200	654440	539470	535040	335700	536550	320990	209670	106590	310890	129790	370750	835670	284170	137690	215210	211140	7057.8	265980	62333	2901.1	548930	1619700	1489700	1162500	1070700	765260	964520	728760	472830	204080	590530	259070	682100	1396400	600180	301620	424330
Q03426	Mevalonate kinase OS=Homo sapiens OX=9606 GN=MVK PE=1 SV=1	MVK	0.620694	0.0129056	Down	42.45	33.3	8	8	8	11412	10456	10291	11886	13203	11862	8305.3	5623.5	4394.4	3290.4	10264	3550.8	5073.4	8159.6	6268.4	16237	5631.2	8528.6		2729.7	768.4	1944.4	36025	44006	39462	40136	47417	46385	34647	25236	22152	17349	40393	17526	28630	39903	27674	37608	27466
Q03518	Antigen peptide transporter 1 OS=Homo sapiens OX=9606 GN=TAP1 PE=1 SV=3	TAP1	1.80913	0.0121355	Up	80.964	46.1	20	20	20	17835	23828	14888	17945	25399	21998	54772	51824	30035	41696	19812	43660	56463	62214	39166	46751	57974	52549	17376	41088	139460	30143	73882	93295	44235	59194	77755	71045	144870	156090	99509	148490	60333	149470	179400	175270	127810	136740	164900
Q03519	Antigen peptide transporter 2 OS=Homo sapiens OX=9606 GN=TAP2 PE=1 SV=1	TAP2	1.90159	0.021828	Up	75.663	23.3	13	12	13	10802	13423	5594.7	12872	13796	10673	33277	35716	17157	29776	10670	28033	38583	38996	27746	25732	37263	34031	2893.4	25966	88219	13464	54515	55231	27750	44766	60035	47581	106060	126890	56134	108990	40975	112180	133280	121230	101770	99670	135440
Q04941	Proteolipid protein 2 OS=Homo sapiens OX=9606 GN=PLP2 PE=1 SV=1	PLP2	0.569418	0.0296647	Down	16.691	18.4	2	2	2	221050	233560	146200	289050	264800	258200	49344	63580	155470	154650	238070	98550	71052	53009	113020	100160	204370	98466	180320	118630	179920	75509	365780	469600	298250	539850	458360	462690	86874	0	266630	274340	428090	175210	133500	86123	207530	170270	351640
Q06033	Inter-alpha-trypsin inhibitor heavy chain H3 OS=Homo sapiens OX=9606 GN=ITIH3 PE=1 SV=2	ITIH3	3.27313	0.0134386	Up	99.848	13.7	9	9	9	1200.5	97.485	275.66	1420.9		205.12	1025.8	1980.6	3234		3750.6	2464.7		420.37	3500.6	4668.6	3922.7	1765.1	7688	7596.1	19404	13312	5984.8	0	2927.8	12552	0	0	12271	21857	27962	0	32165	22839	0	0	26496	35886	19229
Q06141	Regenerating islet-derived protein 3-alpha OS=Homo sapiens OX=9606 GN=REG3A PE=1 SV=1	REG3A	26.0492	0.00352729	Up	19.395	41.7	8	8	8	137800	41618	50967	13195	18251	42759	1209600	2467200	242700	400800	83078	3131700	391020	2372900	2937700	5615800	1670000	3000200	729.52	91689	447860	25571	107510	26968	12764	0	18036	39637	1036300	2163700	175760	356430	68545	2604700	285060	1881300	2505900	4887200	1418400
Q06187	Tyrosine-protein kinase BTK OS=Homo sapiens OX=9606 GN=BTK PE=1 SV=3	BTK	1000	0.001	Up	76.28	21.5	11	10	10							5028.5	8444.5		4752.9		4261.3	2686.4	1246.9	5247.4	5475.5	7621.6	8524.4	1133.8	5340.1	5085.6		0	0	0	0	0	0	36762	87654	0	117620	0	96963	76633	41434	47326	41170	83726
Q06520	Sulfotransferase 2A1 OS=Homo sapiens OX=9606 GN=SULT2A1 PE=1 SV=3	SULT2A1	0.180852	0.0169263	Down	33.779	57.5	15	15	15	198800	94458	39429	250560	60718	12893	83499		2569.5		3343.8	1275.3	574.22		217.14	132.47	11399	19682			8980.7		446240	213520	99424	587520	126680	35773	164510	0	7057.9	0	6301.5	4086.9	0	0	0	0	31339
Q06828	Fibromodulin OS=Homo sapiens OX=9606 GN=FMOD PE=1 SV=2	FMOD	0.441328	0.0132818	Down	43.178	37	9	9	9	21789	60117	73899	59839	70907	58598	9630.2	5305.2	83523	5699.6	27738	19592	21255	24945	25052	15449	7559.4	11768	143980	4349.4	9085.2	207720	53973	128280	147590	119850	134610	107670	25895	18442	133920	21214	65282	40634	56920	53631	55901	32310	23515
Q08174	Protocadherin-1 OS=Homo sapiens OX=9606 GN=PCDH1 PE=1 SV=2	PCDH1	0.650321	0.0293431	Down	114.74	13.2	12	12	12	5579.9	10162	11070	7549.2	11229	8780.1	3129	3176.8	8504.6	4520.7	6559.8	5131.2	10305	9600.9	3615	7922.9	3719.4	3107.2	177.59	6262.2	2905.2	1301.6	33303	62852	66372	43553	53610	48907	28407	17304	48374	32012	41752	32838	58558	54761	33664	40493	28277
Q08AF3	Schlafen family member 5 OS=Homo sapiens OX=9606 GN=SLFN5 PE=1 SV=1	SLFN5	3.25401	0.020799	Up	101.05	31	21	20	21	2150.4	676.57	542.53	9716.4	6132.8	8908.2	10598	12191	3475.2	18685	2339.5	13811	9283.7	12377	5364	4952.8	8253.8	10934	31573	6169.8	14273	17532	58220	19539	27224	45651	19330	79845	129220	160450	33368	239240	50943	199660	129140	187920	105000	106040	131810
Q0IIM8	TBC1 domain family member 8B OS=Homo sapiens OX=9606 GN=TBC1D8B PE=1 SV=2	TBC1D8B	0.575388	0.0100515	Down	128.71	13.1	9	9	9	48.887	1074.2	979.18	1962.3	1409.8	1636.9	941.69	2355.9	1088.8	172.19	2711	783.2	1267	1129.3	1904.8	3217	775.4	1474.5		2186.2	72628		0	210990	0	326090	253400	242980	117100	143570	159960	0	217130	105540	105730	127270	168270	193920	133450
Q10471	Polypeptide N-acetylgalactosaminyltransferase 2 OS=Homo sapiens OX=9606 GN=GALNT2 PE=1 SV=1	GALNT2	1.96155	0.00279256	Up	64.732	42	19	17	18	17430	9864.6	10912	10691	14002	16346	27201	41722	17264	40819	18621	49555	32476	49503	39224	40943	27157	40571	3980.7	26537	32932	10563	91189	58818	74312	65383	82029	88793	155090	202630	95072	159070	90428	201050	162810	226260	160340	164300	123480
Q10589	Bone marrow stromal antigen 2 OS=Homo sapiens OX=9606 GN=BST2 PE=1 SV=1	BST2	1.78751	0.022074	Up	19.769	18.3	3	3	3	18283	17258	15687	9625.7	15352	12392	35736	31821	19522	41922	16897	45401	57305	45019	25952	28580	34049	36491	25411	31181	60961	30772	40795	47231	40084	28439	31908	38710	81085	62849	40166	89768	34530	97665	127710	92502	52396	57980	68305
Q12765	Secernin-1 OS=Homo sapiens OX=9606 GN=SCRN1 PE=1 SV=2	SCRN1	1.51762	0.00219664	Up	46.382	38.9	15	15	15	28272	34253	26553	43760	21917	42927	42812	53953	46882	63798	43459	53398	65609	63770	28493	26451	64203	50357	89777	19188	20761	109580	91063	86296	75179	101570	83757	89930	105430	130220	114580	192170	114730	143860	168870	163570	82546	83332	137700
Q12955	Ankyrin-3 OS=Homo sapiens OX=9606 GN=ANK3 PE=1 SV=3	ANK3	0.615253	0.0103361	Down	480.4	13.2	37	32	34	3544.5	3598.6	4861.3	4101	3419.7	2940.4	3472.4	1053.3	2809.1	644.77	2228.2	1983.7	1421.3	1765.1	1097	1941	1310.4	1156.6	322.2	994.2	425.3	161.05	55936	60292	67684	64653	51175	50706	53617	26637	43014	17487	42648	32210	30342	34402	24155	39249	29701
Q12962	Transcription initiation factor TFIID subunit 10 OS=Homo sapiens OX=9606 GN=TAF10 PE=1 SV=1	TAF10	2.20804	0.000425029	Up	21.711	27.5	4	4	4	5303	4911.3	3950.4	11792	3536.1	6046.2	18063	14149	16230	19565	17459	17383	21578	19712	14822	14495	16200	17605		21717	12886	46124	18854	19622	12299	33656	0	21473	48374	37204	46961	52581	50015	45473	73988	51439	39929	40230	43359
Q12982	BCL2/adenovirus E1B 19 kDa protein-interacting protein 2 OS=Homo sapiens OX=9606 GN=BNIP2 PE=1 SV=1	BNIP2	1000	0.001	Up	36.017	6.7	2	2	2							789.66	2677.2	317.84	2740		2076.5	1147.1	1063.6	914.57	678.76		2420.4	666.34	653.75	2037.6	2372.8	0	0	0	0	0	0	0	9755.3	0	10316	0	8709.7	0	0	0	0	0
Q13043	Serine/threonine-protein kinase 4 OS=Homo sapiens OX=9606 GN=STK4 PE=1 SV=2	STK4	1.99795	0.0144882	Up	55.63	41.1	16	11	16	3676.2	9137.3	4050.5	6046.5	13361	8361.3	21145	27416	12865	33061	12402	23459	23444	17853	20876	19895	24032	32671	7406.9	15875	21476	20976	31496	32487	26999	26580	38328	37817	52298	86320	34700	96975	38955	77768	87685	52509	58556	52224	70734
Q13201	Multimerin-1 OS=Homo sapiens OX=9606 GN=MMRN1 PE=1 SV=3	MMRN1	1000	0.001	Up	138.11	18.6	16	16	16								297.2		2752		1945.8	107.8		1499.7	742.56	2623.3	1484.6		1107.3	7250.7	330.12	0	0	0	0	0	0	0	0	0	49273	0	49252	0	0	54763	0	78382
Q13228	Methanethiol oxidase OS=Homo sapiens OX=9606 GN=SELENBP1 PE=1 SV=2	SELENBP1	0.58943	0.0227188	Down	52.39	85	34	34	34	776840	971480	922890	1040800	904700	791720	624960	375070	872860	255590	793240	390370	377670	430300	298790	430150	445050	390510	272230	580260	200440	259540	1286900	1848000	1790900	1829400	1601800	1447900	1040500	651990	1513200	469220	1410800	693590	704000	723870	565570	747570	798150
Q13243	Serine/arginine-rich splicing factor 5 OS=Homo sapiens OX=9606 GN=SRSF5 PE=1 SV=1	SRSF5	1.63468	0.00284085	Up	31.263	25	7	6	6	25718	29936	28689	32552	30333	17072	48126	39286	37011	45772	35271	64202	71595	74081	45285	48405	43714	48850	3378	67111	57443	52961	46608	52609	43215	52467	43470	33740	75746	68534	65172	89600	48517	97242	116820	114940	67714	72420	63976
Q13427	Peptidyl-prolyl cis-trans isomerase G OS=Homo sapiens OX=9606 GN=PPIG PE=1 SV=2	PPIG	1.54642	0.00150192	Up	88.616	11.9	8	8	8	3636.6	4135.5	5160.8	4965.5	5638.9	4732.1	8726.5	8079.4	7848.5	11009	5553.5	11698	9549.7	10839	9225.2	10546	10076	8815.6	1085	15906	11521	13945	20819	24027	29529	24172	29020	25001	35904	33132	38958	47075	30091	50774	47791	48057	38817	44460	30132
Q13438	Protein OS-9 OS=Homo sapiens OX=9606 GN=OS9 PE=1 SV=1	OS9	1.53552	0.0242422	Up	75.561	21.6	10	10	10	4512.4	2440	7499.2	8545.5	4771.4	4377.7	9841.3	10022	6037	9444.5	5078.1	12912	13736	14665	8599.2	9357.8	7706	8544.2		10881	8153.6	8503.5	34849	22223	34062	27577	23761	27318	49659	46078	29323	46144	27178	62334	63513	66067	51260	47568	39791
Q13451	Peptidyl-prolyl cis-trans isomerase FKBP5 OS=Homo sapiens OX=9606 GN=FKBP5 PE=1 SV=2	FKBP5	1.78898	0.032385	Up	51.212	50.3	16	16	16	6781.7	7693.6	6376.6	7312.2	5489.3	4173.4	15565	17832	7539.4	22765	3670.8	24537	11695	18201	17879	11492	21580	15751	9923.1	8571.9	21968	21047	23414	32570	30751	28578	26804	23466	58411	50893	28997	66406	21797	69721	41276	50670	50747	34046	56010
Q13459	Unconventional myosin-IXb OS=Homo sapiens OX=9606 GN=MYO9B PE=1 SV=3	MYO9B	1.87868	0.00461391	Up	243.4	15.1	23	22	23	833.31	571.15	695.35	1093.6	1384.4	834.35	1589.8	2268.5	1095.3	1891.4	772.01	2359.7	1346.9	1583.4	981.44	1078.5	1514.1	2093.5	795.53	1354.5	2005.7	1239	14515	12965	14501	13967	16286	14505	23968	37515	20223	34856	17099	29294	24077	24321	22045	24497	32885
Q13488	V-type proton ATPase 116 kDa subunit a 3 OS=Homo sapiens OX=9606 GN=TCIRG1 PE=1 SV=3	TCIRG1	1.98927	0.0326532	Up	92.967	14.6	10	9	9	938.95	942.18	1870.1	392.04	574.31	660.18	3766.5	4308.8	986.58	3137.9	824.63	4010	2971.5	4484.9	3251	4183.3	3945	4076		4485.2	6478.3	2275.3	7648.7	8444.7	15294	0	5901.4	7438.8	22246	24669	8888.6	17027	9111.8	24828	19205	27594	23098	23530	20638
Q13501	Sequestosome-1 OS=Homo sapiens OX=9606 GN=SQSTM1 PE=1 SV=1	SQSTM1	1.65165	0.0172105	Up	47.687	62.3	14	14	14	8936.8	9413.3	18455	12078	23080	15453	30846	35940	17898	41447	15020	33662	30576	34046	29554	26027	18574	26177	3759.7	89215	70150	61626	56457	57103	73835	61040	80180	74848	125630	137040	72850	144360	60909	125590	124940	150180	127060	104780	75582
Q13740	CD166 antigen OS=Homo sapiens OX=9606 GN=ALCAM PE=1 SV=2	ALCAM	0.66279	0.0303348	Down	65.102	40.3	15	15	15	42990	41095	40105	42274	31469	27097	46238	17819	33042	21284	19515	23171	16351	22567	14335	14947	13185	21889	12826	11902	10017	26277	119310	146220	154380	146290	108360	104730	130140	56705	116430	42688	85497	85046	62984	76577	66524	62266	57616
Q13761	Runt-related transcription factor 3 OS=Homo sapiens OX=9606 GN=RUNX3 PE=1 SV=2	RUNX3	1000	0.001	Up	44.355	13.7	3	3	3								416.24		14350		2408	1272.1	301.49	18189	13618	22359	13477		24994	16800		0	0	0	0	0	0	0	0	0	0	0	104460	0	0	0	0	74310
Q13795	ADP-ribosylation factor-related protein 1 OS=Homo sapiens OX=9606 GN=ARFRP1 PE=1 SV=1	ARFRP1	0.001	0.001	Down	22.614	13.9	2	2	2	1724			1259.2	553.64								374.14				718.64	466.45		1067	1913.4	692.99	0	0	0	0	0	0	0	0	0	0	0	0	0	0	0	0	0
Q13825	Methylglutaconyl-CoA hydratase, mitochondrial OS=Homo sapiens OX=9606 GN=AUH PE=1 SV=1	AUH	0.509842	0.0157662	Down	35.608	26	8	8	8	43511	27967	26365	52792	26445	24526	52621	12636	13936	11715	19943	13119	2919.2	3100.4	17833	15328	22026	23170	16819	17047	12836		181540	141030	116200	233940	114720	92543	196730	44585	43920	42639	67241	53532	30589	14557	58665	37517	83656
Q13884	Beta-1-syntrophin OS=Homo sapiens OX=9606 GN=SNTB1 PE=1 SV=3	SNTB1	0.505941	0.00234934	Down	58.06	38.1	16	16	16	17816	15915	25969	27098	18661	19440	18153	10887	10400	3817.6	11857	7912.3	6464.6	11183	11471	2598.4	6441.7	6362.6	5127.8	3071.9	4154.1	420.73	114070	93211	136570	142150	90829	98917	86430	52086	58992	26386	63640	54354	47192	56914	54371	23432	34853
Q13938	Calcyphosin OS=Homo sapiens OX=9606 GN=CAPS PE=1 SV=2	CAPS	0.426865	0.0240092	Down	30.24	29.5	7	7	7	23719	32932	19038	51990	44687	21115	4788.2	4259	21726	3931.2	24586	3362.9	8197.7	6018.9	4982.9	5092.7	11402	8440.2	5282.9	16371	3925.1	15661	66851	84721	45612	120300	90689	70687	16572	27091	63640	9995.4	76208	10902	25227	18259	11459	12432	34736
Q14005	Pro-interleukin-16 OS=Homo sapiens OX=9606 GN=IL16 PE=1 SV=4	IL16	4.37487	0.0366563	Up	141.75	21.6	18	18	18	3710.8	1841.2	2650.4	2150.3	4432.5	1931.9	12120	22684	3122.9	34838	3744	30835	32535	18609	14883	10309	24642	29257	3608.1	5719.7	11492	4746.2	35117	21069	24017	19028	35006	25028	83980	150190	21048	212920	27605	201020	217840	135110	96251	66624	152390
Q14061	Cytochrome c oxidase copper chaperone OS=Homo sapiens OX=9606 GN=COX17 PE=1 SV=2	COX17	0.622618	0.0252218	Down	6.9151	84.1	6	6	6	590360	487540	394630	692610	387590	345920	616000	238730	245940	222300	255800	272260	306960	162700	254430	242170	260040	282430	62065	296450	227480	146410	854560	797520	570980	950560	546930	519210	925960	288940	355830	305680	366120	397220	493590	227040	344010	344200	369870
Q14134	Tripartite motif-containing protein 29 OS=Homo sapiens OX=9606 GN=TRIM29 PE=1 SV=2	TRIM29	0.001	0.001	Down	65.834	20.1	8	8	8	252.54	791.89	491.08																877.5	223.88		9833.6	0	0	0	0	0	0	0	0	0	0	0	0	0	0	0	0	0
Q14141	Septin-6 OS=Homo sapiens OX=9606 GN=SEPTIN6 PE=1 SV=4	SEPTIN6	2.0775	0.0472	Up	49.716	52.5	18	10	10	30733	27335	24045	29749	27658	23162	54796	75240	25239	71999	24137	69056	64903	50356	46807	30227	71681	91679	38682	29028	35282	34205	91515	87491	77244	93454	84739	77326	168300	221370	71594	282490	83765	235680	234390	167930	154660	110140	222590
Q14156	Protein EFR3 homolog A OS=Homo sapiens OX=9606 GN=EFR3A PE=1 SV=2	EFR3A	0.56563	9.65796e-05	Down	92.923	19.6	12	12	12	4043.5	2508.9	2318.7	2324.2	1732.4	1566.2	1431.9	1546.4	1236.2	917.32	481.78	1611.2	1015.4	539.45	1187.3	1056.2	762.9	2280	630.88	1531.6	693.12	1153.5	28272	22938	22537	20213	24571	20726	17023	12064	13935	11505	9875.9	14365	9553.4	11843	11326	10246	14187
Q14185	Dedicator of cytokinesis protein 1 OS=Homo sapiens OX=9606 GN=DOCK1 PE=1 SV=2	DOCK1	0.608203	0.0278964	Down	215.34	10.1	15	14	14	1158	1164.3	1440	1410	1048.8	1093.7	338.59	287.55	1628.8	218.62	348.79	284.88		116.76	211.16	149.87	485.1	249.71	901.98	488.77	337.11	603.39	19178	13812	21379	19272	14499	12118	8234.1	6869.5	21037	4636.9	12330	7869.7	0	3655.9	5414.5	4379.5	8623.7
Q14289	Protein-tyrosine kinase 2-beta OS=Homo sapiens OX=9606 GN=PTK2B PE=1 SV=2	PTK2B	1.75326	0.0278597	Up	115.87	25.5	21	20	21	2604.1	2592.9	2916.5	3354.5	4034.9	3513	8281.4	9088.6	4806.3	9082.2	5334	8255.4	8493.4	6720.1	5939.1	7094.6	7512.9	10922	352.1	3688.2	5464.8	2514.9	46563	43956	31216	26973	42028	44992	45828	89719	42835	106890	45529	82492	89472	60982	72045	77974	89878
Q14517	Protocadherin Fat 1 OS=Homo sapiens OX=9606 GN=FAT1 PE=1 SV=2	FAT1	0.001	0.001	Down	506.27	1.7	4	4	4	286.56	207.47	174.44											12.16	77.794	138.97				81.819	110.27	25.909	0	0	0	0	0	0	0	0	0	0	0	0	0	0	4714.4	7433	0
Q14566	DNA replication licensing factor MCM6 OS=Homo sapiens OX=9606 GN=MCM6 PE=1 SV=1	MCM6	1.51255	0.0392742	Up	92.888	40.6	26	25	26	5510.2	2325	4964.3	4760.2	13847	17097	21129	12943	11218	16347	18592	13699	19129	19956	16925	17502	14141	15380		26961	25487	23907	34515	18721	29239	22893	47570	60429	61539	47946	36701	68941	55031	52571	66686	60851	63651	61768	49431
Q14699	Raftlin OS=Homo sapiens OX=9606 GN=RFTN1 PE=1 SV=4	RFTN1	2.7889	0.00638909	Up	63.145	40.5	14	14	14	2235.8	2198.5	3770.4	4380.4	2923.9	3562.1	6411	17207	8701.4	21277	3941	16151	15404	11158	10319	6634.2	17800	18332	5975.5	7475.8	14464	13176	17310	18739	34127	29189	28934	31551	37698	100010	52354	116920	34583	104240	92969	63792	59204	42407	80782
Q14728	Major facilitator superfamily domain-containing protein 10 OS=Homo sapiens OX=9606 GN=MFSD10 PE=1 SV=1	MFSD10	2.13067	0.00652447	Up	48.339	5.1	3	3	3	8310.5	2614.9	3218.1	4693.8	3974	3194	2856.5	17023	3221.1	1931.5	2717.7	10127	15828	13813	17484	19187	16246	9584.5	3109.5	10545	11055	5287.9	65263	41626	56967	66032	38019	52302	0	131930	0	0	0	95490	142470	114160	118180	110040	146790
Q14739	Delta(14)-sterol reductase LBR OS=Homo sapiens OX=9606 GN=LBR PE=1 SV=2	LBR	1.54702	0.00343365	Up	70.702	19.3	11	11	11	15336	18377	16727	24787	25948	23255	28803	24972	18828	31588	22810	32046	28314	28716	32060	31084	32080	31279	7039	34449	45003	28667	66291	72819	74420	64357	73536	72902	104410	124050	80616	134040	87784	125540	105370	100570	122040	113940	126430
Q14761	Protein tyrosine phosphatase receptor type C-associated protein OS=Homo sapiens OX=9606 GN=PTPRCAP PE=1 SV=1	PTPRCAP	9.67085	0.0225538	Up	21.196	18.9	4	4	4	5784.4	3070.5		3869.1	4288.2	3506.4	27705	46088	4866	51629	3350.1	47352	66126	27171	21940	17672	40250	56524		9430.7	15422	9381.6	8816.7	0	0	5375	4928.3	0	51489	70657	6916.6	93656	0	85459	122520	50990	41740	30070	66395
Q14767	Latent-transforming growth factor beta-binding protein 2 OS=Homo sapiens OX=9606 GN=LTBP2 PE=1 SV=3	LTBP2	3.05979	0.0422301	Up	195.05	23.1	27	27	27	343.25	1817.8	2731	1656.4	1519.9	1576.9	1438.2	3578.3	2248.7	8289	1631.6	4496.2	3992.4	1471.3	1681	461.89	7733.6	6185	5074.4	3730.3	9337	56066	9910	12115	19019	4242	5604.4	4650.1	7616.2	35278	16819	64860	8998	36371	35201	13431	9542.9	2301.9	43127
Q14790	Caspase-8 OS=Homo sapiens OX=9606 GN=CASP8 PE=1 SV=1	CASP8	1.5362	0.00782697	Up	55.391	28	10	10	10	3727.6	4805.6	2297.9	2351.3	4436.7	5325.6	6255.1	10085	5159.5	8213.8	2711.1	5294.6	6295.6	11126	11035	7423.5	7382.3	7599.7	2072.1	9714.7	6351.3	4268.3	14999	19091	17167	14904	22262	22572	26197	34970	22501	36234	19525	31084	33615	33128	34982	32042	32072
Q14914	Prostaglandin reductase 1 OS=Homo sapiens OX=9606 GN=PTGR1 PE=1 SV=2	PTGR1	0.518265	0.00114013	Down	35.869	45.3	12	12	12	188310	172790	185650	215810	218340	179660	110710	80586	107050	38928	175600	59138	59548	124920	77104	27927	79194	30942	58557	110650	40629	17660	323360	345840	370290	377750	429610	359550	204780	185400	180540	100790	318350	153640	117440	206890	186340	81824	190970
Q14956	Transmembrane glycoprotein NMB OS=Homo sapiens OX=9606 GN=GPNMB PE=1 SV=2	GPNMB	2.62103	0.00399726	Up	63.922	4.7	2	2	2	190.21	2818.8	3405.3	2540.8	1607.3	4840	7953	7555.9	8783.3	10105	293.28	6442.5	6933.1	5626.5	2951.7	8817.4	8665.4	8706.9	7129.9	3943.1	8172.4	17454	0	18430	23999	25971	0	53125	67932	74613	107850	93804	0	53952	56920	45881	0	104400	99919
Q15005	Signal peptidase complex subunit 2 OS=Homo sapiens OX=9606 GN=SPCS2 PE=1 SV=3	SPCS2	1.60888	0.0471433	Up	25.003	50.4	11	11	11	340520	178890	216340	296670	278220	236620	461180	526810	222460	536370	262290	564500	457600	488300	443950	435610	404230	525680	35227	244750	353030	109130	652370	384940	442960	540410	514910	462980	826420	1001700	409170	1022800	483850	1080400	904560	921610	813780	826200	730730
Q15025	TNFAIP3-interacting protein 1 OS=Homo sapiens OX=9606 GN=TNIP1 PE=1 SV=2	TNIP1	1000	0.001	Up	71.863	6.6	3	3	3								358.02	364.58	439.74	488.56	612.64	634.27	1075.3				279.93		476.32			0	0	0	0	0	0	0	0	2961.1	0	0	6928.9	0	8982.6	0	0	0
Q15050	Ribosome biogenesis regulatory protein homolog OS=Homo sapiens OX=9606 GN=RRS1 PE=1 SV=2	RRS1	1.60436	0.00126914	Up	41.193	27.7	8	8	8	6308.2	3257.3	4057.3	2687.3	4130.7	4432.9	9625.9	7535.4	6615.1	8757.7	5560.3	7959.1	11710	11811	7661.8	11815	10044	8315.2	2120.1	20976	10699	15920	17346	13804	13684	12557	15921	19433	27378	23750	22191	31021	17561	26895	36887	31813	30456	32464	26427
Q15054	DNA polymerase delta subunit 3 OS=Homo sapiens OX=9606 GN=POLD3 PE=1 SV=2	POLD3	0.574982	0.00745028	Down	51.4	12.4	4	4	4		317.23	250.48	333.91	1094.5	1205.5	141.08	320.73		504.7	564.49	688.16	244.12	304.59	768.56	475.2	154	136.7	129.98	2245.4	1335.2	1567.4	0	0	0	0	11403	10168	0	0	0	6033.5	6895.4	5675.5	0	0	5629.2	6211.2	0
Q15080	Neutrophil cytosol factor 4 OS=Homo sapiens OX=9606 GN=NCF4 PE=1 SV=2	NCF4	1000	0.001	Up	39.031	23	6	6	6							4118.9	13811		8997.3		6420.5	2563.3	2625.1	3043.5	2437.4	5024.9	7983.6		3056	13133	1454.2	0	0	0	0	0	0	32797	85568	0	59986	0	48858	27833	22882	26183	19994	38870
Q15154	Pericentriolar material 1 protein OS=Homo sapiens OX=9606 GN=PCM1 PE=1 SV=5	PCM1	1.73699	0.0253567	Up	228.54	7.3	13	13	13	402.01	170.95	422.99	870.92	2037.7	2970.1	1768.2	979.34	430.98	1433.1	1326.5	1965.4	2044.5	2071.4	2240.2	2632.1	1091.9	1470.9	369.3	2348.9	2242.8	2277.1	17462	0	21654	17860	19512	22858	47186	31341	23522	40485	18003	46539	49057	51376	37568	42410	22854
Q15397	Pumilio homolog 3 OS=Homo sapiens OX=9606 GN=PUM3 PE=1 SV=3	PUM3	1.51036	0.00358384	Up	73.584	21.6	11	11	11	1221.7	1648.7	1640.9	1470.9	2050.8	1957.9	3450.7	2530.2	2744.6	4821.1	2016.3	4510.3	3455.3	2735.3	4072.2	4457.4	4531.8	3854.4		7844.6	5397.9	2939.7	15514	11031	12417	10561	12427	14719	19574	17952	16635	24222	13882	23533	19095	15908	19425	22448	18432
Q15642	Cdc42-interacting protein 4 OS=Homo sapiens OX=9606 GN=TRIP10 PE=1 SV=3	TRIP10	1.64212	0.00513524	Up	68.351	25.5	14	14	14	5620.2	2384.8	2954.4	3429.1	1416.1	4593.9	5244.7	6993.4	4809.1	8257.8	9135.5	7071.2	10972	8574	8344.4	9383	7719.6	6562.8	5168	12176	7496	26224	23609	18214	23341	15063	12633	20608	33360	31023	19473	38901	30240	33331	48717	39653	28556	37441	23854
Q15758	Neutral amino acid transporter B(0) OS=Homo sapiens OX=9606 GN=SLC1A5 PE=1 SV=2	SLC1A5	3.13615	0.0314927	Up	56.598	10.4	4	4	4	7221.3	2823.8	5722.7	4343.5	2134.4	2172.6	12613	16803	3527.5	18805	3522.4	20162	9139.9	22321	26123	13877	8131.6	17085	799.01	25059	27823	21522	41756	15295	32601	26785	10967	17306	73525	89311	18423	132400	23293	116880	52040	123580	141540	59208	41610
Q16134	Electron transfer flavoprotein-ubiquinone oxidoreductase, mitochondrial OS=Homo sapiens OX=9606 GN=ETFDH PE=1 SV=2	ETFDH	0.625363	0.0469962	Down	68.495	49.8	21	21	21	98112	74618	78683	111320	52942	39928	139000	21626	38994	14134	34271	24222	15351	29680	32503	21873	27828	29712	8831.5	33905	15532	7439.8	250420	200770	233970	291950	169040	121140	314200	83132	127620	71518	104850	91196	83939	104740	106210	94127	99739
Q16270	Insulin-like growth factor-binding protein 7 OS=Homo sapiens OX=9606 GN=IGFBP7 PE=1 SV=1	IGFBP7	2.05591	0.0072126	Up	29.13	49.3	11	11	11	1301.4	2288.9	5244.4	698.43	924.31	2727.4	8853.4	14948	5399.2	12913		9630.5	12216	8955.3	8346.2	5400.7	6777.2	12708	19695	23094	31351	148470	13572	14636	19322	0	0	9303.7	27623	36655	18248	35398	0	28132	22739	25728	22698	11539	15804
Q16512	Serine/threonine-protein kinase N1 OS=Homo sapiens OX=9606 GN=PKN1 PE=1 SV=2	PKN1	1.74517	0.00895295	Up	103.93	13.4	9	9	9	503.98	2148.4	3650.4	1037.5	1326.8	2908.1	4321	5595.4	1706.6	4555.2	2010.9	5616.7	4147.4	2832.6	2432.8	2194.2	6123	6662.5	2064.6	2434.4	2675.2	2512.2	19218	16812	19801	11506	14510	20506	24582	34045	20929	42818	18867	37382	33925	25527	21459	22619	40516
Q16563	Synaptophysin-like protein 1 OS=Homo sapiens OX=9606 GN=SYPL1 PE=1 SV=1	SYPL1	0.580441	0.0040987	Down	28.565	20.1	4	4	4	133870	135920	153040	123610	126020	116900	81347	25403	120440	92069	103560	69578	61464	68765	71420	85452	31816	99011	5965.7	52659	17276	101330	430830	609290	621720	521210	529520	533890	296500	176180	490860	231360	403880	285600	142480	260070	208210	303540	310760
Q16666	Gamma-interferon-inducible protein 16 OS=Homo sapiens OX=9606 GN=IFI16 PE=1 SV=3	IFI16	2.43917	0.0145607	Up	88.255	41.8	28	26	28	15991	14531	11069	10313	12685	12730	37108	76950	26028	79031	17814	74610	49359	46001	42935	43136	69160	74693	18283	32194	87092	38547	59739	54744	44569	38513	39501	48939	90279	143890	66378	171240	47509	178320	129700	107630	101640	94253	139490
Q16718	NADH dehydrogenase [ubiquinone] 1 alpha subcomplex subunit 5 OS=Homo sapiens OX=9606 GN=NDUFA5 PE=1 SV=3	NDUFA5	0.517904	0.012066	Down	13.459	67.2	8	8	8	506950	305530	142130	398890	252620	241250	223440	182680	130520	97635	197880	99161	109960	82524	138330	88379	312950	255350	81326	144880	223510	111000	503370	364040	166840	464340	271040	282950	263270	205040	139300	126070	199370	129990	153770	95257	193770	96365	307850
Q16790	Carbonic anhydrase 9 OS=Homo sapiens OX=9606 GN=CA9 PE=1 SV=2	CA9	0.423507	0.0372417	Down	49.697	40.7	12	12	12	283970	329290	392450	443650	272370	180190	280590	30251	220920	20013	177580	85365	52630	30352	4315.8	27798	72905	74316	595.17	61105	39024	2373.9	797520	1044400	1162700	1177000	774640	544810	749900	73339	624510	80433	525920	275640	147460	74886	19066	69122	179430
Q16795	NADH dehydrogenase [ubiquinone] 1 alpha subcomplex subunit 9, mitochondrial OS=Homo sapiens OX=9606 GN=NDUFA9 PE=1 SV=2	NDUFA9	0.625348	0.0266697	Down	42.509	57.8	20	20	20	222250	158600	126800	228130	127230	112900	239710	99801	97840	55872	98238	69223	76260	92130	86373	76953	114970	109490	31995	79209	80098	31365	477540	405580	327000	497990	294920	275910	500210	206880	192700	135360	209020	180960	166710	175050	208500	185420	249550
Q16799	Reticulon-1 OS=Homo sapiens OX=9606 GN=RTN1 PE=1 SV=1	RTN1	2.49173	0.0109182	Up	83.617	19.1	10	10	10	1937.8	2709.8	2723.8	1738	2912.9	5521.4	2840.6	4266.3	7040.2	14089	4725.4	7473.3	6413.9	10091	3305.7	3548	10649	9155.1	1676.6	2793.8	3408.8	3582	17301	14003	19581	0	25924	36740	0	31873	51010	104420	36728	58902	50021	64503	26415	31378	77025
Q16854	Deoxyguanosine kinase, mitochondrial OS=Homo sapiens OX=9606 GN=DGUOK PE=1 SV=2	DGUOK	0.52723	0.0259722	Down	32.055	28.5	5	5	5	18889	8648.5	198.85	12175	10257	7157.4	3180.7	7445.6	684.09	3441.7	6804.1	237.99	627.26	639.46	1958	363.76	9201.3	9476.9	2359.5	8225.7	8054.9	1971.6	44294	24608	0	38906	32342	25649	8939.3	24819	0	13452	22721	0	0	3376.2	11529	0	31926
Q16890	Tumor protein D53 OS=Homo sapiens OX=9606 GN=TPD52L1 PE=1 SV=1	TPD52L1	0.538375	0.0481658	Down	22.449	43.6	9	9	9	25679	25513	24036	67146	20946	16101	64150	2641.7	1217.4		13391	6590.5	6030.6	1733.3	3521.8	5021.9	12506	13254		1524.3	3109.7	18795	54398	46614	44445	109640	36970	25121	108960	5806.2	2864.8	0	13442	11232	9547	0	5907	8326.4	21630
Q17RN3	Protein FAM98C OS=Homo sapiens OX=9606 GN=FAM98C PE=1 SV=1	FAM98C	0.617966	0.0356533	Down	37.329	34.1	8	8	8	10919	12393	11384	14346	13544	8450.4	6650.8	5642.9	14327	1350.6	11706	2502.8	5642.7	1602.8	1748	6369.3	6227.2	9333.5		10152	2344.7	3364.8	57288	58127	53896	65877	69240	38649	33273	32428	55845	14031	56152	20281	30208	17611	10762	34269	38352
Q2UY09	Collagen alpha-1(XXVIII) chain OS=Homo sapiens OX=9606 GN=COL28A1 PE=2 SV=2	COL28A1	0.31939	0.00447705	Down	116.66	18.4	17	17	17	27918	18619	28751	16957	15117	21310	1051.9	2777.7	3541.2	2603.5	21889	2325.4	291.62	745.22	433	2504.4	5235.9	4055	4808.3	2115.4			244830	183530	314450	148410	133850	198670	10488	35193	52226	40176	221040	31727	0	11489	0	37455	56939
Q2WGJ9	Fer-1-like protein 6 OS=Homo sapiens OX=9606 GN=FER1L6 PE=2 SV=2	FER1L6	0.568725	0.0217974	Down	209.31	43.3	61	61	61	14316	22728	23907	15016	30962	25766	11902	12370	22406	7042.5	29617	14510	11192	16268	7030.7	17494	21757	11605	7749.6	11164	2500.6	928.96	171160	217130	225440	136170	244830	219120	88077	83213	123190	41737	244040	110090	103950	126360	60004	114750	158690
Q30154	HLA class II histocompatibility antigen, DR beta 5 chain OS=Homo sapiens OX=9606 GN=HLA-DRB5 PE=1 SV=1	HLA-DRB5	3.86075	0.00577235	Up	30.056	46.6	10	4	6	14481	16182	8751.6	21631	10410	16367	90801	117250	12436	83778	17222	116000	38871	121340	34051	30924	48575	64020	26372	15097	257270	18365	38129	227780	64635	152730	60772	179420	667370	771760	179600	380670	179110	614610	230850	790260	207950	251290	144490
Q32P28	Prolyl 3-hydroxylase 1 OS=Homo sapiens OX=9606 GN=P3H1 PE=1 SV=2	P3H1	5.7419	0.0036548	Up	83.393	28	15	15	15	359.76		1092.5	274.01		1079.6	3147.7	5152.3	1956.6	4329	1639.2	7855.4	2998	4520	3710	3738.9	2270.4	2829.9	7323.7	11130	11075	32664	0	0	0	3000.6	0	3635.5	19632	26457	12102	23074	7902.4	25144	16080	23564	19989	19287	15105
Q3B726	DNA-directed RNA polymerase I subunit RPA43 OS=Homo sapiens OX=9606 GN=POLR1F PE=1 SV=1	POLR1F	1000	0.001	Up	37.432	5.9	2	2	2							728.3		493.57	672.79		852.29	930.28	762.53	531.18	681.53	553.24	702.74		2086.8	1414.5	1212	0	0	0	0	0	0	0	0	0	0	0	0	6841.1	0	0	0	0
Q49AR2	UPF0489 protein C5orf22 OS=Homo sapiens OX=9606 GN=C5orf22 PE=1 SV=2	C5orf22	1000	0.001	Up	49.967	6.8	2	2	2								433.85		309.7		438.14	1387.6	124.54									0	0	0	0	0	0	0	2578.3	0	0	0	0	9505.9	0	0	0	0
Q53FZ2	Acyl-coenzyme A synthetase ACSM3, mitochondrial OS=Homo sapiens OX=9606 GN=ACSM3 PE=1 SV=2	ACSM3	0.566941	0.017914	Down	66.152	37.7	17	17	17	12938	7365	16143	17422	9746.3	12469	15008	3382.9	3440.1	795.14	13023	6831.8	2878.1	7904.7	10023	1734.8	2005	2373.9	4245.2	722.64	6801.1	12339	80457	70784	125830	111710	57948	65398	82162	36888	32668	0	39557	50680	38171	61771	65345	22444	36342
Q53SF7	Cordon-bleu protein-like 1 OS=Homo sapiens OX=9606 GN=COBLL1 PE=1 SV=3	COBLL1	0.448975	0.00834966	Down	123.87	45.3	35	35	35	18427	19972	16495	20617	13604	8425.8	14244	2268.4	5189.2	6004.8	5898	4689.6	4216	3018.8	4990.7	2940.1	6087.1	4949.8	545.04	2386	1833.9	1880.7	150800	149110	171870	191280	103530	77316	154890	33084	60408	28217	58550	43744	56754	45733	35358	33959	43147
Q5BJF2	Sigma intracellular receptor 2 OS=Homo sapiens OX=9606 GN=TMEM97 PE=1 SV=1	TMEM97	0.49444	0.0104945	Down	20.848	18.8	3	3	3	46080	30376	17026	47769	21436	30744	20541	12156	10220	7560.2	21686	7531.2		5908.3	11695	9614.8	22539	16970		16837	10045		133610	132170	81004	170570	87433	107400	45672	50785	0	0	79610	0	0	28036	42961	32137	74245
Q5JS54	Proteasome assembly chaperone 4 OS=Homo sapiens OX=9606 GN=PSMG4 PE=1 SV=2	PSMG4	0.586673	0.00661109	Down	13.775	48.8	4	4	4	14450	7397.2	261.73	6299.8	7611.8	7923.3	3288.5	3041.4	2440.4	1084	4735.7	163.36	2840.9	4757	2621.8	2391.1	3867.4	3407.5	6107.5	8126.6	3870.4	2227.4	21680	12182	0	13897	15062	13265	6905.4	9593.6	8837.1	0	10374	0	7284.9	7686.4	6256.5	6671.5	11264
Q5JSP0	FYVE, RhoGEF and PH domain-containing protein 3 OS=Homo sapiens OX=9606 GN=FGD3 PE=1 SV=1	FGD3	1000	0.001	Up	79.4	6.1	3	3	3							75.787	432.16		663.24	182.65	255.56	191.69	119.79	72.389	323.31	830.56	502.41				390.28	0	0	0	0	0	0	0	5403.7	0	8267.1	0	0	0	0	0	0	6983.5
Q5JTH9	RRP12-like protein OS=Homo sapiens OX=9606 GN=RRP12 PE=1 SV=2	RRP12	1.60654	0.00921684	Up	143.7	30.4	27	27	27	1669.9	885.59	1030.2	1631.7	2470.3	2191.7	5422.1	3540.9	2295.5	4151.9	2420.5	7365.1	4560.2	9113.6	7067.8	7758	4728.2	5564.8	328.51	11411	9003.1	3984.6	19167	14154	16277	19102	22461	29427	38642	30460	23396	32362	24096	44774	35249	48427	44640	51650	29890
Q5QJE6	Deoxynucleotidyltransferase terminal-interacting protein 2 OS=Homo sapiens OX=9606 GN=DNTTIP2 PE=1 SV=2	DNTTIP2	2.08617	0.00582776	Up	84.468	17.9	9	9	9	581.81	595.4	1265.3	1186	2027.1	1981.4	4345.7	3182.5	2618.4	4206.2	1288	4321.4	4768.7	5579.3	3626.9	3899.4	3179.8	2759.3		5397.8	5695.6	1334.1	9207.5	6042.9	12734	9108.6	13283	14277	27383	20126	20236	28208	10348	28576	32394	34120	21204	26491	20975
Q5R3I4	Tetratricopeptide repeat protein 38 OS=Homo sapiens OX=9606 GN=TTC38 PE=1 SV=1	TTC38	0.513844	0.0247539	Down	52.787	66.3	20	20	20	60584	31733	20534	62499	39311	28955	11549	26818	16311	13340	41091	3033.8	6229	4496.5	28961	11485	19701	20196	3383.2	19096	4738.5	5203.1	103720	66037	43692	123530	88634	72651	31620	57681	38555	30838	82576	14760	23510	15466	70963	30717	64083
Q5SRE7	Phytanoyl-CoA dioxygenase domain-containing protein 1 OS=Homo sapiens OX=9606 GN=PHYHD1 PE=1 SV=2	PHYHD1	0.62827	0.0327713	Down	32.41	33	7	7	7	13859	12648	9566.7	17946	12450	7785.8	7425.5	5377.9	13899	1607.8	12767	4495.6	2290.5	4738.4	1090.4	1140.5	7921.9	7497.5	1669.4	507.48		3223.4	34214	40862	28192	54374	33528	26544	21656	15310	35978	0	26920	14122	9557.3	15258	0	9016.5	23507
Q5SY16	Polynucleotide 5'-hydroxyl-kinase NOL9 OS=Homo sapiens OX=9606 GN=NOL9 PE=1 SV=1	NOL9	1000	0.001	Up	79.322	10.4	5	5	5							815.36	314.95	296.67		235.14	1515.9	720.96	1134.9		606.83	341.85			905.19	948.53	674.22	0	0	0	0	0	0	7888.8	0	0	0	0	9537.3	7643	7937.5	0	0	0
Q5T6V5	Queuosine salvage protein OS=Homo sapiens OX=9606 GN=C9orf64 PE=1 SV=1	C9orf64	0.603168	0.0484817	Down	39.028	39.9	11	11	11	12526	11645	4605.4	14561	27065	11231	2681.8	9945.4	4977	6195.4	11555	1543.7	1975.1	1985.9	5507.7	2369.3	9818	9771.9	5715.8	9805.3	8659.1	3238.5	43164	46975	28361	55690	62163	53021	14046	42395	21316	35267	47845	13672	17284	15524	32793	14549	45457
Q5TBC7	Bcl-2-like protein 15 OS=Homo sapiens OX=9606 GN=BCL2L15 PE=1 SV=1	BCL2L15	0.37431	0.00461417	Down	17.725	16.6	2	2	2	8092	14626	3446.1	15019	18041	8533.2	3730.8	13162	7144	4964.2	9083.5	3735.9	7126.6	3515.8	10660	8787.1	10622	5932.5		15138	12347	19968	0	65996	0	59730	71653	0	0	35829	21420	15567	25692	0	22368	0	29245	21231	31461
Q5TZA2	Rootletin OS=Homo sapiens OX=9606 GN=CROCC PE=1 SV=2	CROCC	0.540212	0.0315174	Down	228.42	2.4	4	4	4	7304.1	5852.1	5891.6	8026	5247	4222.9	6885.6	3713.4	3778.5	3948.8	3802.2	3304.1	3426.2	3737.1	3433.4	4738.9	4833.4	4735.7	646.02	4905.8	2876.2	2620.4	456020	357330	643520	592790	0	297080	361500	0	231100	0	149290	272300	290560	268980	0	0	0
Q5VV41	Rho guanine nucleotide exchange factor 16 OS=Homo sapiens OX=9606 GN=ARHGEF16 PE=1 SV=1	ARHGEF16	0.588249	0.0104017	Down	80.104	43.6	25	25	25	22789	19412	29208	24557	33761	24181	11018	10042	25577	10248	26473	10293	7925.3	13000	15716	19169	16490	12618	1763.9	19828	6868.4	5470	129180	128290	168690	114600	171090	137160	59855	58843	123290	59034	146320	52087	48310	68570	70290	87364	72720
Q63HN8	E3 ubiquitin-protein ligase RNF213 OS=Homo sapiens OX=9606 GN=RNF213 PE=1 SV=3	RNF213	2.0035	0.00278146	Up	591.4	39	153	153	153	3050	4563.4	3498.4	2193.1	5785	5624.9	11316	13023	8436.9	13405	5086	13195	11845	10887	10816	12992	11130	12371	714.88	11641	28625	6914.5	45452	65515	54197	36473	65951	66085	114710	124340	86475	144420	59348	139220	124700	114510	108940	126860	119660
Q658P3	Metalloreductase STEAP3 OS=Homo sapiens OX=9606 GN=STEAP3 PE=1 SV=2	STEAP3	0.570189	0.0224263	Down	54.6	24.6	9	9	9	11847	15984	18760	12659	11787	5341.2	11717	4680.3	9818.9	511.76	4943.1	4748.7	2402.2	3369.4	2686	1908.4	2918.1	5524.2		6166.4	2115.2		60598	72621	76493	58002	44720	32925	50794	20453	42460	0	25599	24794	18106	18727	15500	11648	12009
Q684P5	Rap1 GTPase-activating protein 2 OS=Homo sapiens OX=9606 GN=RAP1GAP2 PE=1 SV=2	RAP1GAP2	0.508978	0.0349854	Down	80.055	16.8	9	8	8	10068	8220.6	9251.3	7985.6	3280.8	3451.4	6588.9	240.64	2787.8	444.62	1684.2	1103.8		1226.6	718.23	1719.5	1631.3	1322.4	208.23	356.45			62023	50855	59889	57775	24726	39732	62896	0	30227	8472.3	9894.4	13634	0	12962	8885.1	18779	17623
Q6DKK2	Tetratricopeptide repeat protein 19, mitochondrial OS=Homo sapiens OX=9606 GN=TTC19 PE=1 SV=4	TTC19	0.001	0.001	Down	42.456	10.5	3	3	3	364.23			442.71	379.93										290.86		335.84			360.89	393.54		0	0	0	0	0	0	0	0	0	0	0	0	0	0	0	0	0
Q6GTX8	Leukocyte-associated immunoglobulin-like receptor 1 OS=Homo sapiens OX=9606 GN=LAIR1 PE=1 SV=2	LAIR1	1000	0.001	Up	31.469	20.2	3	3	3							2478.4	2228	843.48	4133.3		3668.7	5317.9	1815.4		1826.2	3479.5	2937.1		1700.6	3725.1	2832.1	0	0	0	0	0	0	14885	0	0	26204	0	25536	44352	0	0	0	22111
Q6JBY9	CapZ-interacting protein OS=Homo sapiens OX=9606 GN=RCSD1 PE=1 SV=1	RCSD1	2.67512	0.00571466	Up	44.503	43	11	11	11	3106.8	5355.1	6789.1	4463.7	3834	3917.1	16367	22145	6038.3	21514	5142	20418	45493	21339	7656.8	8203.9	13339	20627	1219.5	4513.3	7827.8	12841	8600.4	16973	21579	14684	15401	17271	39265	52289	20261	64740	17926	58340	125210	54436	30495	27768	41448
Q6NUJ1	Proactivator polypeptide-like 1 OS=Homo sapiens OX=9606 GN=PSAPL1 PE=2 SV=2	PSAPL1	0.546247	0.021259	Down	56.626	45.9	17	17	17	21762	49815	43845	37870	39615	32134	14726	14719	44327	7253.8	36282	12320	15617	9005.8	3176.7	3890.7	21818	12241	638.12	11788		925.55	100930	239400	211560	170980	173980	157530	65554	69644	187870	45068	148980	58836	81400	44311	22195	21931	93525
Q6P1A2	Lysophospholipid acyltransferase 5 OS=Homo sapiens OX=9606 GN=LPCAT3 PE=1 SV=1	LPCAT3	0.469518	0.015985	Down	56.034	19.7	9	9	9	38196	13917	15115	23813	19532	14704	7512.3	8831.4	14432	2436.3	19144	2266.3	8255	8380.1	2260	1152.6	22004	7763.6	1047.6	18819	13079	1223.1	101190	44886	47927	77987	57641	48448	28542	25571	37168	11660	63988	10586	16019	23462	10796	0	71186
Q6P1M3	LLGL scribble cell polarity complex component 2 OS=Homo sapiens OX=9606 GN=LLGL2 PE=1 SV=2	LLGL2	0.65089	0.0128946	Down	113.45	48.1	36	36	36	61389	63106	62313	55408	64249	62169	32132	25500	63725	21436	61553	26719	33813	50617	28035	40045	37344	24721	5164.7	47609	18865	19243	150630	179050	164970	159150	161810	168340	89246	81596	150740	61243	173110	84508	101600	128250	73656	116250	108320
Q6P6B1	Glutamate-rich protein 5 OS=Homo sapiens OX=9606 GN=ERICH5 PE=1 SV=1	ERICH5	0.577953	0.0429076	Down	39.935	32.9	8	8	8	5460	7237.2	4202.7	3847.1	10528	6579.5	4467.6	2808.9	14619	572.03	9398.2	4959	6628.9	7785.2	566.85	1169.5	6740.4	3645.1	1231.3	8674.2		4916.2	47817	67348	60360	51791	96660	75603	18130	16445	96061	11777	63056	25469	44956	41516	7154.5	19721	35256
Q6RFH5	WD repeat-containing protein 74 OS=Homo sapiens OX=9606 GN=WDR74 PE=1 SV=1	WDR74	1000	0.001	Up	42.441	16.6	4	4	4							461.21		113.27		113.61	94.936	1675.1	806.78		825.52				2898.7	64.782	1547.7	0	0	0	0	0	0	0	0	0	0	0	0	13471	0	0	0	0
Q6UWP2	Dehydrogenase/reductase SDR family member 11 OS=Homo sapiens OX=9606 GN=DHRS11 PE=1 SV=1	DHRS11	0.553622	0.0281083	Down	28.308	38.1	8	8	8	13124	4872.9	7615.8	6577.3	7585.8	6389.5	1952.5	3984.2	4352.6	878.72	5454.5	473.6	5791.4	7492.1	35309	23697	3179.7	5982.2	2685.6	19247	13038	7628.2	40465	25233	34613	24865	24957	25926	13590	16755	17245	5165.1	28470	0	18461	24604	82598	56561	15892
Q6UXB2	C-X-C motif chemokine 17 OS=Homo sapiens OX=9606 GN=CXCL17 PE=1 SV=1	CXCL17	0.43032	0.0239143	Down	13.819	23.5	3	3	3	11288	12951	20273	27059	9839	9886.3	12572	8469.8	8204.9	3127.8	4753.5	6688	3731.3	5371.6	5136.3	4067.2	6865.3	6576.5			6020		0	37134	37873	56753	27152	27559	17780	22732	0	0	7633.3	0	0	0	0	0	0
Q6UXH1	Protein disulfide isomerase CRELD2 OS=Homo sapiens OX=9606 GN=CRELD2 PE=1 SV=1	CRELD2	2.49826	0.016478	Up	38.191	24.1	7	7	7	21961	10753	17280	19739	21343	19485	57045	50994	17251	64290	18394	69625	93251	87751	45867	51126	42257	57775	147.04	24581	39594	25866	54172	31180	48153	53263	53215	52746	151420	135220	44666	163900	49427	186680	256980	205180	114000	125430	97471
Q6UXV4	MICOS complex subunit MIC27 OS=Homo sapiens OX=9606 GN=APOOL PE=1 SV=1	APOOL	0.55739	0.0131813	Down	29.159	65.3	13	13	13	90827	65162	62933	70428	43239	34054	67629	25561	27092	23409	25476	24091	27476	23386	9310.8	6816	30533	38985	13113	32876	14165	24177	159730	125210	122340	155640	94658	74365	134830	56577	73123	40677	47525	55246	49034	45708	28499	22337	54368
Q6W4X9	Mucin-6 OS=Homo sapiens OX=9606 GN=MUC6 PE=1 SV=3	MUC6	0.499992	0.0273564	Down	257.05	44.6	72	72	72	190150	303610	245840	169830	418380	379840	120550	210160	165010	36114	125360	194590	119270	337310	252320	219430	78283	97406	2717.2	55492	32436	64.321	546900	982440	821980	515020	1231700	1206300	357020	634680	501220	123870	399460	635880	394110	1050800	790600	651750	233890
Q6ZMB0	Acetylgalactosaminyl-O-glycosyl-glycoprotein beta-1,3-N-acetylglucosaminyltransferase OS=Homo sapiens OX=9606 GN=B3GNT6 PE=1 SV=2	B3GNT6	1000	0.001	Up	42.748	8.3	3	3	3							1661.3	1986.8	965.2			1219.1		2597.3	1349.8	2417.4				2123.8			0	0	0	0	0	0	0	0	0	0	0	0	0	0	0	0	0
Q6ZNB6	NF-X1-type zinc finger protein NFXL1 OS=Homo sapiens OX=9606 GN=NFXL1 PE=1 SV=2	NFXL1	1.50316	0.00708634	Up	101.34	14.2	8	8	8	1324.3	1079.4	980.09	1804.3	1300	1082.1	2886.8	2797	2396.6	2539.8	1550.1	3704.9	2041.9	2834.7	2607	1946.5	2105.1	1687.3		761.65	2227.8	944.33	13975	24443	21470	20104	22366	23676	33698	24018	28573	32041	27025	44094	32514	41055	27345	29174	23474
Q6ZRP7	Sulfhydryl oxidase 2 OS=Homo sapiens OX=9606 GN=QSOX2 PE=1 SV=3	QSOX2	2.17554	0.00863106	Up	77.528	22.2	11	11	11	1286.8	349.18	796.06	672.71	1449.4	1318.3	2690.2	3621.8	1864.8	4828.6	1724.5	6182.7	3504.9	5783.6	3692.6	4140.4	2321.2	4617.6		5159.9	3482.6	1931.3	10849	4203.6	8316.6	7417.3	11703	12558	14210	21443	12267	22212	13642	35984	23446	27206	18606	19622	14289
Q6ZS17	Rho family-interacting cell polarization regulator 1 OS=Homo sapiens OX=9606 GN=RIPOR1 PE=1 SV=1	RIPOR1	1000	0.001	Up	132.31	2.5	2	2	2								560.79	30.426			150.16		177.42						159.99	338.36	373.98	0	0	0	0	0	0	0	0	0	0	0	0	0	0	0	0	0
Q6ZS81	WD repeat- and FYVE domain-containing protein 4 OS=Homo sapiens OX=9606 GN=WDFY4 PE=1 SV=3	WDFY4	2.84772	0.0323303	Up	353.61	6.4	16	16	16		338.23	318.09	592.74	398.28	698.92	464.36	1261.4	796.13	1860	1026.3	1848.4	983.25	646.06	4355.7	3001.6	2673.3	2460	1124.6	3055.7	5433.1	1080.9	0	49891	0	63870	0	0	0	131660	0	229540	0	124740	88655	0	73522	93141	125750
Q6ZTI6	Refilin-A OS=Homo sapiens OX=9606 GN=RFLNA PE=1 SV=3	RFLNA	0.648986	0.0266252	Down	23.61	29.2	5	5	5	15542	29446	19214	22244	16812	34977	11537	7939.7	42678	12071	31722	11107	18737	30999	2349.2	11741	18701	6148.7		19682	1912.8		83424	116800	100520	89343	82047	82440	54498	37211	106980	30829	80015	50378	43219	82711	0	44006	34098
Q6ZUT6	Coiled-coil domain-containing protein 9B OS=Homo sapiens OX=9606 GN=CCDC9B PE=1 SV=1	CCDC9B	0.001	0.001	Down	57.324	19.7	6	6	6	226.46	143.13				162.36							132.27	5405.7								13272	0	0	0	0	0	0	0	0	0	0	0	0	0	0	0	0	0
Q6ZVW7	Putative interleukin-17 receptor E-like OS=Homo sapiens OX=9606 GN=IL17REL PE=2 SV=2	IL17REL	1000	0.001	Up	37.514	5.4	2	2	2								1633		616.18		1305.5	1013.2			602.96	1759.1	1574			1030.6		0	0	0	0	0	0	0	9206.2	0	0	0	8491.9	6780.1	0	0	0	10506
Q6ZVX7	F-box only protein 50 OS=Homo sapiens OX=9606 GN=NCCRP1 PE=1 SV=1	NCCRP1	1000	0.001	Up	30.847	24.7	6	6	6							3295.7	5718.7	9558	5965.6	9276.4				5436.8			3418.8		3441.4	5161.9	117450	0	0	0	0	0	0	0	0	45820	0	0	0	0	0	0	0	0
Q70J99	Protein unc-13 homolog D OS=Homo sapiens OX=9606 GN=UNC13D PE=1 SV=1	UNC13D	1.91108	0.00506269	Up	123.28	25	22	22	22	3510.9	8016.9	2407.8	2891.1	10600	11164	10171	5626.5	3557.3	7308.7	4373.9	7952.8	6026.3	4656.3	6400.1	6957	5630.5	7928.2	265.99	6590.5	6061.3	841.46	46505	42114	23641	28082	36794	34703	90031	62525	36980	83079	50346	81880	66790	43454	68921	71152	66671
Q71RC2	La-related protein 4 OS=Homo sapiens OX=9606 GN=LARP4 PE=1 SV=3	LARP4	2.22463	0.000125884	Up	80.595	9.4	4	4	4	626.38		509.67	667.92	662.31	681.7	2000.4	1151	389.83	1284.2		1037.5	1512.9	1915.2	2532.2	1658.1	653.18	1374		4533.8	881.01	1150.5	4728.3	0	4816.5	5835.1	5206.7	5573	15004	11727	0	10790	0	9035.3	10462	8575.5	17334	13582	5507.4
Q7L266	Isoaspartyl peptidase/L-asparaginase OS=Homo sapiens OX=9606 GN=ASRGL1 PE=1 SV=2	ASRGL1	5.3575	0.011101	Up	32.054	46.1	8	8	8			678.84	1255.9	561.16	2185.3	18779	12337		6168.7		19153	14443	28822	27935	8300.5	11376	8832		2939.6	5697.4	1924.4	0	0	0	3801.7	0	7680.9	38069	25667	0	17124	0	42176	34594	55286	56592	20888	25728
Q7L7V1	Putative pre-mRNA-splicing factor ATP-dependent RNA helicase DHX32 OS=Homo sapiens OX=9606 GN=DHX32 PE=1 SV=1	DHX32	0.462157	0.0107858	Down	84.418	21.5	12	12	12	4556	4932.1	2939.7	6416.7	2946.1	4505	2939.9	1103.3	1501.9		2722.8	843.25	328.31	1492.8	1143.6	1204.1	1063.4	211.56		594.26	78.77		31886	30624	14909	50105	26530	28069	13729	9705	15884	0	16795	0	7185.3	15842	11312	13338	12840
Q7Z4W1	L-xylulose reductase OS=Homo sapiens OX=9606 GN=DCXR PE=1 SV=2	DCXR	0.538239	0.0283612	Down	25.913	63.5	12	12	12	307230	216060	187700	497680	181020	176500	330490	100730	115080	55279	138960	76445	91773	116500	88221	56485	106770	72288	18593	77338	97244	43851	413010	338630	297870	701860	253250	265430	469760	149680	163610	94159	207590	137030	152510	177730	145900	93922	197160
Q7Z5K2	Wings apart-like protein homolog OS=Homo sapiens OX=9606 GN=WAPL PE=1 SV=1	WAPL	1.82093	0.00429029	Up	132.94	15.9	13	13	13	48.245	542.41	447.42	655.17	817.68	1161	2396.9	2554.2	1614.7	2767.8	1179.9	2928	2847.3	2589.5	2029.2	2113.1	2074.1	1922.3	1084.9	2712.8	2663.5	2642.9	0	9640.7	10180	8904.7	16567	14297	18126	21977	17085	28201	16002	28819	31097	28003	24260	27755	19291
Q7Z739	YTH domain-containing family protein 3 OS=Homo sapiens OX=9606 GN=YTHDF3 PE=1 SV=1	YTHDF3	1.75888	0.00243928	Up	63.86	22.1	11	6	8	8582.8	4240.3	8920.1	3824.8	3584.4	4377.2	10120	6978.7	8135	9071.1	7817.6	19939	8473.3	14273	9706	13848	9168.6	10034	2572.1	19749	10659	13390	24036	35851	52269	27810	23861	39266	60999	45731	50635	61945	60100	77806	69951	76790	72534	63362	60279
Q86U38	Nucleolar protein 9 OS=Homo sapiens OX=9606 GN=NOP9 PE=1 SV=1	NOP9	1.68678	0.000819191	Up	69.437	26.3	9	9	9	3185.4	1999.9	1947	644.98	1316.1	1731.3	2052.3	3637.3	3667.4	5168.7	1940	4521.2	3286.6	2269.7	4214.6	4251.1	3768.2	4823.4	712.72	8453.5	4741.3	1938.1	19623	14584	12798	10546	17455	15528	20547	21657	26691	31184	23744	28888	19469	13686	28794	28306	28182
Q86UA1	Pre-mRNA-processing factor 39 OS=Homo sapiens OX=9606 GN=PRPF39 PE=1 SV=3	PRPF39	1.54646	0.00556854	Up	78.429	10.5	5	5	5	406.62	457.46	469.45	548.79	710.29	643.8	394.3	1255.9	1370.2	1564	872.42	1077.6	1045.5	1204.2	1781.7	630.21	1017.2	1018.3		5627.5	4800.3	1165.8	0	0	0	10922	14127	12917	0	17681	18138	23574	16785	21677	21710	23226	14272	11769	19621
Q86UT6	NLR family member X1 OS=Homo sapiens OX=9606 GN=NLRX1 PE=1 SV=1	NLRX1	0.557275	0.00292922	Down	107.61	11.2	9	9	9	1700.7	2067.2	1630.9	2400.8	1446.1	2476.4	1111.1	250.01	2089.8	444.36	1828.8	257.44	246.13	662.73	64.647	255.09	1320.6	446.52	1792.8	395.7	320.32	525.94	18910	26417	18942	23069	16627	22516	12914	0	12028	9190.3	17244	7360.9	7595.8	7531.6	0	0	10879
Q86UV5	Ubiquitin carboxyl-terminal hydrolase 48 OS=Homo sapiens OX=9606 GN=USP48 PE=1 SV=1	USP48	1.54399	0.0017794	Up	119.03	10	8	8	8	463.77	7771	711.85	588.98	908.93	1450.9	2908.2	6035.2	5173.4	5801	5384.7	3298.7	2338.2	2833.8	4662.7	4406.9	3217.4	4365.4	15492	6426.1	4846.7	8972.7	67634	86044	90982	77482	101690	121060	137760	153280	134410	131010	110140	174710	131900	139580	89584	135460	136610
Q86UX7	Fermitin family homolog 3 OS=Homo sapiens OX=9606 GN=FERMT3 PE=1 SV=1	FERMT3	1.71219	0.00319717	Up	75.952	66	35	34	35	58858	35285	33193	35952	48570	49283	69669	105070	60908	104320	53729	91372	108020	75980	62174	80018	95006	119150	16296	63989	112640	27760	111910	105840	92239	89037	122150	133350	165350	229110	134790	243570	125930	221920	251300	157790	147220	186460	234560
Q86VB7	Scavenger receptor cysteine-rich type 1 protein M130 OS=Homo sapiens OX=9606 GN=CD163 PE=1 SV=2	CD163	1.62271	0.0456994	Up	125.45	35	26	26	26	9916.5	11424	16315	8571.4	11912	9226	19452	18500	20312	27063	12029	36759	19921	12512	12507	22842	32785	28849	7080.5	22905	30999	28383	88052	102870	131280	71350	100620	92752	154780	139030	122580	204270	76768	254980	112170	82465	66462	161340	212020
Q86VU5	Catechol O-methyltransferase domain-containing protein 1 OS=Homo sapiens OX=9606 GN=COMTD1 PE=1 SV=1	COMTD1	0.515124	0.0062201	Down	28.808	34.4	6	6	6	18142	19250	8360.8	28659	23531	18769	12671	3234.2	9319.1	8317.3	17518	4556.3	961.42	4087.3	12325	6142	18911	15025		20951	12111		97468	119660	58387	137850	128440	108000	64346	44763	55339	52215	88945	29122	0	22426	68232	31992	87711
Q86W56	Poly(ADP-ribose) glycohydrolase OS=Homo sapiens OX=9606 GN=PARG PE=1 SV=1	PARG	1000	0.001	Up	111.11	2.9	2	2	2								126.08		125.33		64.444	175.73	251.61	204.93	243.85				163.24	185.78	198.45	0	0	0	0	0	0	0	0	0	0	0	0	0	0	0	0	0
Q86WA6	Valacyclovir hydrolase OS=Homo sapiens OX=9606 GN=BPHL PE=1 SV=1	BPHL	0.657856	0.035343	Down	32.542	34.4	9	9	9	25214	28942	23985	41784	23294	34776	30298	14890	33491	16319	26081	18513	14232	26470	24753	28599	21230	14240	10033	30792	19887	10301	75786	89852	77937	99237	71607	93288	68311	39781	84062	29993	72276	39575	49638	65418	51508	66347	56941
Q86Y39	NADH dehydrogenase [ubiquinone] 1 alpha subcomplex subunit 11 OS=Homo sapiens OX=9606 GN=NDUFA11 PE=1 SV=3	NDUFA11	0.619248	0.0362761	Down	14.852	92.2	9	9	9	249160	155810	89949	159610	94656	81154	180360	101400	63053	38646	84827	56529	60185	64600	62384	58547	118290	111800	37896	63141	82677	31784	251650	193320	135270	202660	123480	134800	200500	110890	87457	51963	119660	74279	73197	80977	77228	75170	133600
Q86YB7	Enoyl-CoA hydratase domain-containing protein 2, mitochondrial OS=Homo sapiens OX=9606 GN=ECHDC2 PE=1 SV=2	ECHDC2	0.273984	0.000840481	Down	31.126	32.5	8	8	8	21709	19554	8226.8	42139	11574	8195.4	4765.8	3325.4	3660.6	3290.1	4283.5	4779.2	3874.3	2835.4	2924.4	4218.2	4870.3	2481.8		4986.7	1305.6		47618	64483	26143	107430	33787	30565	11064	10198	18777	9729.2	22703	12471	10438	0	15342	11422	24612
Q86YV0	RAS protein activator like-3 OS=Homo sapiens OX=9606 GN=RASAL3 PE=1 SV=2	RASAL3	6.54462	0.0285221	Up	111.9	23.6	18	18	18		287.73	164.37	576.28	406.48	2364.8	1745.2	5708.8	633.65	6116.1	2300	6784.3	6246.4	3973.1	1786.8	1654.7	4702.9	6151.5	2059	948.64	2216.5	782.65	0	6591	0	0	4262.9	7870.4	18834	58287	5791.7	71322	28470	62382	61298	40242	20072	19216	52381
Q8IU85	Calcium/calmodulin-dependent protein kinase type 1D OS=Homo sapiens OX=9606 GN=CAMK1D PE=1 SV=1	CAMK1D	1000	0.001	Up	42.913	17.7	5	3	3							477.73	1758.3		3411.9		1120.4	3392.9	646.06	736.68		1487.8	3777.4	1968		2160.7	1064.2	0	0	0	0	0	0	0	12413	0	20019	0	0	23425	0	0	0	0
Q8IUI8	Cytokine receptor-like factor 3 OS=Homo sapiens OX=9606 GN=CRLF3 PE=1 SV=2	CRLF3	3.60676	0.00368592	Up	49.765	29.2	8	8	8	1071.2	1013.7	3745.3	8167.8	8834.6	7225	14085	23154	16400	24505	9813.2	15230	17959	13052	22361	20179	21562	25910	29542	18988	18299	20629	41873	14320	26879	27287	35794	49643	99896	154890	53780	201260	40313	156050	168060	133540	103280	82056	164130
Q8IUR0	Trafficking protein particle complex subunit 5 OS=Homo sapiens OX=9606 GN=TRAPPC5 PE=1 SV=1	TRAPPC5	0.36619	0.0248011	Down	20.783	31.4	4	4	4	4259.6	1068.8		3572	3434.6	2340.1	425.3	590.57	813.8	2196.6	2175.7			236.58	1243.6		6579.5	4335.4	1330.1	1123.8	1898.4		26506	0	0	12131	9716.5	10140	0	0	4376.7	5264.6	6423.5	0	0	0	3209.1	0	24888
Q8IV04	Carabin OS=Homo sapiens OX=9606 GN=TBC1D10C PE=1 SV=1	TBC1D10C	1000	0.001	Up	49.712	9.4	3	3	3							1660.6	2383.3		2652		4224.7	2966.6	1439.6	2941.1		4641.5	1834			4538.7		0	0	0	0	0	0	14984	26287	0	30289	0	27558	22645	13271	20608	0	31279
Q8IVB4	Sodium/hydrogen exchanger 9 OS=Homo sapiens OX=9606 GN=SLC9A9 PE=1 SV=1	SLC9A9	1000	0.001	Up	72.564	6.8	2	2	2							193.13	678.66	220.96	704.2		1000.7		125.35			464.62	452.41			327.29		0	0	0	0	0	0	0	5316.7	0	0	0	8578.1	0	0	0	0	0
Q8IVI9	Nostrin OS=Homo sapiens OX=9606 GN=NOSTRIN PE=1 SV=2	NOSTRIN	0.535109	0.00690328	Down	57.659	39.3	12	12	12	9951.4	10352	7072.9	12470	6244.6	11149	7053.2	2151.7	7874.5	1546.8	4367.2	6031.9	3405.5	2944.3	7614.9	9663.5	3239.4	1554.3		9336	5578.6		53474	64627	55499	71994	43273	51404	44233	18786	38836	17669	37872	24686	17810	30669	33478	35145	20125
Q8IVM0	Coiled-coil domain-containing protein 50 OS=Homo sapiens OX=9606 GN=CCDC50 PE=1 SV=1	CCDC50	1.92299	0.02278	Up	35.822	38.6	8	8	8	3817.4	3385.9	4173.7	5524.8	4282.9	4824.2	10716	14339	5418.4	17881	4667.9	14650	31905	7682	11991	8567.4	13500	18128	17831	12326	10059	41321	15393	21197	21950	19794	19391	19282	34150	42199	19575	59190	21478	48411	90898	22181	37557	34051	44708
Q8IWA5	Choline transporter-like protein 2 OS=Homo sapiens OX=9606 GN=SLC44A2 PE=1 SV=3	SLC44A2	0.549075	0.00993916	Down	80.123	28.9	18	18	18	51791	69864	75167	73574	68474	56118	16638	20982	59012	22739	37964	27538	13132	20283	8070.9	20840	30926	20894	2995.6	20919	5337.6	203.58	184170	266250	305920	225610	203640	179760	69642	86125	256640	78962	151510	106800	36394	77739	29222	71526	104060
Q8IWS0	PHD finger protein 6 OS=Homo sapiens OX=9606 GN=PHF6 PE=1 SV=1	PHF6	1.63228	0.00966993	Up	41.29	21.6	6	6	6	1281.6	845.16	766.3	943.41	1170.5	1297.9	2671.8	3013.9	1503.4	4133.7	1830.5	3178.1	3093.7	2782	2987.3	2540.5	3486.9	4127.7	837.35	7085.8	2867.4	2582.4	10017	7822.2	9690.8	7124.9	8175.3	6251.6	11161	15939	8267.3	17708	10387	16653	16978	12950	13557	11806	12908
Q8IWV1	Lymphocyte transmembrane adapter 1 OS=Homo sapiens OX=9606 GN=LAX1 PE=1 SV=1	LAX1	1000	0.001	Up	44.084	15.3	5	5	5								1067.7	961.21		907.73	601.13	3304.2	438.81				200		688.03			0	0	0	0	0	0	0	0	0	0	0	0	0	0	0	0	0
Q8IWW6	Rho GTPase-activating protein 12 OS=Homo sapiens OX=9606 GN=ARHGAP12 PE=1 SV=1	ARHGAP12	0.644273	0.0156013	Down	96.253	24.9	15	15	15	6097.7	7498.5	6655.3	7004.3	8133.7	5170.9	2726.8	3178.1	7436.3	3106.6	6158.5	2997	3863	5545.5	3701.8	4508.8	4619.9	2930.1	2399.7	8011.6	884.43	2983.3	53564	74215	66889	66070	72861	70520	41478	29258	64961	23095	61216	40355	48159	49554	32781	49315	46784
Q8IXI2	Mitochondrial Rho GTPase 1 OS=Homo sapiens OX=9606 GN=RHOT1 PE=1 SV=2	RHOT1	0.653048	0.0309164	Down	70.783	27.7	14	13	13	15436	10815	11595	21290	9992.8	8418.9	10009	4343.1	6359	3383.2	5988.7	5119.9	2314.1	3843.1	5613.9	3137.9	5848.5	6101.3	3192.2	2195.3	6020.1	5304.9	68049	64251	56360	87111	48019	46010	84196	35886	31911	28049	29930	31525	24250	26156	33248	19501	32862
Q8IXK0	Polyhomeotic-like protein 2 OS=Homo sapiens OX=9606 GN=PHC2 PE=1 SV=1	PHC2	1000	0.001	Up	90.712	2.8	2	2	2										288.76	170.48	383.47	424.83	191.2	286.35		389.53	428.33		702.3		778	0	0	0	0	0	0	0	0	0	0	0	0	0	0	0	0	0
Q8IXQ6	Protein mono-ADP-ribosyltransferase PARP9 OS=Homo sapiens OX=9606 GN=PARP9 PE=1 SV=2	PARP9	3.21353	5.03013e-05	Up	96.342	27.4	17	17	17	536.54	919.86	175.03	1375.9	706.44	659.8	3803.4	6005.7	2096.7	3472.6		4071.4	5284.2	5077.3	4769.8	6149.3	3439.7	5392.1	2608	7270.3	25358	3880	0	12902	0	10861	13922	10911	42076	41400	25134	42943	0	43653	62311	60200	54852	70474	36135
Q8IY67	Ribonucleoprotein PTB-binding 1 OS=Homo sapiens OX=9606 GN=RAVER1 PE=1 SV=1	RAVER1	1.50276	0.0152626	Up	63.876	34.8	13	13	13	6658.9	5265.1	5556	5187.6	8521.3	11536	12402	20095	8577	18633	13927	15766	20918	18365	17872	19879	13023	17509	1544.8	19532	12731	15251	35770	31243	35947	28887	40267	41980	46612	58908	41284	69745	36872	68311	67507	60221	57179	63318	52341
Q8IZH2	5'-3' exoribonuclease 1 OS=Homo sapiens OX=9606 GN=XRN1 PE=1 SV=1	XRN1	1.71167	0.0232261	Up	194.1	6.3	8	8	8	526.82	43.069	361.7	134.43	500	527.56	780.43	819.19	478.48	1280.3	534.46	2249.2	408.47	1117.6	808.76	1010.9	743.07	743.34		1264.9	1357	191.68	7942	0	10104	0	11353	10308	15917	15812	11533	24248	11210	23228	16177	21805	19131	21191	21133
Q8IZL8	Proline-, glutamic acid- and leucine-rich protein 1 OS=Homo sapiens OX=9606 GN=PELP1 PE=1 SV=2	PELP1	1.64442	0.00919038	Up	119.7	23.4	16	16	16	7796.7	1171.5	8005.6	1936.1	4201.8	3768.3	9250.2	8254.2	5876.4	5508	5185.3	10892	10137	7058.4	7770.2	8094.7	8034.8	12080	2905	12666	12933	19561	56815	29964	53403	20844	47920	41749	77751	72644	57592	70101	55710	78449	70812	73885	58206	69348	66618
Q8IZQ5	Selenoprotein H OS=Homo sapiens OX=9606 GN=SELENOH PE=1 SV=2	SELENOH	1.50533	0.0360168	Up	13.453	37.7	5	5	5	12161	20905	37684	36125	44187	25148	48648	55798	29918	52745	27300	41386	56785	34871	45520	33358	30529	65600	1378.5	13170	32183	14468	30026	39178	52425	51810	55480	46902	82744	67636	50375	75262	41649	97535	101600	74506	59184	48132	58327
Q8IZV5	Retinol dehydrogenase 10 OS=Homo sapiens OX=9606 GN=RDH10 PE=1 SV=1	RDH10	0.652216	0.0357112	Down	38.087	37.8	9	9	9	19396	12443	7475.4	13536	17452	9774.6	8927.8	10432	8952.7	7838.8	11283	2095.6	8086	13435	4932.7	2265	20347	11067	3772.8	19324	11935	7856.1	64181	53677	27170	41282	49993	37988	37072	34927	31473	24572	34280	16573	28718	39395	15663	12192	56008
Q8N0W3	L-fucose kinase OS=Homo sapiens OX=9606 GN=FCSK PE=1 SV=2	FCSK	0.468407	0.000935142	Down	117.62	9.1	7	7	7	1951	2938.9	4847.9	3158	4667.8	6551.3	1932.3	1486.5	3296.6	2908.2	4420.9	954.58	1750.9	1318.5	2674.1	4419.3	1830.8	1967.1	499.23	2989.9	166.76	845.01	41423	63847	73177	55321	64263	77768	21879	23314	56392	24820	26904	22718	25960	24130	46522	41628	43360
Q8N1B4	Vacuolar protein sorting-associated protein 52 homolog OS=Homo sapiens OX=9606 GN=VPS52 PE=1 SV=1	VPS52	0.592708	0.0226042	Down	82.22	25.4	14	14	14	4052.2	2385.5	273.1	4230.2	3408.8	3521.3	1606	4221.3	1002.4	2416.1	3483.4	861.52	1432.4	1235.5	2534.2	4914.7	3944.4	3973.1	289.65	3840.5	2279.1	791.38	25692	17125	0	24359	29624	21708	10723	17195	9067.7	14567	25017	7719.1	10742	9343.5	18566	11580	16115
Q8N1S5	Zinc transporter ZIP11 OS=Homo sapiens OX=9606 GN=SLC39A11 PE=2 SV=3	SLC39A11	0.525139	0.0165276	Down	35.396	19.6	7	7	7	66832	77976	48347	59357	83132	77066	18571	24418	68483	12750	82483	10962	22852	25425	18133	13849	29611	12503		34569	6190.2	1501	140820	188300	120560	137850	199270	177490	44794	54325	145070	42124	182150	37923	66990	60274	42545	37720	67872
Q8N335	Glycerol-3-phosphate dehydrogenase 1-like protein OS=Homo sapiens OX=9606 GN=GPD1L PE=1 SV=1	GPD1L	0.461091	0.00236901	Down	38.418	65	18	17	18	76595	113770	62708	117570	111960	70807	28741	42300	58609	36180	80951	31023	28652	18812	37927	29426	71075	38728	16556	55754	18700	12123	230530	323470	165080	306880	298440	205410	70182	118970	146740	86879	207110	75501	74690	34352	100190	70026	181190
Q8N490	Probable hydrolase PNKD OS=Homo sapiens OX=9606 GN=PNKD PE=1 SV=2	PNKD	0.609031	0.0032244	Down	42.875	31.7	7	7	7	15895	15379	9694.4	16787	13081	14377	8678.3	4023.6	8679.6	860.44	5545.5	3797.4	3751.4	4045.1	4141	4856	4795.4	3914.4	2323.3	7038.3	6400.6	1258.1	54926	66363	41567	52966	50374	48318	35993	28146	43085	0	31378	21022	16070	23604	19807	20669	26883
Q8N5J2	Ubiquitin carboxyl-terminal hydrolase MINDY-1 OS=Homo sapiens OX=9606 GN=MINDY1 PE=1 SV=2	MINDY1	0.595926	0.0333607	Down	51.777	22.4	6	6	6	4509.3	11994	11248	2282.3	2497.6	1063.2	4566.1	4888	3015.2	1991.3	6532.4	3421.7	13146	4453.1	2717.3		3124.9	1884.6		2847.7			22237	42769	50088	23088	25113	0	20024	18557	23027	13228	26962	14976	59369	22232	0	0	16736
Q8N7H5	RNA polymerase II-associated factor 1 homolog OS=Homo sapiens OX=9606 GN=PAF1 PE=1 SV=2	PAF1	1.53087	0.0272396	Up	59.975	25.4	10	10	10	64.515		1222	2449.7	2398.1	2764.1	3637.2	1960.4	2465.4	4562.3	2855.6	4401.7	7806.8	4694.1	2979.1	2467.7	4002.4	3181	139.75	5532.5	5518.7	5841.8	0	0	17209	13701	22302	23366	27549	25798	21284	28500	28582	44133	69139	49517	29035	29365	24693
Q8N8A2	Serine/threonine-protein phosphatase 6 regulatory ankyrin repeat subunit B OS=Homo sapiens OX=9606 GN=ANKRD44 PE=1 SV=3	ANKRD44	3.40381	0.00698565	Up	107.6	24.3	16	15	16	1290.3	518.45	426.61	972.03	1130.6	1170.7	3843.5	7934.5	1021.4	7842	1328.7	5086	4696.4	3263.4	3560.7	2317.9	7590.8	10258	872.31	1778.2	5434.9	900.92	9919.4	4549.4	2765.6	8923.2	11271	11180	22519	40411	9794.3	47603	12758	32369	31356	19571	22624	16037	42757
Q8N8J7	Uncharacterized protein FAM241A OS=Homo sapiens OX=9606 GN=FAM241A PE=2 SV=2	FAM241A	0.48332	0.0343505	Down	14.652	44.7	4	4	4	6094.9	11803	3879.1	3271	7259.9	5890.9		1040.3	5987.6	1144	4497.3	559.53	407.23	252.24			848.26	682.15		6670.8			8637.1	18749	8831.2	6568.3	12222	8257.9	0	0	9252.7	3159.9	5922.7	2049.7	0	0	0	0	0
Q8N8N7	Prostaglandin reductase 2 OS=Homo sapiens OX=9606 GN=PTGR2 PE=1 SV=1	PTGR2	0.579434	0.0415241	Down	38.499	38.7	11	11	11	39839	48491	37989	55999	36014	22537	28096	13580	46242	5019	20976	18954	16422	8303	12833	17211	20994	13545	7576.3	8853.4	7537.4	17934	126250	159480	122200	161180	93829	58312	101480	49995	126180	34059	55248	50955	46209	31301	54402	50620	32864
Q8N9F7	Lysophospholipase D GDPD1 OS=Homo sapiens OX=9606 GN=GDPD1 PE=1 SV=2	GDPD1	3.17641	0.00445991	Up	36.167	17.5	4	4	4	1428	14484	3150.8	5658.9	3620.7	4072.3	3238.8	8624.9	26182	372.69	28849	2117.6	2727.3	2530.3	2981.3		4628.8	22875		6287.9	2580.4	6368.7	45319	108860	0	63495	37331	73038	0	152180	250870	0	222150	0	0	0	59471	0	70672
Q8N9N7	Leucine-rich repeat-containing protein 57 OS=Homo sapiens OX=9606 GN=LRRC57 PE=1 SV=1	LRRC57	0.606294	0.00791108	Down	26.754	32.2	6	6	6	9932.9	8526.3	3711.8	13249	10948	7602.4	5417.7	4640.1	4113.1	3281.1	9989.2	4577.8	6178.3	3611.2	6921	4945.9	10523	4321.3	3395	8844.1	4246.1	3718.1	37737	37256	20417	44913	40036	32597	18218	23956	21492	18336	31255	15857	17706	13006	16395	11938	29703
Q8NC44	Reticulophagy regulator 2 OS=Homo sapiens OX=9606 GN=RETREG2 PE=1 SV=3	RETREG2	0.001	0.001	Down	57.829	8.1	3	3	3	650.92	903.19			554.09								200.82		308.68	425.88	731.93			2541.6	983.32		0	0	0	0	0	0	0	0	0	0	0	0	0	0	0	0	4113.2
Q8NCN5	Pyruvate dehydrogenase phosphatase regulatory subunit, mitochondrial OS=Homo sapiens OX=9606 GN=PDPR PE=1 SV=2	PDPR	0.649218	0.00371611	Down	99.363	38.6	24	24	24	14879	11191	7357.2	17976	14558	10282	12975	7604.5	8117.3	9133.7	10786	5945.9	7072.1	5433.6	4410.1	3768.2	5689.3	7978.5	2821.1	4456	5117.7	3054.1	73807	59211	45893	77355	62570	43939	46072	35772	38576	35403	45925	33772	34585	33253	26353	23277	35171
Q8ND76	Cyclin-Y OS=Homo sapiens OX=9606 GN=CCNY PE=1 SV=2	CCNY	0.657301	0.00134456	Down	39.336	29.3	6	6	6	4620.6	4275.5	4706	6913.1	4253.9	3978.4	3726	2904.4	3395.7	3574.5	2923.7	4472.7	4198.3	1894.6	2908.7	3587.1	3666.1	4296.9	2390.7	3953.9	4081.7	6060.4	39319	43372	43690	59979	41686	35996	30871	22954	33987	32999	26304	26440	0	11507	21346	27477	29141
Q8NDB2	B-cell scaffold protein with ankyrin repeats OS=Homo sapiens OX=9606 GN=BANK1 PE=1 SV=3	BANK1	1000	0.001	Up	89.281	12.4	7	7	7								676.39		2500.7		882.9	144.78				245.32	3203.5	520.47	1274.8			0	0	0	0	0	0	0	0	0	27069	0	14922	0	0	0	0	17510
Q8NE01	Metal transporter CNNM3 OS=Homo sapiens OX=9606 GN=CNNM3 PE=1 SV=1	CNNM3	0.580185	0.0133249	Down	76.118	16	9	7	8	22559	17228	2393.2	2541.4	2392.7	1832.9	3093.1	4433.4	18521	7619.5	15255	1178.2	5110	13446	7925.8	9527.6	9558	850.44	1029.6	1170.7	3234.5	3836.4	302980	201560	298090	184300	174440	180400	87164	99122	188210	91446	218740	93793	88381	102430	89671	105400	103790
Q8NE62	Choline dehydrogenase, mitochondrial OS=Homo sapiens OX=9606 GN=CHDH PE=1 SV=2	CHDH	0.488517	0.00552945	Down	65.358	49.3	22	22	22	26312	39018	31368	47622	34036	25767	18244	10615	35651	7057.2	12964	7510.9	6527	25409	17920	13022	16427	6617	3623.6	8146.6	5365.9	1146	84444	140020	103870	151200	101690	88685	64434	36610	109880	27616	54712	34010	33694	88472	57457	41038	57654
Q8NEU8	DCC-interacting protein 13-beta OS=Homo sapiens OX=9606 GN=APPL2 PE=1 SV=3	APPL2	0.608625	0.00906923	Down	74.493	42.9	21	20	20	15698	14622	8213.6	20385	20479	19429	11931	7872.9	13258	6160.3	15727	9128.1	4912.5	6668	11605	13468	13129	7781.3	839.03	12238	6933.2	6012.1	75968	84188	43983	86716	83847	83567	51511	38587	54873	31536	65518	36889	24723	28036	36745	42614	48372
Q8NF37	Lysophosphatidylcholine acyltransferase 1 OS=Homo sapiens OX=9606 GN=LPCAT1 PE=1 SV=2	LPCAT1	1.86511	0.0160645	Up	59.151	14.2	6	6	6	3226.1	2916.9	3266.7		3660.8	3534.9	7132.6	7981.3	4120.5	8426.2	3548.2	7120.8	7362.6	8709.5	8819.6	9603.5	8347	7936.9		6022.5	7278.7	6994.5	22022	21131	14370	0	9959.8	11378	25835	34617	15446	38517	25000	37086	34611	29031	36567	42361	32120
Q8NF50	Dedicator of cytokinesis protein 8 OS=Homo sapiens OX=9606 GN=DOCK8 PE=1 SV=3	DOCK8	8.34642	0.0420987	Up	238.53	19.8	32	31	32	1444.2	139.47	494.25	303.55	631.28	460.39	1482.6	4597.8	235.03	7172	173.75	2775.2	3522.6	2876.9	1233.3	2222.6	3076	4532.6		277.11	1523.6		14309	0	1955.4	2665.5	4822.2	0	26025	67108	3233.2	103430	0	48010	51679	34736	14658	20212	48048
Q8NFL0	UDP-GlcNAc:betaGal beta-1,3-N-acetylglucosaminyltransferase 7 OS=Homo sapiens OX=9606 GN=B3GNT7 PE=1 SV=1	B3GNT7	1.63013	0.0397845	Up	45.987	17.2	5	5	5	4733.7	2871.7	672.01	1182.4	1508.6	3532.1	5644.7	1997.2	11000	2148.3	3689.1	9237.2	9713.7	4289.7	2143.9	6686.8	3338.1	6684.3		4341.2	4213.5		20977	16777	0	12579	15270	24951	31880	18322	38660	19594	25165	43517	38715	18406	19346	30329	26430
Q8NFU3	Thiosulfate:glutathione sulfurtransferase OS=Homo sapiens OX=9606 GN=TSTD1 PE=1 SV=3	TSTD1	0.551132	0.00205145	Down	12.53	67.8	5	5	5	137360	76414	65921	87210	63228	40105	28647	49650	38440	38285	47886	33470	25113	8344.4	29730	38536	66067	60633	13527	53319	61491	55343	135400	145790	138520	156000	84658	91838	47892	83938	71367	52868	83297	75203	46729	20250	62986	68471	102760
Q8NHP8	Putative phospholipase B-like 2 OS=Homo sapiens OX=9606 GN=PLBD2 PE=1 SV=2	PLBD2	1.75079	0.000855178	Up	65.471	11.4	5	5	5	2108.6	1721.4	2045.7	1502.6	1925.9	1604.2	5031.2	4471.3	2901.5	4373.7	224.68	6191.4	3589.3	5934.3	3270.3	4912.3	4285.5	3441.5	1121.9	2576.3	5761.7	6869.8	16301	16009	18904	13345	12844	14916	25719	22736	20310	29622	0	36306	22912	31892	25205	32059	26746
Q8NI60	Atypical kinase COQ8A, mitochondrial OS=Homo sapiens OX=9606 GN=COQ8A PE=1 SV=1	COQ8A	0.595398	0.0344122	Down	71.949	36.8	17	17	17	41850	35479	27928	66113	31479	30825	51881	14190	29253	8221.9	17003	18834	15724	13781	11881	12335	20451	23179	7673.7	32501	9332.2	18513	150740	141130	96974	213590	101580	103720	155240	50084	86408	37329	83494	68368	63093	45427	53319	46190	58801
Q8TB22	Spermatogenesis-associated protein 20 OS=Homo sapiens OX=9606 GN=SPATA20 PE=2 SV=3	SPATA20	0.481727	0.00794719	Down	87.898	17.2	9	9	9	4152.7	5339.6	6936.5	5750.8	4758.2	4483.8	5461.3	472.32	2021	414.64	1127	1238.1	442.98	612.17	160.5	125.91	1575.2	1526.6	457.36	714.52	737.59	534.71	37623	30508	46183	48372	30761	41974	47236	8981.5	21282	8260.2	13033	14616	7055.4	7340.8	2516.5	0	18266
Q8TB45	DEP domain-containing mTOR-interacting protein OS=Homo sapiens OX=9606 GN=DEPTOR PE=1 SV=2	DEPTOR	0.585447	0.0332755	Down	46.293	40.6	13	13	13	11998	18771	22519	21106	28210	20242	11167	6584.9	24288	4665.4	20051	6386.2	7863.6	8965.7	5088.3	5059.1	12876	8782.7	1836.2	4685.1	1829.2	2049.1	42007	68431	86563	67203	98726	66841	33851	25964	79629	24329	67292	20543	28409	31711	17452	23927	40322
Q8TCT9	Minor histocompatibility antigen H13 OS=Homo sapiens OX=9606 GN=HM13 PE=1 SV=1	HM13	1.76619	0.0149351	Up	41.488	21.2	7	7	7	72567	57575	68426	71994	72357	76381	144910	144230	61715	125140	73374	157900	135570	162350	111910	119150	97947	149740	5992	117920	116170	72056	252410	184690	259330	253230	235010	241700	491830	483910	222940	481580	248240	590740	492340	510790	413850	428720	339660
Q8TD55	Pleckstrin homology domain-containing family O member 2 OS=Homo sapiens OX=9606 GN=PLEKHO2 PE=1 SV=1	PLEKHO2	2.01234	0.008396	Up	53.349	27.3	11	11	11	391.63	6010.9	3939.8	6276.7	5951.2	3355.9	11004	14064	8392.4	14925	3358.1	16070	7682.8	11041	6984.4	8803.5	11050	11799	11490	7095.2	13726	15227	0	18924	23896	19934	18862	22086	40799	47391	26280	57661	21507	56783	47505	37464	30473	35340	41838
Q8TDB6	E3 ubiquitin-protein ligase DTX3L OS=Homo sapiens OX=9606 GN=DTX3L PE=1 SV=1	DTX3L	1.86808	0.0116556	Up	83.553	50	25	25	25	3089	5776.5	2799.4	3507	4988.1	2682.5	11133	11212	5938.3	12128	2164	13552	12566	14944	13591	16403	10499	11603	8248.4	24035	33764	7058.9	17941	28101	14663	18189	23485	19082	43627	44449	29288	46564	16791	46180	48864	50470	46595	56506	39901
Q8TDZ2	[F-actin]-monooxygenase MICAL1 OS=Homo sapiens OX=9606 GN=MICAL1 PE=1 SV=2	MICAL1	1.53236	0.00691402	Up	117.87	20	17	17	17	6206.6	5549.6	5917.9	6693.4	5860.5	5609.6	11372	9622.3	8731.5	13282	6786	10687	10222	10290	8567.8	7876	8484.5	1805.9	1711.4	11437	8035.6	3473.6	26139	36787	32575	32017	33100	31995	44095	53551	39190	68496	35691	54129	45779	47113	41911	42815	41484
Q8TEM1	Nuclear pore membrane glycoprotein 210 OS=Homo sapiens OX=9606 GN=NUP210 PE=1 SV=3	NUP210	1.5766	0.0417691	Up	205.11	22.7	30	30	30	5099.9	4993.5	10933	9606.9	8743.1	6918.5	12005	11401	10664	12949	9642.9	17952	15311	16949	11137	9508.5	9693.5	17107	3785	5885.2	9885.3	14176	161760	130830	201690	147160	140570	74436	196420	263110	152940	257760	143420	336620	283310	280560	166160	162430	182250
Q8TF74	WAS/WASL-interacting protein family member 2 OS=Homo sapiens OX=9606 GN=WIPF2 PE=1 SV=1	WIPF2	0.639282	0.0238252	Down	46.288	23	7	7	7	3833.1	5839	5305.9	4897.7	4913.2	5568.1	5642.6	1847.4	4732.6	1453.9	6230.8	3533	6174.2	4464	2982.5	3915.3	3760.6	1560.1		4996.6	2138.9	4754.1	29618	44262	41849	38154	37486	38040	33813	18831	27301	12907	34688	19117	48617	39820	26411	33054	26520
Q8WTT2	Nucleolar complex protein 3 homolog OS=Homo sapiens OX=9606 GN=NOC3L PE=1 SV=1	NOC3L	1.74027	0.0224825	Up	92.547	11.6	7	7	7	2869.6	809.76	915.37	1069	1585.4	2140	3121.3	3816.2	4393.5	3295.5	1534.6	3929.9	2401.9	4345.1	2520.8	3043.8	8797.2	4188.3	3154.6	6569.1	5860.8	1292.8	29221	10384	11104	10969	21450	20736	24776	36091	21927	43892	20001	34064	30515	42760	22632	28508	35317
Q8WU39	Marginal zone B- and B1-cell-specific protein OS=Homo sapiens OX=9606 GN=MZB1 PE=1 SV=1	MZB1	5.24211	0.0104211	Up	20.694	81	13	13	13	898750	229060	274100	333970	698420	613590	3259000	3575300	440130	3884000	668920	3584500	4858200	3032700	2530700	2619500	2535600	3558000	22256	1051500	2046100	444380	1133900	300990	347130	359410	878380	777810	4054900	4500600	543770	5103700	848080	4856500	6571900	3787200	3257700	3349400	3099600
Q8WUF8	Cotranscriptional regulator FAM172A OS=Homo sapiens OX=9606 GN=FAM172A PE=1 SV=1	FAM172A	0.550505	0.009244	Down	47.972	8.4	2	2	2	1942.1	1691.6	1502.6	1639.7	1170.8	702.77	919.31	968.3	554.88	354.44	288.65	555.04	378.2	307.59	432.61		263.56	601.82	682.22			663.7	13166	13155	10836	11977	8490.8	0	5839.8	6849.3	0	0	0	0	2817.6	0	0	0	0
Q8WUY1	Protein THEM6 OS=Homo sapiens OX=9606 GN=THEM6 PE=1 SV=2	THEM6	0.537482	0.00927081	Down	23.865	55.3	11	11	11	23232	20265	21736	34498	29458	21568	5401.6	11401	18338	1684	15256	8391.6	3541.3	13282	12261	11877	10554	13248	2864.2	27311	14478	3293.7	61507	57608	50832	78696	61169	52468	27209	29268	50619	11963	47348	28312	20761	49543	35031	46570	34545
Q8WWH5	Pseudouridylate synthase TRUB1 OS=Homo sapiens OX=9606 GN=TRUB1 PE=1 SV=1	TRUB1	1000	0.001	Up	37.252	10	2	2	2							565.02	880.88			2779.8		985.38	1282.7	1181.3		599.29		589.66	7456.1	1835.2	4731.6	0	0	0	0	0	0	0	0	0	0	0	0	0	0	0	0	0
Q8WWP7	GTPase IMAP family member 1 OS=Homo sapiens OX=9606 GN=GIMAP1 PE=1 SV=1	GIMAP1	1.91568	0.0417599	Up	34.369	41.2	8	8	8	6345.2	6715.5	2895.4	5086.8	4777	14920	21053	18847	4656.8	20461	4631.8	15811	14930	14567	20731	11778	19375	18249	1629.3	8844.4	22261	6579.9	23997	22583	13888	23861	20987	36850	58990	58410	21104	61576	20298	51967	54561	45870	33500	26673	57103
Q8WWQ0	PH-interacting protein OS=Homo sapiens OX=9606 GN=PHIP PE=1 SV=2	PHIP	1.53631	0.00176063	Up	206.69	12.9	17	16	17	874.05	1051.6	771.24	954.67	930.23	1464.5	2192.2	2112.4	2296	1643.7	1969.8	2337.3	2608.3	2065.3	1444.4	3036.6	1961	2438.1	572.68	1961.5	2196.4	3372.9	14973	14960	16691	16033	21021	26362	28126	25862	25652	28430	25618	35368	30314	35568	25537	23466	25131
Q8WWW0	Ras association domain-containing protein 5 OS=Homo sapiens OX=9606 GN=RASSF5 PE=1 SV=1	RASSF5	1000	0.001	Up	47.09	6.2	2	2	2								1188		1316.4		846.24	741.57	403.87	338.07	109.46	1073.4	1549.7		164.95	160.03	58.34	0	0	0	0	0	0	0	8287.4	0	11269	0	7168.9	6486.9	3337.4	0	0	8519.7
Q8WWX9	Selenoprotein M OS=Homo sapiens OX=9606 GN=SELENOM PE=1 SV=3	SELENOM	2.61842	0.00272519	Up	16.231	40.7	5	5	5	8907.2	8586.2	3016.8	6965.4	4972.1	11013	12604	32713	11289	31750	12593	22104	32540	20974	29455	17274	24984	12146	39963	11708	23697	60749	6648.9	15428	11400	14713	11990	23931	26572	50001	20656	55556	23820	43633	55135	34044	45734	32116	44152
Q8WXI4	Acyl-coenzyme A thioesterase 11 OS=Homo sapiens OX=9606 GN=ACOT11 PE=1 SV=1	ACOT11	0.638035	0.00525086	Down	68.491	24.4	13	13	13	19732	14770	16793	14747	10720	12458	10918	8995.6	13714	4470.4	14760	7152.5	5369.7	12643	14640	17325	11241	7189.4	769.41	12872	2602.8	1055.1	86895	86535	91277	84150	60173	70049	49694	40216	66610	36887	72059	40203	40695	60493	74575	90082	51141
Q92556	Engulfment and cell motility protein 1 OS=Homo sapiens OX=9606 GN=ELMO1 PE=1 SV=2	ELMO1	2.97757	0.0280618	Up	83.829	30	17	15	17	5011.3	2188.7	2367	2961.9	4801	4153.8	12732	23694	3595.6	27202	2927.3	25263	17823	9992.3	12200	10837	18332	28489	5401.6	6902.9	17688	1192.8	24067	14424	12822	16151	19494	20048	40297	75371	18131	85569	17611	81639	68487	40018	47541	37805	56500
Q92597	Protein NDRG1 OS=Homo sapiens OX=9606 GN=NDRG1 PE=1 SV=1	NDRG1	0.629305	0.0196585	Down	42.835	62.9	15	15	15	678640	665570	645390	659390	693070	533870	446770	280310	742520	286160	550510	324320	390580	394190	313310	388530	459370	313870	181080	609290	293000	280220	762460	866260	827900	789870	815480	674540	533610	321200	812210	319440	619640	374610	497910	446370	350160	430550	536410
Q92608	Dedicator of cytokinesis protein 2 OS=Homo sapiens OX=9606 GN=DOCK2 PE=1 SV=2	DOCK2	6.71743	0.00616017	Up	211.95	28.7	43	43	43	2370.7	964.66	2599.7	3239	3153.6	3250.7	13001	20143	3154.7	23822	2907.8	22073	15954	13165	9961.2	8887.1	15110	23626	1530.1	5628.7	13074	3982.3	29024	9282.2	11624	14902	23697	25130	95692	175040	26080	219980	22246	224460	150470	121720	87736	77778	120330
Q92619	Rho GTPase-activating protein 45 OS=Homo sapiens OX=9606 GN=ARHGAP45 PE=1 SV=2	ARHGAP45	11.2354	0.0330732	Up	124.61	20	15	15	15	654.18	5141.4		180.26	1015.5	228.11	4159.4	10119	564.82	14351	458.66	8975.7	9292.6	2839.9	4684.1	2797.2	7217.3	11284	374.44	2314.4	3411.8	1501.4	5938.3	2710.3	0	0	6941.9	1940.2	33324	78003	5916.4	94638	3728	79837	63740	27380	33767	25953	51491
Q92805	Golgin subfamily A member 1 OS=Homo sapiens OX=9606 GN=GOLGA1 PE=1 SV=3	GOLGA1	1.54777	0.00609354	Up	88.183	17.2	8	8	8	393.51	116.17		488.09	502.31	378.01	1182.9	444.67	765.99	509.72	627.47	1032.6	614.57	1445	1780.8	1004.8	884.14	230.28		1133.4	217.89	2809.1	5485.3	0	0	4706.7	4081.8	5446.4	8890.2	5576.4	7575.1	6843.2	7119	9779.6	9734	13455	15822	10044	8397.1
Q92820	Gamma-glutamyl hydrolase OS=Homo sapiens OX=9606 GN=GGH PE=1 SV=2	GGH	1.96827	0.0056478	Up	35.964	42.1	11	11	11	12784	5725.5	7856.2	22986	26726	29214	45773	35942	27919	35786	26748	44524	38252	41004	41495	41839	32995	18867	8495.1	49387	30154	186450	50978	38952	44292	46219	50071	58192	122350	100030	53823	119840	51605	120600	99962	107840	112350	116640	88602
Q92835	Phosphatidylinositol 3,4,5-trisphosphate 5-phosphatase 1 OS=Homo sapiens OX=9606 GN=INPP5D PE=1 SV=2	INPP5D	10.0109	0.00905657	Up	133.29	32	28	26	28	697.29	566.24	171.01	326.45	339.86	208.81	3662.7	7241.4	717.6	8522.4	124.86	8264.8	6044.9	3143.4	5114.3	3186.6	8009.8	10649	841.18	3468.2	7056.8	4107.1	5069.9	0	6224.1	5128.6	2369.6	0	22966	62563	6257.7	81989	0	61382	50452	21176	35142	26940	54994
Q92918	Mitogen-activated protein kinase kinase kinase kinase 1 OS=Homo sapiens OX=9606 GN=MAP4K1 PE=1 SV=1	MAP4K1	1000	0.001	Up	91.295	11	6	6	6								619.07		1196.3		464.5	160.17				34.028	1031.8			82.843		0	0	0	0	0	0	0	8336.9	0	9426.7	0	6590	5242.5	0	0	0	0
Q92974	Rho guanine nucleotide exchange factor 2 OS=Homo sapiens OX=9606 GN=ARHGEF2 PE=1 SV=4	ARHGEF2	2.20047	0.0161411	Up	111.54	31.3	21	21	21	4436.5	1192.4	1505.6	1620.9	2991.9	1605.3	7263.3	8806.1	2649.8	9176.5	1693.1	9640.9	7205.1	6838.5	6373.3	6687.3	7196	10663	954.91	5215.3	7002.3	5909	24975	10214	14507	12559	19522	19050	37656	46994	19259	53274	15570	49114	41468	36773	35814	36838	36543
Q93099	Homogentisate 1,2-dioxygenase OS=Homo sapiens OX=9606 GN=HGD PE=1 SV=2	HGD	0.564572	0.0232418	Down	49.963	49.2	14	14	14	22684	21089	30376	14894	26099	18306	18090	10991	16870	1400	6200.2	4578.5	3031.9	4551.7	10778	10516	3760.5	2473.1		20548	3226.5	5935	56044	52174	67890	40056	50778	38655	37309	33335	47364	9281.6	24341	20901	10787	18350	32836	40329	16629
Q969J3	BLOC-1-related complex subunit 5 OS=Homo sapiens OX=9606 GN=BORCS5 PE=1 SV=1	BORCS5	0.001	0.001	Down	22.222	23	3	3	3	1982	2270.2	1414.2	3500.7	1988.6	1919.3																699.79	0	0	0	0	0	0	0	0	0	0	0	0	0	0	0	0	0
Q969S2	Endonuclease 8-like 2 OS=Homo sapiens OX=9606 GN=NEIL2 PE=1 SV=3	NEIL2	0.001	0.001	Down	36.826	43.1	10	10	10		1946.8	2291	2502.2	1690.3	1868.3								2772				921.36		38362			0	0	0	0	0	0	0	0	0	0	0	0	0	0	0	0	0
Q969S3	Cytoplasmic 60S subunit biogenesis factor ZNF622 OS=Homo sapiens OX=9606 GN=ZNF622 PE=1 SV=1	ZNF622	1.78417	0.0422347	Up	54.271	17.4	6	6	6	6348.1		182.69	883.35	1067.3	996.73	2512.6	2128.7	1369.8	2244.1	1049.2	2885.5	1411	2321.2	1947.8	3903.6	2511.6	2020.3	328.74	5437.7	1855.8	3507.3	0	0	0	7042.6	8673.1	10053	19029	15476	10915	16031	8643.3	21857	14456	20177	16567	21453	16111
Q969Z0	FAST kinase domain-containing protein 4 OS=Homo sapiens OX=9606 GN=TBRG4 PE=1 SV=1	TBRG4	0.662897	0.0384585	Down	70.737	34.2	13	13	13	8841.9	4297.4	3381.8	7674	4822.2	4279.9	6999.4	2212.3	2457.8	1864.7	3833.8	2040.6	2086.8	1357.8	6431.1	3702.4	4308.8	4706.4	313.53	10827	3039.1	3554.6	41609	24865	23188	45935	31943	34149	37742	16868	18870	14906	28167	17146	17366	13050	41815	29693	29024
Q969Z3	Mitochondrial amidoxime reducing component 2 OS=Homo sapiens OX=9606 GN=MTARC2 PE=1 SV=1	MTARC2	0.506396	0.0152973	Down	38.023	37.6	14	13	14	48841	51212	51757	115590	65524	52755	51422	28123	46154	13979	45824	32511	23987	12764	23697	17099	36320	23232	2689.3	12874	20444	837.59	223830	243850	239400	531660	232910	148990	247320	100770	121940	92556	157480	100620	97012	75435	117520	90359	118070
Q96A26	Protein FAM162A OS=Homo sapiens OX=9606 GN=FAM162A PE=1 SV=2	FAM162A	0.510191	0.00324497	Down	17.342	37	7	7	7	256300	243250	201830	392920	238080	179040	258130	118490	129130	84528	131040	97210	84780	43257	121070	119990	117920	144390	74164	172960	118570	39510	485460	466190	378630	708850	400770	324180	436900	197750	218540	168540	223200	165280	151550	78203	210180	213930	211810
Q96AY3	Peptidyl-prolyl cis-trans isomerase FKBP10 OS=Homo sapiens OX=9606 GN=FKBP10 PE=1 SV=1	FKBP10	1.91868	0.0191064	Up	64.244	32.1	16	15	16	1738.9	2570.7	4412.1	1593.5	1791.7	2930.8	55922	11977	2652.9	8954.5	3610.5	10142	5965.9	6842.3	6889.3	5641.1	3139.4	5302.3	13705	17275	14266	59700	30633	34585	69273	21123	28777	55845	60822	111120	57754	94768	39962	96509	69310	72603	90780	76321	43834
Q96AZ6	Interferon-stimulated gene 20 kDa protein OS=Homo sapiens OX=9606 GN=ISG20 PE=1 SV=2	ISG20	1.6036	0.0212143	Up	20.363	69.6	10	10	10	47092	45344	37597	36447	54174	40518	93280	110610	79008	111090	54700	71827	145180	142990	59961	42577	97053	98560	6768.5	47840	138220	7623.8	76865	73502	37459	53575	95910	58598	115710	133420	70549	132610	73930	108660	164500	138120	89525	61311	130180
Q96B36	Proline-rich AKT1 substrate 1 OS=Homo sapiens OX=9606 GN=AKT1S1 PE=1 SV=1	AKT1S1	0.630907	0.031706	Down	27.383	14.5	4	4	4			2576.3	973.66	4420.8	4401.9	6041.9	2333.6	3106.2	764.22	1693.6		6421.3	7959.2	3667.3	2168.8	3409.6	3332.2	3195.5	4949	4443.2	19569	0	0	20392	0	21443	26878	13537	15364	0	0	0	0	16146	15420	12479	23307	11322
Q96B54	Zinc finger protein 428 OS=Homo sapiens OX=9606 GN=ZNF428 PE=1 SV=2	ZNF428	1.68642	0.0474881	Up	20.48	16.5	2	2	2		4233.8	3581.7	10500	24529	14574	27770	19565	8102.1	24275	7448.7	24349	43839	34652	16474	18191	19118	28406	8112.7	16081	28545	59926	0	0	0	14084	32485	23229	37566	35999	0	35651	0	47729	59409	60152	15199	25717	27319
Q96B97	SH3 domain-containing kinase-binding protein 1 OS=Homo sapiens OX=9606 GN=SH3KBP1 PE=1 SV=2	SH3KBP1	2.12348	0.00604146	Up	73.125	45.7	22	22	22	3609.8	6943.8	5108.1	7025.3	7231.7	6518	16317	20569	9152.2	28327	8110	20244	29454	18621	13953	12073	19345	22719	8923.4	16225	16090	42097	29286	33549	40407	29004	37797	33993	74383	84851	38400	107470	36583	91579	127210	87948	63055	60292	86907
Q96BJ8	Engulfment and cell motility protein 3 OS=Homo sapiens OX=9606 GN=ELMO3 PE=1 SV=3	ELMO3	0.660519	0.014168	Down	81.466	25.6	14	14	14	8077.3	7484.1	7434.2	6806.2	9917.7	7136.2	6569.5	5576	12017	6321.6	10115	4507.4	5259.4	5411.7	6676.5	8715.6	9356	6332.8	1054.4	9502	4394.8	3244.5	60419	53282	49613	59879	64429	62775	33167	28735	61512	26692	55014	26324	29287	23665	40871	45454	40643
Q96C01	Protein FAM136A OS=Homo sapiens OX=9606 GN=FAM136A PE=1 SV=1	FAM136A	0.657511	0.00632107	Down	15.641	63.8	8	8	8	13658	11453	10925	19338	13296	11267	16247	9552.1	6005.6	8939	7427.5	10237	10208	1597	5463.6	11278	5644.2	13176	2914.3	14323	7269.5	10806	42846	46966	32850	39174	33618	25651	34109	23940	20435	25069	19026	22800	36720	0	18257	27829	22250
Q96CD0	F-box/LRR-repeat protein 8 OS=Homo sapiens OX=9606 GN=FBXL8 PE=1 SV=1	FBXL8	0.509752	0.0195817	Down	40.516	26.7	7	7	7	3935	3429.2	838.5	8269.3	8741.3	5994		1476.1		2785.4	3647.1	699.95		502.55	1973		5262.1	2138.9	612.9	986.25			19814	19346	0	35627	31967	26951	0	16171	0	10900	19945	7509.1	0	0	16284	0	20811
Q96CM8	Medium-chain acyl-CoA ligase ACSF2, mitochondrial OS=Homo sapiens OX=9606 GN=ACSF2 PE=1 SV=2	ACSF2	0.591342	0.0298808	Down	68.124	47.6	20	20	20	65094	83978	80327	85175	62789	56116	55964	21444	54206	12278	43924	22400	16773	27775	10218	7914.7	33491	20890	4123.8	21059	12900	21500	158840	191260	158850	200180	161490	144230	139480	70631	156060	41736	121570	70646	57871	85839	38834	38548	92259
Q96DG6	Carboxymethylenebutenolidase homolog OS=Homo sapiens OX=9606 GN=CMBL PE=1 SV=1	CMBL	0.623402	0.044502	Down	28.048	73.1	19	19	19	345800	333280	230380	236450	369880	250770	124630	101560	293230	104960	415630	88250	100140	122100	196620	176420	190640	114140	44913	289080	18501	21100	937930	931560	621990	620000	1026700	707280	319740	272070	790900	297510	1108000	232450	285610	378040	506940	469490	509630
Q96E52	Metalloendopeptidase OMA1, mitochondrial OS=Homo sapiens OX=9606 GN=OMA1 PE=1 SV=1	OMA1	0.433709	0.0247507	Down	60.12	17.9	7	7	7	7197.8	3984.6	1339.9	7853.7	5359.3	4479.5	3362	2765.5	1549.4	954.38	1738.9	906.92	503.2		601.01	151.72	1725.6	1941.3		3819.8	1085.3	984.45	38526	27792	7581	37458	27094	22227	15804	14583	10441	7078.2	15637	6144.3	0	0	9361.6	0	9745.2
Q96EQ0	Small glutamine-rich tetratricopeptide repeat-containing protein beta OS=Homo sapiens OX=9606 GN=SGTB PE=1 SV=1	SGTB	1000	0.001	Up	33.429	13.2	2	2	2								920.78		759.82		481.96	427.45		463.43	906.91	873.37	840.99			847.62	3113.9	0	0	0	0	0	0	0	0	0	0	0	0	0	0	0	0	0
Q96F07	Cytoplasmic FMR1-interacting protein 2 OS=Homo sapiens OX=9606 GN=CYFIP2 PE=1 SV=2	CYFIP2	2.72657	0.0107119	Up	148.4	29.9	33	13	13	3136.2	730.13	508.11	377.53	775.26	439.48	2382.4	3607.8	762.45	5431.4	756.11	3237.3	2691.6	1150.9	2490.9	1032.1	4618.6	5252.5	360.28	1074.3	2658.2	545.85	21620	10147	10219	9496.4	14173	10797	24373	44739	13964	64895	15754	44728	35797	18944	31363	18777	52104
Q96FJ2	Dynein light chain 2, cytoplasmic OS=Homo sapiens OX=9606 GN=DYNLL2 PE=1 SV=1	DYNLL2	0.640629	0.00981159	Down	10.35	58.4	5	2	5	659210	647570	526150	606650	622680	638440	213830	395450	506390	417570	595700	385420	226190	209970	454330	433520	628650	515570	472940	500260	488810	240140	784730	995320	748140	854830	859790	887520	266460	519850	613300	577850	793470	515710	306770	265700	589750	510120	797890
Q96FN4	Copine-2 OS=Homo sapiens OX=9606 GN=CPNE2 PE=1 SV=3	CPNE2	1000	0.001	Up	61.189	9.9	4	3	3								618.18	485	508.76		8115.1			301.37	285.79	759.69	492.06	915.33	455.22	1071.4	947.91	0	0	0	0	0	0	0	0	0	0	0	0	0	0	0	0	0
Q96FS4	Signal-induced proliferation-associated protein 1 OS=Homo sapiens OX=9606 GN=SIPA1 PE=1 SV=1	SIPA1	1000	0.001	Up	112.15	10.9	7	7	7							198.07	1069.5		2441.2		362.23	898.8	506.98	330.09		1206.9	1762.6	93.38		980.58	1120	0	0	0	0	0	0	0	13669	0	17861	0	0	9832.5	9715	6819.1	0	11749
Q96G25	Mediator of RNA polymerase II transcription subunit 8 OS=Homo sapiens OX=9606 GN=MED8 PE=1 SV=2	MED8	1000	0.001	Up	29.08	19.4	3	3	3							1517.8			319.87		319.67	974.86	810.46	140.9							3296.8	0	0	0	0	0	0	8650.6	0	0	0	0	0	0	0	0	0	0
Q96GM5	SWI/SNF-related matrix-associated actin-dependent regulator of chromatin subfamily D member 1 OS=Homo sapiens OX=9606 GN=SMARCD1 PE=1 SV=2	SMARCD1	1000	0.001	Up	58.232	19.2	8	4	5							1936.7	196.19		2224.3	839.93	2197.1	4454.4	453.34	1762.1	1603.3	2596.8	3598.7	2591.1	2072.4	2502.5	1883.4	0	0	0	0	0	0	14037	0	0	0	0	0	0	11864	0	0	0
Q96GQ7	Probable ATP-dependent RNA helicase DDX27 OS=Homo sapiens OX=9606 GN=DDX27 PE=1 SV=2	DDX27	1.75255	0.00282162	Up	89.834	26.9	17	17	17	1545.8	1701	1575.5	1494.1	1168.4	2178.6	6800.8	5035.1	3315.1	4902.4	1920.6	7067.3	5513.2	6131	5532.7	5852.9	2825.7	7362.4	319.73	14635	11537	6488.6	9195.1	11150	11918	10504	10909	14944	23809	18137	15855	24320	12256	25883	22648	22498	21867	26667	15975
Q96HD1	Protein disulfide isomerase CRELD1 OS=Homo sapiens OX=9606 GN=CRELD1 PE=1 SV=3	CRELD1	0.522788	0.005017	Down	45.439	32.4	9	9	9	7524.8	4564.4	7756.9	10769	5856.2	4184.9	2495.5	2550.1	3505.6	3035.8	2534.8	5204.4	1221.8	4346.1	99.441	2313.9	3827.2	1147.9	1644.4	5164.6	4008.5	17655	59610	40486	66986	66665	46548	34395	36141	17575	30487	19664	19176	41473	13653	30585	0	20563	25663
Q96I15	Selenocysteine lyase OS=Homo sapiens OX=9606 GN=SCLY PE=1 SV=4	SCLY	1.57147	0.00032085	Up	48.148	56.4	16	16	16	5363	3976.1	20687	23732	4720.4	18689	11196	10982	33469	16461	21133	13581	9466	18163	6551.7	8449	25459	16709	728.31	13344	3054.8	5735.2	111950	114670	110940	77849	95634	83884	136110	162050	156710	176860	129360	173820	133500	172420	162810	142980	227170
Q96I59	Probable asparagine--tRNA ligase, mitochondrial OS=Homo sapiens OX=9606 GN=NARS2 PE=1 SV=3	NARS2	0.641568	0.00421415	Down	54.089	19.1	8	8	8	10004	11685	3607.2	7160	9702.3	11629	6361.6	3681.2	4615.1	4164.1	3329.6	3194	4609.9	5604	4442.8	5802.1	5219.2	4463.3	135.36	3174.9	4247.4	6108.5	44409	46336	28031	42828	32073	38766	36593	19425	24043	25694	21225	22148	21060	24290	24169	26413	25617
Q96I99	Succinate--CoA ligase [GDP-forming] subunit beta, mitochondrial OS=Homo sapiens OX=9606 GN=SUCLG2 PE=1 SV=2	SUCLG2	0.603533	0.00991602	Down	46.51	55.6	20	20	20	283330	237540	203130	414330	238900	205260	308980	139760	157510	127310	165380	134810	107470	120200	153570	157320	170740	189510	57093	190980	136510	50077	888510	751590	614990	1074300	617020	556110	806110	359150	400640	344350	433890	373280	298400	300040	396250	400830	427250
Q96IQ7	V-set and immunoglobulin domain-containing protein 2 OS=Homo sapiens OX=9606 GN=VSIG2 PE=1 SV=1	VSIG2	0.632381	0.0464316	Down	34.348	30	10	10	10	73035	131010	132670	88902	110730	122870	56723	48794	110300	33349	101230	50229	72630	58028	22782	37346	59826	36512	4804.7	52989	3545.1	5214.9	127730	271570	263300	151170	185210	157880	97742	84134	205800	66130	181730	96040	134330	98678	52723	63490	101490
Q96IX5	ATP synthase membrane subunit K, mitochondrial OS=Homo sapiens OX=9606 GN=ATP5MK PE=1 SV=1	ATP5MK	0.566051	0.00380901	Down	6.4575	44.8	3	3	3	327950	302990	235360	383060	174360	209740	171100	144640	124310	125370	160130	130200	75397	61288	140520	115680	205300	189630	57638	149350	150840	46672	440010	406040	319080	484340	236220	271060	244910	191860	162880	196140	210590	214450	124820	87635	205430	171610	295940
Q96KA5	Lipid scramblase CLPTM1L OS=Homo sapiens OX=9606 GN=CLPTM1L PE=1 SV=1	CLPTM1L	1.70623	0.0301767	Up	62.228	23.2	11	11	11	17142	7384.2	7009.7	10503	7444.9	6052.8	30077	28343	9839.5	22802	7661.7	26130	26601	38494	15660	17460	15283	23791	1462.2	11083	19495	4257.5	50391	29081	33706	39277	36572	29601	80942	84229	37452	66521	31161	72724	79293	101890	52662	48510	49455
Q96KC8	DnaJ homolog subfamily C member 1 OS=Homo sapiens OX=9606 GN=DNAJC1 PE=1 SV=1	DNAJC1	1.5474	0.0220697	Up	63.882	30.7	13	13	13	10104	11215	12006	8407.2	13130	14381	16736	18079	10410	18275	11402	26140	27765	21420	17203	20302	18567	17551	11404	15331	17286	16713	42848	36552	48205	38546	58965	50271	68953	73057	43916	88688	50030	101490	108080	79365	78727	94296	57849
Q96KN1	Protein LRATD2 OS=Homo sapiens OX=9606 GN=LRATD2 PE=1 SV=1	LRATD2	0.639907	0.013318	Down	34.474	42.9	10	10	10	20840	22468	26268	26247	26298	24263	23982	12871	21571	5983.7	20091	11029	12792	21995	12469	12617	15749	9360.2	3303	29237	6411.5	6948.2	78315	88695	94167	92977	92626	97010	83187	44660	71895	26973	64893	56367	51750	70294	46559	50855	54240
Q96M96	FYVE, RhoGEF and PH domain-containing protein 4 OS=Homo sapiens OX=9606 GN=FGD4 PE=1 SV=2	FGD4	0.523578	0.0115537	Down	86.625	43.7	25	25	25	24906	19736	23997	32188	14573	12544	29519	4215.7	14191	5142	10319	11731	9370.6	10894	5297.5	7322.6	9399.4	7491	347.7	6583.6	3603.5	628.14	97076	89102	104910	118460	72880	64776	105570	22799	52213	23805	45320	36797	34192	37588	26866	29209	39546
Q96MG2	Junctional sarcoplasmic reticulum protein 1 OS=Homo sapiens OX=9606 GN=JSRP1 PE=1 SV=1	JSRP1	1000	0.001	Up	36.318	13	2	2	2							1709.8	734.17		3171.5		730.92	6364.7	2358.8			354.37	2055.7					0	0	0	0	0	0	6794.3	0	0	13356	0	0	28333	9653.2	0	0	0
Q96NB2	Sideroflexin-2 OS=Homo sapiens OX=9606 GN=SFXN2 PE=1 SV=2	SFXN2	0.513245	0.0134877	Down	36.231	35.7	9	9	9	28413	10331	7969.5	15547	11535	11066	19809	7447.4	9797.3	2124.7	2456.8	5337.7	2549.2	362.55	11719	3417.8	14886	6338.8	1210.5	19842	18637	2082.6	95603	55835	39108	72019	60585	62056	69796	32496	32634	13762	19680	29337	17375	0	34309	24359	54672
Q96NY7	Chloride intracellular channel protein 6 OS=Homo sapiens OX=9606 GN=CLIC6 PE=2 SV=3	CLIC6	0.503175	0.0316739	Down	73.011	73.4	32	28	32	346090	188330	357210	382850	114380	47610	675290	2924.8	15290	6403.6	20002	39748	9876.1	10192	11254	2087.3	53753	59847	15628	5691.4	18618	11846	877480	553890	1078200	1033000	306370	145930	1728100	12183	50800	23333	64051	131650	42828	37479	29063	6819	157950
Q96P48	Arf-GAP with Rho-GAP domain, ANK repeat and PH domain-containing protein 1 OS=Homo sapiens OX=9606 GN=ARAP1 PE=1 SV=3	ARAP1	2.72371	0.0280816	Up	162.19	16.6	16	16	16	1031.3	999.56	1472.4	1139.6	1157.5	1325.1	2313.8	3826.9	1405.4	4562.6	1213.7	5520.7	2692.7	2545.2	2328.1	2315.8	3667.3	5103	4951.5	2090.4	2920.2	7123.1	14206	14297	11363	8323.3	11627	25546	19824	52008	19068	72011	13603	55988	27980	20993	33199	31337	55365
Q96PP8	Guanylate-binding protein 5 OS=Homo sapiens OX=9606 GN=GBP5 PE=1 SV=1	GBP5	1000	0.001	Up	66.616	15.4	7	5	5										339.17	91.28	451.85	667.7	761.54		214.92	512.29	258.03		85.217	5994.2		0	0	0	0	0	0	0	0	0	0	0	0	10688	5094.5	0	0	4881.3
Q96RQ1	Endoplasmic reticulum-Golgi intermediate compartment protein 2 OS=Homo sapiens OX=9606 GN=ERGIC2 PE=1 SV=2	ERGIC2	1.59863	0.0382322	Up	42.548	32.9	9	9	9	8981	4927.8	9628.7	6632.8	7056	6841.8	16725	22131	8483.8	17871	6993.3	19349	14608	18948	16363	17562	12176	16160	11716	6123.9	11841	2026	29619	19462	23064	26352	21650	24822	43719	51146	22238	48628	21269	44752	39620	44751	38983	36762	33333
Q96SB3	Neurabin-2 OS=Homo sapiens OX=9606 GN=PPP1R9B PE=1 SV=3	PPP1R9B	1.50626	0.00583883	Up	89.333	20	11	10	11	355.3	2971.2	769.42	3798.1	912.82	642.27	4267.6	4699.9	3822.1	5460.5	3804.1	6163.6	7169.2	3993.6	2720	3196.4	5063.8	6225.9	1275.4	4022.7	5642.6	6825.7	0	31763	32508	33702	29124	27530	40846	46257	38244	64342	35167	54634	84734	46234	35301	35032	58482
Q96T17	MAP7 domain-containing protein 2 OS=Homo sapiens OX=9606 GN=MAP7D2 PE=1 SV=2	MAP7D2	0.641343	0.0425994	Down	81.964	6.6	3	3	3	1665	303.08	477.93	1128.3	1776.6	1429.8		447.95	1055.3	488.14	1013.9	989.06	810.6	177.15	1678.2	1717.9	1508.3	942.45	3967.4	783.8	4139.2	1104.7	18880	0	0	15921	18325	12321	0	0	0	0	10744	10243	0	0	0	0	11510
Q99467	CD180 antigen OS=Homo sapiens OX=9606 GN=CD180 PE=1 SV=2	CD180	1000	0.001	Up	74.178	14.7	6	6	6								3401.1		5004.6		4035.4	5368.5		216	792.58	3994.5	3769.9		724.69	694.79	70.642	0	0	0	0	0	0	0	17036	0	27231	0	24772	11208	0	0	6426.8	19042
Q99504	Eyes absent homolog 3 OS=Homo sapiens OX=9606 GN=EYA3 PE=1 SV=3	EYA3	1000	0.001	Up	62.662	5.8	2	2	2							330.55			109.69	311.39	819		1958.8		644.65				1303		2126.6	0	0	0	0	0	0	0	0	0	0	0	0	0	0	0	0	0
Q99611	Selenide, water dikinase 2 OS=Homo sapiens OX=9606 GN=SEPHS2 PE=1 SV=3	SEPHS2	0.626544	0.022897	Down	47.305	43.1	11	11	11	35789	29709	27931	25045	33978	25760	17579	12984	31229	7819.2	18484	12041	7278.9	15220	13550	18305	16917	12680	92.636	25058	11725	22007	64276	61122	62423	52972	70816	51732	40758	31912	64231	19790	43426	27532	23038	32936	33854	40393	38521
Q99615	DnaJ homolog subfamily C member 7 OS=Homo sapiens OX=9606 GN=DNAJC7 PE=1 SV=2	DNAJC7	1.59514	0.000548246	Up	56.44	37.4	16	16	16	9522.8	4072.5	13748	11094	14722	12200	26750	27438	11691	27387	16410	33786	29102	29919	184690	175690	58262	104300	585410	23114	56880	16881	1014900	798150	962640	836090	900940	923650	1427800	1663700	998260	1773200	1305700	1503100	1546100	1302600	1954300	1996300	1524200
Q99643	Succinate dehydrogenase cytochrome b560 subunit, mitochondrial OS=Homo sapiens OX=9606 GN=SDHC PE=1 SV=1	SDHC	0.612408	0.0348579	Down	18.61	38.5	4	4	4	37928	44457	40113	61332	34875	21662	51104	24010	22557	14423	26747	19125	16417	10259	22497	18036	30604	30429	9920.8	25964	21953	10481	118770	100900	94970	130690	76843	50114	106040	50906	47249	34716	62791	48771	39692	34633	53683	43145	64598
Q99653	Calcineurin B homologous protein 1 OS=Homo sapiens OX=9606 GN=CHP1 PE=1 SV=3	CHP1	0.631368	0.0367219	Down	22.456	64.1	12	12	12	142650	153730	67917	146610	244690	191640	96156	89020	121880	92078	224550	82484	100070	78303	81398	102320	194430	154000	31332	200660	80304	67831	280520	263920	140010	272730	374170	307030	122300	159640	151140	144550	328490	128300	122060	84791	141840	131520	238650
Q99674	Cell growth regulator with EF hand domain protein 1 OS=Homo sapiens OX=9606 GN=CGREF1 PE=1 SV=3	CGREF1	0.655223	0.0284575	Down	33.456	33.3	5	5	5	8979.2	5453	4838.2	8204.7	11914	10158	6311.3	6566.6	5587.1	2229.5	6644.9	4748.6	6162.8	11208	23124	9176.4	1644.4	3491.6		7617.3	6590.3		33669	24722	31900	35388	50301	45012	26702	27062	23071	12081	29544	26339	30893	41600	73820	39063	8205.8
Q99766	ATP synthase subunit s, mitochondrial OS=Homo sapiens OX=9606 GN=DMAC2L PE=1 SV=3	DMAC2L	0.572495	0.0148862	Down	24.866	31.6	5	5	5	12668	8052.2	7694.7	22474	11808	13248	10761	7710.6	6257.4	7198.1	7025.7	7453.5	1662.6	6179	6655.3	8379.7	9811.7	20664	683.51	12364	10122	4176	72734	53709	0	115070	46994	50221	49732	35889	29929	38483	44610	34061	0	0	0	0	66381
Q99807	5-demethoxyubiquinone hydroxylase, mitochondrial OS=Homo sapiens OX=9606 GN=COQ7 PE=1 SV=3	COQ7	0.305843	0.00622582	Down	24.277	49.3	7	7	7	14469	11310	1849.2	21493	7397.5	9160.4	2276.7	2352.5	7719.6	4434.4	5346.2	1525.1	3243.9	4379.2	3462.1	3282.7	5832.6	7050.8	3209	2323.5	1862.2	622.69	46133	38941	10768	65882	27359	33555	10510	8518.9	12084	7708.6	17922	0	11661	0	22216	12314	21194
Q99848	Probable rRNA-processing protein EBP2 OS=Homo sapiens OX=9606 GN=EBNA1BP2 PE=1 SV=2	EBNA1BP2	1.52703	0.00953059	Up	34.852	34.3	10	10	10	6669.4	3689.7	8120.7	3948.5	4981.6	7072.4	14825	9009	9359.4	9302.6	8110.3	10350	16769	14522	10622	9693.3	9634.4	9324.3		21148	17028	33493	17408	14878	30360	12429	16407	23820	35195	26503	25247	32108	25913	31104	52405	43601	29131	34549	29358
Q99986	Serine/threonine-protein kinase VRK1 OS=Homo sapiens OX=9606 GN=VRK1 PE=1 SV=1	VRK1	1.72224	0.00474549	Up	45.476	33.8	10	10	10	9509.6	4495.7	7985.7	8807.2	8119.1	9608	18325	16478	7266.8	19005	4984	17931	13762	17620	13755	13810	14320	21354	2173	25877	18007	10358	25003	29191	24291	30615	29574	30236	54775	51734	31650	63888	29941	58916	67351	65234	53082	43238	47874
Q9BPW9	Dehydrogenase/reductase SDR family member 9 OS=Homo sapiens OX=9606 GN=DHRS9 PE=1 SV=1	DHRS9	0.001	0.001	Down	35.227	12.5	3	3	3	11818	11564	14148		11139															1306.4			0	0	0	0	0	0	0	0	0	0	0	0	0	0	0	0	0
Q9BQ39	ATP-dependent RNA helicase DDX50 OS=Homo sapiens OX=9606 GN=DDX50 PE=1 SV=1	DDX50	1.60884	0.0101562	Up	82.564	16.7	9	7	7	3658.3	2343.9	2370.6	2252.4	3160.4	3308.2	6070.1	6935.5	4379.1	6369.4	4215.7	8370.1	6087.9	8473.8	7033.9	4546.5	4907.3	5040.1	870.13	6091.9	4772.9	3505.9	44876	40327	38459	25231	39040	44453	53936	60075	50859	81207	41160	86634	79126	85704	68572	66205	48387
Q9BQ61	Telomerase RNA component interacting RNase OS=Homo sapiens OX=9606 GN=TRIR PE=1 SV=1	TRIR	1.61783	0.0448081	Up	18.419	25	4	4	4	3781.3	11567	7345.3	2080.7	6923.5	8188.2	15349	12585	11238	16654	4876.6	16399	46709	28573	18748	17786	12465	16734		13959	6228.2	23023	0	17535	9133.9	0	15544	19949	27524	28760	15176	27219	0	27030	68109	39380	23097	29919	21392
Q9BQ67	Glutamate-rich WD repeat-containing protein 1 OS=Homo sapiens OX=9606 GN=GRWD1 PE=1 SV=1	GRWD1	1.67871	0.0025559	Up	49.419	36.3	9	9	9	2944.9	2751.3	2445.9	2917.1	3541.3	3924.8	7831.5	6755.7	4178.7	6644.6	4069	6772.3	7190.7	9030	8052.1	8688.4	4585.4	8157.8	1239.9	17823	6624.6	4811	23787	17569	15775	16928	20822	25817	42256	38440	24552	38442	24166	34761	50543	53100	38451	41557	22289
Q9BQ69	ADP-ribose glycohydrolase MACROD1 OS=Homo sapiens OX=9606 GN=MACROD1 PE=1 SV=2	MACROD1	0.57368	0.022451	Down	35.505	25.2	7	7	7	59559	52052	19593	55795	40532	43707	37262	26905	24051	25298	30034	18198	15405	13849	14944	14240	25197	27168	13160	17369	14185	6488.3	127030	113020	66901	216990	114620	115350	86455	46583	75973	61531	108050	53912	45270	39266	41234	39909	76293
Q9BQA9	Cytochrome b-245 chaperone 1 OS=Homo sapiens OX=9606 GN=CYBC1 PE=1 SV=1	CYBC1	2.51839	0.0101242	Up	20.774	25.1	4	4	4	18242	6673.8	8819.1	7752.2	9664.5	9660.9	37118	59632	15333	39522	21674	40376	46718	44139	31296	34759	33603	46209	6421.3	23130	39966	21501	33464	23928	17955	23931	21205	19380	58282	112010	24241	62004	26935	68757	89772	64247	46520	53842	74245
Q9BQE5	Apolipoprotein L2 OS=Homo sapiens OX=9606 GN=APOL2 PE=1 SV=2	APOL2	1.93592	0.000962105	Up	37.078	32.3	11	10	11	13269	10127	19000	15100	21827	27655	45459	49385	35167	60616	30279	43918	67764	44190	42096	48827	49565	47422	16615	37654	67393	55281	55162	59573	44028	43044	71447	82362	110290	125530	92244	154490	79240	126650	179880	110030	125490	132390	128880
Q9BRQ6	MICOS complex subunit MIC25 OS=Homo sapiens OX=9606 GN=CHCHD6 PE=1 SV=1	CHCHD6	0.666059	0.0259037	Down	26.457	47.7	8	8	8	35750	28958	23259	41762	29433	15867	36091	11872	21803	11552	19596	12949	14222	11547	6692.3	11959	22264	16534	5911.2	18814	11235	20165	69678	55578	49788	76558	54195	48751	68662	23183	43502	27727	41286	31790	36382	26548	22406	27234	40054
Q9BRR9	Rho GTPase-activating protein 9 OS=Homo sapiens OX=9606 GN=ARHGAP9 PE=1 SV=2	ARHGAP9	1000	0.001	Up	83.259	6.4	3	3	3							1102.6	204.24	58.375	1206		86.524	68.165		286.37		1071	1095.4		157.32	215.42		0	0	0	0	0	0	0	10465	0	22281	0	0	0	0	0	0	13829
Q9BSH5	Haloacid dehalogenase-like hydrolase domain-containing protein 3 OS=Homo sapiens OX=9606 GN=HDHD3 PE=1 SV=1	HDHD3	0.612575	0.0337813	Down	28	75.3	14	14	14	125730	116030	57479	152690	128110	84301	110940	61577	68765	37913	97720	29275	42082	38434	42157	23931	74289	62823	10787	100020	40685	22220	172780	166880	88481	205980	183580	126630	145420	83380	98761	64205	137070	49638	63056	56870	75899	47837	102450
Q9BTT0	Acidic leucine-rich nuclear phosphoprotein 32 family member E OS=Homo sapiens OX=9606 GN=ANP32E PE=1 SV=1	ANP32E	1.51124	0.0121623	Up	30.692	38.8	7	7	7	68236	23067	32578	43647	60287	63423	37122	88733	69525	107080	69307	83470	95446	64341	82485	78876	106630	107040	66069	109530	83477	166250	80284	85521	85447	77244	108530	119350	104970	165340	98657	191590	124350	155910	194280	113050	148770	127410	167890
Q9BU23	Lipase maturation factor 2 OS=Homo sapiens OX=9606 GN=LMF2 PE=1 SV=2	LMF2	2.28739	0.0211363	Up	79.697	19.1	10	10	10	7877.6	2759.5	3816.1	8800.9	3427.3	912.27	11904	16321	7243	16412	6376.2	17880	10185	10990	13048	14713	9402.2	10729	1873.5	10049	8824.9	9296.3	26259	16609	18731	24259	15133	5438.4	40383	46325	21631	54336	18610	62161	36295	36830	43234	45563	29735
Q9BUK6	Protein misato homolog 1 OS=Homo sapiens OX=9606 GN=MSTO1 PE=1 SV=1	MSTO1	1000	0.001	Up	61.835	7.4	3	3	3								237.32	2513.7	2429.3	2043.8	730.6	2916.6	2059.4	2071.5	4099.7	1043.3	2164.5	4701.1	1606.6			0	0	0	0	0	0	0	0	0	0	0	0	25754	24143	0	0	0
Q9BUT1	Dehydrogenase/reductase SDR family member 6 OS=Homo sapiens OX=9606 GN=BDH2 PE=1 SV=2	BDH2	0.602703	0.00994865	Down	26.724	40.8	8	8	8	70068	101990	49065	74754	97190	85971	42091	49010	62840	36327	75455	31229	29248	25710	39862	33607	64419	21219	20937	38273	12114	5907.9	180260	238700	130510	174630	221330	220270	89613	115900	131230	89521	201300	75007	91081	53464	104360	78923	136800
Q9BV23	Monoacylglycerol lipase ABHD6 OS=Homo sapiens OX=9606 GN=ABHD6 PE=1 SV=1	ABHD6	2.56847	0.000287222	Up	38.33	28.8	7	7	7	1991.2	3631.9	1621.3	5349.7	4614.7	6481.7	4662.8	7579.3	2944.7	5622.7	8401.8	6984.9	5640.3	8333.5	8780	5969.6	8783	9277.7	3192.6	14393	7646.8	7308.1	14090	10215	16081	15890	13258	29258	45888	45724	28536	47126	30961	55509	55504	13276	27890	55526	37051
Q9BV40	Vesicle-associated membrane protein 8 OS=Homo sapiens OX=9606 GN=VAMP8 PE=1 SV=1	VAMP8	0.548598	0.00574115	Down	11.438	35	4	4	4	80833	97439	82508	109480	109720	91081	29804	19296	62095	13293	93327	13729	29061	5656.1	14896	29802	45600	15740	2979.9	60054	23978	6067.5	121420	220820	128490	168610	175530	142930	76638	115450	98617	51753	129340	53649	85466	0	79105	75921	136850
Q9BVC4	Target of rapamycin complex subunit LST8 OS=Homo sapiens OX=9606 GN=MLST8 PE=1 SV=1	MLST8	1.66309	0.0235652	Up	35.876	18.4	4	4	4	1072.3	1305.6	2095.2	2025.9	3131.2	3156.2	4271.5	3020.2	3069	2254.9	1874.3	3514.4	3169	4870.3	3412	4196.3	3701.8	3643.4	871.13	3278.4	2805	2685.8	0	5791.5	8198.5	0	13785	9456.5	19560	12170	16940	12662	0	16067	16921	23729	19735	17636	17905
Q9BXX0	EMILIN-2 OS=Homo sapiens OX=9606 GN=EMILIN2 PE=1 SV=3	EMILIN2	10.2397	0.0289134	Up	115.69	23.8	20	20	20	307.99	182.09	689.75	79.949	190.09	673.8	2791.7	5020.1	1722.5	7735.1	139.59	6475.4	6287.5	3565.5	1184	8422.3	7750	7300.1	4162.4	1316	13614	5642.4	1674.4	930.1	5455.7	0	960.26	3583.5	23776	29529	10967	63145	747.71	26708	55949	27395	7654.9	56645	58310
Q9BXY0	Protein MAK16 homolog OS=Homo sapiens OX=9606 GN=MAK16 PE=1 SV=2	MAK16	2.4248	0.00494656	Up	35.368	29	6	6	6	1589.8	1032.2	2147	3902.8	2225.7	1820.8	12396	10824	6617.2	13883	8357.4	11886	7801.3	11839	9349.8	9767.7	11430	11737		22010	11683	3449.4	5580.9	6322.1	8757.2	30274	10849	10905	28365	29181	16850	39731	21573	40554	31636	29480	75184	34009	29544
Q9BY49	Peroxisomal trans-2-enoyl-CoA reductase OS=Homo sapiens OX=9606 GN=PECR PE=1 SV=2	PECR	1000	0.001	Up	32.544	20.5	4	4	4										619.19	421.04	620.7	2143.7	2227	4924.1	1906.5		577.23			4425.3	4203	0	0	0	0	0	0	0	0	0	0	0	0	0	0	13291	0	0
Q9BZE4	GTP-binding protein 4 OS=Homo sapiens OX=9606 GN=GTPBP4 PE=1 SV=3	GTPBP4	1.5783	0.00662963	Up	73.964	30.3	15	15	15	4271.4	3554	4646.5	3373.5	4335.8	4426.5	7716.1	8602.6	5352.8	8409.7	5335.6	10127	9294.8	11442	9469.7	9948.8	8149.8	9973.3	433.15	17214	14830	8575.8	17605	15639	18501	14867	13854	16916	26106	26354	17532	31407	17607	34692	30201	34316	30300	32790	20255
Q9BZI7	Regulator of nonsense transcripts 3B OS=Homo sapiens OX=9606 GN=UPF3B PE=1 SV=1	UPF3B	1000	0.001	Up	57.761	8.7	3	3	3							1537.7	896.13	1036.4			1614.3	2329.1	1713.2	1620.3	1120.2	599.91	628.47		6782.8	2149.2	1231	0	0	0	0	0	0	15713	0	14647	0	0	19442	24803	17961	17109	12538	11826
Q9BZQ6	ER degradation-enhancing alpha-mannosidase-like protein 3 OS=Homo sapiens OX=9606 GN=EDEM3 PE=1 SV=2	EDEM3	1.55676	0.00363438	Up	104.66	23.8	16	16	16	2882.3	1146.7	2017.7	4322.8	4710.3	4051.1	11063	10876	5184.6	6651.4	6381.6	10456	8982.3	13639	9169.3	9092.3	6791.7	8770.1	4095.9	10113	5679.1	5493	33787	24189	20878	24082	31826	30365	41376	52684	31542	41112	36037	54312	49301	55121	42597	51070	34565
Q9C040	Tripartite motif-containing protein 2 OS=Homo sapiens OX=9606 GN=TRIM2 PE=1 SV=1	TRIM2	0.591035	0.0280109	Down	81.529	24.3	13	12	13	5294	5270.7	7227.4	7545.4	5840	4300	5931.5	1984.1	4972.8	1138.9	4781.6	2302.5	3530.6	3888	1468.1	4414.4	4073.9	3350.5	1584.8	6441.3	4891	2790.9	53209	66016	72582	70269	51927	58491	58956	27348	48332	15092	42555	27874	31808	34949	23165	34297	26368
Q9GZL7	Ribosome biogenesis protein WDR12 OS=Homo sapiens OX=9606 GN=WDR12 PE=1 SV=2	WDR12	1.95318	0.0068388	Up	47.707	31.9	9	9	9	1044	161.93	358.11	915.41	679.97	993.27	2466.1	3368.6	449.08	2212.7	1281.4	1916.1	3561.4	4576.2	2787.8	3794.7	1464.4	3582.7	119.71	14586	8140.9	6464.7	5832.4	0	0	4746.8	5093.3	8280.6	12160	16757	0	9244.3	8367.6	11952	14596	15497	16481	15877	12553
Q9H008	Phospholysine phosphohistidine inorganic pyrophosphate phosphatase OS=Homo sapiens OX=9606 GN=LHPP PE=1 SV=2	LHPP	0.663997	0.0371681	Down	29.165	53.3	10	10	10	61185	60630	22887	38861	42132	35549	14949	19436	34624	14463	33277	13116	13489	16478	11754	5974	32363	22477	43041	17885	7804.2	14115	80877	94982	50552	82311	77913	92367	44570	53991	68345	37080	85957	28113	34968	38458	26943	21597	70749
Q9H0N5	Pterin-4-alpha-carbinolamine dehydratase 2 OS=Homo sapiens OX=9606 GN=PCBD2 PE=1 SV=4	PCBD2	0.522875	0.0097345	Down	14.365	41.5	4	4	4	28913	21159	14072	35930	18883	14722	11925	10627	10822	11935	12851	6711.2	2279.4	1340.1	10964	6457.3	15573	15551	7076.5	11353	10032	775.79	64594	55103	32219	79039	40458	32275	28000	22510	25532	29345	30488	22916	0	0	24686	20448	33921
Q9H0S4	Probable ATP-dependent RNA helicase DDX47 OS=Homo sapiens OX=9606 GN=DDX47 PE=1 SV=1	DDX47	2.12773	0.00894626	Up	50.646	17.6	7	7	7	3385.1	412.31	3146.3	2106.7	1358.4	1554.3	4431.4	5205	4115.7	7683.2	1927.4	5418.9	5088	4648.9	4983.7	4255.9	4735.1	8476.4		6399.8	4146.6	3653.5	11291	0	5726.1	9791.3	6838.7	11028	18865	19928	10476	27945	11604	25250	21557	19395	21956	16548	17467
Q9H1E3	Nuclear ubiquitous casein and cyclin-dependent kinase substrate 1 OS=Homo sapiens OX=9606 GN=NUCKS1 PE=1 SV=1	NUCKS1	1.96545	0.0296204	Up	27.296	30.5	7	7	7	34081	13015	1155.2	10459	6760.6	17597	37368	15860	33629	23427	25712	16036	70139	81732	22750	15399	19768	35788	14831	20632	17451	165070	121230	56099	9925.8	32026	36128	14911	124680	62932	105380	94480	78311	65517	197640	225090	41889	33834	61566
Q9H1Z4	WD repeat-containing protein 13 OS=Homo sapiens OX=9606 GN=WDR13 PE=1 SV=2	WDR13	0.65459	0.00226202	Down	53.695	23.9	9	9	9	17436	17044	18795	21961	19796	15571	15737	6273.4	7641.5	10213	13564	11216	8399.1	12512	7236.1	11191	12598	11764	2287.5	7582.7	5424.9	6925.7	89120	100340	103940	114490	88696	78186	84983	46278	62912	58355	72935	50777	43350	63352	48956	51080	59311
Q9H267	Vacuolar protein sorting-associated protein 33B OS=Homo sapiens OX=9606 GN=VPS33B PE=1 SV=2	VPS33B	0.601155	0.00193917	Down	70.584	25.4	11	11	11	3931.7	2200.2	177.99	3675.9	3293.3	2728.3	1660	1152		1396.7	1669.3	1665.8	2527.1	425.76	200.79		2908.8	2864.2	717.46	3057.6	1025.3	345.89	41730	35141	0	38076	33793	33609	17098	29151	0	19879	0	21568	67753	0	10425	0	23269
Q9H2U1	ATP-dependent DNA/RNA helicase DHX36 OS=Homo sapiens OX=9606 GN=DHX36 PE=1 SV=2	DHX36	1.64163	0.00327691	Up	114.76	23	16	16	16	636.3	2226	1820.9	1573.6	3923.4	3336.1	2444.5	3149	3017.1	2744	3532.7	2642.7	2273.2	2179.8	2575.7	3009.4	1726.8	2280.9	350.85	5762.9	5398.6	2189.6	26128	22862	29873	23611	27553	16043	36231	41353	37715	47529	26682	50283	39585	35104	37189	35515	33351
Q9H3G5	Probable serine carboxypeptidase CPVL OS=Homo sapiens OX=9606 GN=CPVL PE=1 SV=2	CPVL	2.55708	0.0481724	Up	54.163	30.9	13	13	13	3221	3452.6	4005.1	1653.2	303.04	3535.9	14592	21571	5703.8	22168	2530.3	21647	12115	12383	12341	28047	18719	23941	9498.4	16581	18529	43384	17036	17523	24352	8198.3	0	14222	41833	50756	20855	65584	10548	59989	46531	37423	37819	70459	54399
Q9H3R2	Mucin-13 OS=Homo sapiens OX=9606 GN=MUC13 PE=1 SV=3	MUC13	1.61715	0.0322651	Up	54.603	27.1	9	9	9	17574	14444	16789	4589.3	21682	21123	31989	30308	30427	22160	20170	39567	37661	67554	165480	90106	28379	31913	31218	153350	56748	296150	40513	42298	37050	13571	52353	53893	71431	67835	64141	52005	49955	82228	90068	132090	319490	176840	62218
Q9H479	Fructosamine-3-kinase OS=Homo sapiens OX=9606 GN=FN3K PE=1 SV=1	FN3K	0.61586	0.0286823	Down	35.171	33.3	8	8	8	20863	26416	20648	41801	40326	16696	26588	13010	27132	9290.7	29861	6997	21363	16047	10650	11180	22499	13834	19098	21685	24141	21795	80706	70090	64301	97549	88989	62375	70016	34155	59614	29990	66913	25077	56000	37843	37233	33307	48849
Q9H497	Torsin-3A OS=Homo sapiens OX=9606 GN=TOR3A PE=1 SV=1	TOR3A	1000	0.001	Up	46.198	9.8	3	3	3							930.56	792.91	392.63	2026	289.66	2088.2	1316.1	886	438.79	772.17	1252.7	2645.5		1218.2	1592.5		0	0	0	0	0	0	10534	0	0	22224	0	0	9218.6	8304.1	0	0	11243
Q9H4E7	Differentially expressed in FDCP 6 homolog OS=Homo sapiens OX=9606 GN=DEF6 PE=1 SV=1	DEF6	2.9598	0.0103568	Up	73.91	26.5	15	14	15	1583	7726.6	977.57	17562	9481.9	17345	26165	31065	16239	40532	21961	39846	36988	41246	21347	34083	37914	45478	5646.8	22519	31769	16531	72779	68191	29944	131110	137110	158450	220560	355810	111200	454850	167440	458870	421160	316050	257180	296550	374750
Q9H4G0	Band 4.1-like protein 1 OS=Homo sapiens OX=9606 GN=EPB41L1 PE=1 SV=2	EPB41L1	0.65874	0.0303196	Down	98.502	46.7	34	30	33	49642	57809	59165	51095	58162	50729	43043	28209	53975	21088	63132	22083	32340	38334	11661	25958	38892	25919	11158	56807	15897	23866	197160	233360	225910	190100	211380	201010	153120	93808	184390	85383	216480	96120	116140	131380	55437	108600	132570
Q9H4L5	Oxysterol-binding protein-related protein 3 OS=Homo sapiens OX=9606 GN=OSBPL3 PE=1 SV=1	OSBPL3	2.40234	0.00609286	Up	101.22	26.7	15	15	15	1038	347.15	682.92	461.7	1718.5	854.64	1540.1	3551.1	1992.5	5036.2	5796.6	5367.4	4147.8	4067.7	1788.9	5442.1	3871	3952.2		2997.2	3384.4	1104.8	14072	0	11284	6587.4	19863	12881	19886	28612	25906	45834	18546	47697	47697	39332	23102	50064	33243
Q9H501	ESF1 homolog OS=Homo sapiens OX=9606 GN=ESF1 PE=1 SV=1	ESF1	1000	0.001	Up	98.795	8.9	6	6	6							265.07		534.96		622.77	220.55	180.16	343.43		312.67	26.478	123.01		2809.3	1081.5	98.199	0	0	0	0	0	0	0	0	0	0	0	0	0	8911.5	0	0	0
Q9H583	HEAT repeat-containing protein 1 OS=Homo sapiens OX=9606 GN=HEATR1 PE=1 SV=3	HEATR1	1.61396	0.0468588	Up	242.37	12.7	18	18	18	274.08	139.6	114.85	416.29	1242.9	519.37	1022.9	1033.8	305.67	1050.6	482.67	885.94	2381.5	538.96	1363.5	856.29	493.74	1063.1	17.096	1937.3	1678.1	413.7	16294	7276.8	5827.3	12021	18967	23214	24363	27968	12934	25311	21464	22887	23148	18444	32271	25244	18726
Q9H6K1	Protein ILRUN OS=Homo sapiens OX=9606 GN=ILRUN PE=1 SV=2	ILRUN	0.001	0.001	Down	32.871	11.4	2	2	2		868.39			1271.4	941.28																326.61	0	0	0	0	0	0	0	0	0	0	0	0	0	0	0	0	0
Q9H720	PGAP2-interacting protein OS=Homo sapiens OX=9606 GN=CWH43 PE=2 SV=2	CWH43	0.001	0.001	Down	78.583	5.9	4	4	4		1644.9	757.62	494.76	902.89																		0	22176	9805.6	0	12882	0	0	0	0	0	0	0	0	0	0	0	0
Q9H7C9	Mth938 domain-containing protein OS=Homo sapiens OX=9606 GN=AAMDC PE=1 SV=1	AAMDC	0.50737	0.00947299	Down	13.332	63.9	7	7	7	41869	80570	48189	57876	64221	51009	39816	17745	47329	15099	18780	18398	26186	27572	6997	3005.1	15590	10153	34764	18200	9161	38849	113530	170720	69098	115600	150450	120390	71963	41208	121370	33359	64694	42752	66017	64707	29063	12817	39225
Q9H8H3	Putative methyltransferase-like protein 7A OS=Homo sapiens OX=9606 GN=METTL7A PE=1 SV=1	METTL7A	0.634758	0.0243705	Down	28.319	51.6	11	11	11	539230	350300	244890	608750	346460	283350	354400	262010	201460	193250	297600	145570	185210	148150	159910	96636	330670	315290	92639	111960	140660	38783	729910	551190	377780	905240	511340	450230	515880	365170	304340	303350	463750	285470	325950	233180	266430	157420	473620
Q9H8M7	Ubiquitin carboxyl-terminal hydrolase MINDY-3 OS=Homo sapiens OX=9606 GN=MINDY3 PE=1 SV=1	MINDY3	0.602684	0.0396417	Down	49.724	5.6	2	2	2	1540.8	1954.3	651.87	1326.5	1405.3	1707.7	357.2	917.15	1470.4			652.15		358.45	685.36	293.9	1151.7	953.96		479.46			8867.4	13024	0	8246.3	8796.9	11419	0	4589.8	9210.2	0	0	4408.4	0	0	3685.6	0	6754.2
Q9H8Y5	Ankyrin repeat and zinc finger domain-containing protein 1 OS=Homo sapiens OX=9606 GN=ANKZF1 PE=1 SV=1	ANKZF1	1000	0.001	Up	80.926	3.3	2	2	2							226.75		92.103			477.75			461.1		185.1			592.76			0	0	0	0	0	0	0	0	0	0	0	0	0	0	0	0	0
Q9H9L3	Interferon-stimulated 20 kDa exonuclease-like 2 OS=Homo sapiens OX=9606 GN=ISG20L2 PE=1 SV=1	ISG20L2	1000	0.001	Up	39.153	8.2	2	2	2									198.46	107.93		315.85								1408.5		247.03	0	0	0	0	0	0	0	0	0	0	0	2579.2	0	0	0	0	0
Q9HB58	Sp110 nuclear body protein OS=Homo sapiens OX=9606 GN=SP110 PE=1 SV=5	SP110	3.19108	0.0316694	Up	78.395	10.4	5	5	5		434.45		230.76	254.07		914.25	1813	662.95	1797.4		1656.2	2502.6	672.44	510.51	1147	2059.8	2900.5		4145.3	5053.3	869.72	0	5457.6	0	0	3033.2	0	13018	13839	5698	18925	0	16257	24365	6886.2	5831	12836	16545
Q9HBI0	Gamma-parvin OS=Homo sapiens OX=9606 GN=PARVG PE=1 SV=1	PARVG	1000	0.001	Up	37.485	12.4	3	3	3							404.17	2211.9		1312.4		383.8	1158.7			150.79	989.19		165.7	251.35	1242.9		0	0	0	0	0	0	0	0	0	0	0	0	0	0	0	0	7089.2
Q9HCG8	Pre-mRNA-splicing factor CWC22 homolog OS=Homo sapiens OX=9606 GN=CWC22 PE=1 SV=3	CWC22	1.80345	0.0426259	Up	105.47	6.9	5	5	5	233.72	644.5	685.56	750.32	845.72	594.5	1618.5	1359.7	1000.2	1248.6	951.2	1169.1	1111.8	1112.5	827.86	739.03	602.44	1127.2		1748.9	1129.4	692.96	0	0	8507.2	11771	7925.9	0	23023	18457	11160	17680	9819.3	21590	11114	14726	14397	13943	0
Q9HCN8	Stromal cell-derived factor 2-like protein 1 OS=Homo sapiens OX=9606 GN=SDF2L1 PE=1 SV=2	SDF2L1	2.05655	0.0321876	Up	23.598	73.3	11	11	11	80425	41017	54680	64702	69744	69489	168360	179690	54047	179430	73208	203660	223880	200770	162070	177240	72735	196840	1589.5	87459	108940	29904	139380	93989	113840	134290	134440	148050	307260	326480	89858	330190	142270	375120	425600	361320	293190	248030	130450
Q9HD20	Endoplasmic reticulum transmembrane helix translocase OS=Homo sapiens OX=9606 GN=ATP13A1 PE=1 SV=2	ATP13A1	1.63701	0.0313804	Up	132.95	35.8	31	31	31	14045	10208	10588	9999.1	13920	11020	27625	27042	8874.4	27191	9161.5	26174	29221	32615	25260	22736	14263	22043	854.72	20354	21423	2945.5	53159	35391	46378	40724	50399	55215	87663	95228	40684	92866	46077	97917	99913	104720	82005	83307	61886
Q9HD47	Ran guanine nucleotide release factor OS=Homo sapiens OX=9606 GN=RANGRF PE=1 SV=1	RANGRF	1000	0.001	Up	20.448	16.7	2	2	2							854.52			1045.9		472.88	1247.5					873.71			510.41	1901.9	0	0	0	0	0	0	0	0	0	0	0	0	0	0	0	0	0
Q9NNW7	Thioredoxin reductase 2, mitochondrial OS=Homo sapiens OX=9606 GN=TXNRD2 PE=1 SV=3	TXNRD2	0.58969	0.0400795	Down	56.506	61.1	20	19	19	81846	50061	62038	90071	38725	36116	95783	22727	42763	16933	23636	27027	14637	22705	19681	19056	22462	25983	3828.9	18398	16646	2072.1	272140	208360	247860	313850	133620	144490	322440	75175	121050	66072	86552	107290	63637	89477	73327	63551	91361
Q9NP55	BPI fold-containing family A member 1 OS=Homo sapiens OX=9606 GN=BPIFA1 PE=1 SV=1	BPIFA1	0.001	0.001	Down	26.712	24.2	4	4	4	13150	7995	26360	7099.1																9990.1	9342.1		22290	0	40697	28630	0	0	0	0	0	0	0	0	0	0	0	0	0
Q9NQE9	Adenosine 5'-monophosphoramidase HINT3 OS=Homo sapiens OX=9606 GN=HINT3 PE=1 SV=1	HINT3	0.609871	0.0118741	Down	20.361	78.6	8	8	8	53917	58735	40711	68099	57722	51707	59773	25309	35541	15503	34992	20104	26420	27876	20485	15572	28582	27717	12441	34746	18829	90992	86042	91092	67713	105140	81782	70475	90673	39774	54459	28817	57831	34750	42651	45907	31149	26017	42574
Q9NR16	Scavenger receptor cysteine-rich type 1 protein M160 OS=Homo sapiens OX=9606 GN=CD163L1 PE=1 SV=2	CD163L1	5.49242	0.00271848	Up	159.24	31.5	26	26	26	2418.8	517.43	2903.5	939.27	1356.1	2564.4	10030	17362	7450.9	15279	1173.4	17022	5868.7	13165	9305	4461.1	9559.2	10456		2027	1424.7	255.45	8947.5	3171.5	22222	6345.6	7835.5	12726	49079	75354	32356	77305	10774	91532	35310	61895	45800	22955	48730
Q9NR28	Diablo IAP-binding mitochondrial protein OS=Homo sapiens OX=9606 GN=DIABLO PE=1 SV=1	DIABLO	0.625801	0.0332935	Down	27.131	40.2	10	10	10	65187	65204	23064	86317	74233	51462	24815	48942	34978	35579	54688	21670	18218	6156.1	39254	22683	63593	49313	17584	49727	36307	7722.3	127830	111450	58801	158970	137170	126040	50403	87683	64676	82173	110540	55265	51932	22463	81156	55407	127530
Q9NR30	Nucleolar RNA helicase 2 OS=Homo sapiens OX=9606 GN=DDX21 PE=1 SV=5	DDX21	1.8402	0.00185551	Up	87.343	42.5	27	25	27	17668	15575	17965	9664.4	19606	20171	34645	25985	23573	37007	26121	32191	35182	40591	41850	34079	22408	28769	421.29	58746	46778	44127	69667	56483	65400	41386	64531	89331	138120	120430	87447	146180	81967	137640	158460	150000	169350	152510	72414
Q9NRF2	SH2B adapter protein 1 OS=Homo sapiens OX=9606 GN=SH2B1 PE=1 SV=3	SH2B1	0.001	0.001	Down	79.366	5.8	2	2	2	719.59	512.55	711.03	643.38	370.34	285.28																	6815.7	5794.9	7939.5	6817.3	0	0	0	0	0	0	0	0	0	0	0	0	0
Q9NRF8	CTP synthase 2 OS=Homo sapiens OX=9606 GN=CTPS2 PE=1 SV=1	CTPS2	0.598401	0.0142094	Down	65.677	43	20	18	18	9846	11097	10047	13300	13185	10237	9125.3	6047.6	11609	5461.3	10412	4005.9	6109.4	6567.6	3851.6	4934	7626.7	4789.9	4295.7	6946.9	1803.4	7114.5	38131	49680	40466	54304	45105	47703	27930	21532	43606	16915	37043	17767	23433	24996	15945	24354	25750
Q9NRP2	COX assembly mitochondrial protein 2 homolog OS=Homo sapiens OX=9606 GN=CMC2 PE=1 SV=1	CMC2	0.582159	0.0233186	Down	9.4598	63.3	5	5	5	29143	43805	44137	91221	59646	32320	56408	20603	11416	19070	12214	29015	16029		21681	20353	28613	30187		30084	26610		43896	76996	58835	113300	70574	51344	78210	35722	32390	26869	27337	41036	24860	0	29627	29163	36591
Q9NRW3	DNA dC->dU-editing enzyme APOBEC-3C OS=Homo sapiens OX=9606 GN=APOBEC3C PE=1 SV=2	APOBEC3C	1.79158	0.0384581	Up	22.826	26.8	4	3	4	3052.4	10565	8134.9	9472.6	10853	13558	18254	31947	18859	26868	15218	27254	22496	21304	13259	22489	24353	30348	4745.6	12956	20546	4286.2	0	30038	16184	31191	27282	40480	26200	80152	43384	59207	37244	65925	58135	52352	35630	50222	56060
Q9NRX1	RNA-binding protein PNO1 OS=Homo sapiens OX=9606 GN=PNO1 PE=1 SV=1	PNO1	2.03652	0.030377	Up	27.924	20.6	4	4	4	1071.9		438.71	2197.6	617.66	512.26	2597.6	3382.5	1420	1873.7	816.78	3570		1929.5	3586.4	3489.9	2573.4	1942.6		5632	2055.5	947.9	0	0	0	4809	5558.2	0	10581	12534	9686.6	13113	5529.3	11895	0	12501	15965	13494	11679
Q9NS71	Gastrokine-1 OS=Homo sapiens OX=9606 GN=GKN1 PE=1 SV=4	GKN1	0.609139	0.0482083	Down	20.331	34.6	15	15	15	17846000	28315000	25306000	25006000	20897000	16219000	10331000	12278000	26043000	9336800	21214000	12661000	9656100	16303000	7790000	3904100	16028000	9227600	1191000	13854000	1138100	383790	14594000	28038000	29171000	22154000	17831000	14039000	6619700	7487300	24315000	7326100	19998000	10900000	7097400	12946000	5525500	2431700	14187000
Q9NUB1	Acetyl-coenzyme A synthetase 2-like, mitochondrial OS=Homo sapiens OX=9606 GN=ACSS1 PE=1 SV=2	ACSS1	0.612143	0.039727	Down	74.856	60.1	29	29	29	138170	94261	92212	130210	74646	59774	195020	38020	60974	32383	57529	35909	34997	49085	30167	28826	49688	58076	209630	115180	35913	37445	797200	587650	573800	820190	461690	396400	1007300	210700	293340	194020	300120	220840	228860	270030	172780	183350	263680
Q9NUM4	Transmembrane protein 106B OS=Homo sapiens OX=9606 GN=TMEM106B PE=1 SV=2	TMEM106B	2.24952	0.046159	Up	31.127	25.9	6	6	6	1345.5	2153.3	2573	1770.4	315.37	1104.7	11188	4822.6	1872.3	3071.5		4961.9	4707.6	4892.7	4666.9	4363.5	1556.7	3354	4906.2	4552.2	5735.4	18449	0	6592.2	8049.7	5124.1	0	4054.6	23744	14209	5945.9	8376.3	0	14706	10386	12157	13937	9964.6	5827.6
Q9NUQ9	CYFIP-related Rac1 interactor B OS=Homo sapiens OX=9606 GN=CYRIB PE=1 SV=1	CYRIB	2.08978	0.0220904	Up	36.748	63.3	16	14	16	47644	44319	32296	41604	43043	40871	49283	132400	39542	126370	38891	77611	53531	30086	79160	68657	109190	128560	40861	83984	95076	56932	85581	84300	60504	82562	89305	81456	109060	260140	87753	254030	100590	199270	134310	71044	178320	158070	236400
Q9NUV9	GTPase IMAP family member 4 OS=Homo sapiens OX=9606 GN=GIMAP4 PE=1 SV=1	GIMAP4	1.9124	0.0222938	Up	37.533	42.9	12	12	12	10488	12874	9260.8	12468	16636	15148	33151	38182	12127	41826	12185	30208	27965	22154	20010	22177	35348	35366	11944	19121	37556	13365	24864	31232	25377	29301	36983	36836	67093	77657	28723	84345	29193	66004	66928	50824	42621	45156	71137
Q9NVH6	Trimethyllysine dioxygenase, mitochondrial OS=Homo sapiens OX=9606 GN=TMLHE PE=1 SV=1	TMLHE	0.427954	0.0217028	Down	49.517	29	9	9	9	11723	6066.2	1742.1	15005	9105.4	7618.9	4493	2268.6	4383.5	1125.2	4174	821.7	1801	1130.5	1331	849.07	5711.4	3419.5	685.63	4794.8	2281	1777.8	39052	24500	10507	46242	32578	28550	21379	10048	18214	6543.7	16847	4611.5	10375	5055.7	8319.2	4377.5	19447
Q9NWY4	Histone PARylation factor 1 OS=Homo sapiens OX=9606 GN=HPF1 PE=1 SV=2	HPF1	1.97191	2.99654e-05	Up	39.436	22.3	6	6	6	1143	1257.3	1085	2658.7	1125.1	1821.1	29726	3822.3	3056.6	6173.7	2873.5	4639	4573.4	5687.6	2114.7	2848.8	3763.7	4443.1	919.88	2920.9	3302.2	1827.5	11644	15308	14409	17266	13743	16844	28424	25982	23085	39239	28586	30606	32576	31889	24619	25795	30653
Q9NXH8	Torsin-4A OS=Homo sapiens OX=9606 GN=TOR4A PE=1 SV=2	TOR4A	1.67799	0.00521888	Up	46.914	32.4	11	11	11	3487.1	4841.7	1680.3	4122.2	3325.4	3263.4	8603.7	8849.8	4429.5	11047	4835.3	8156.2	7513.7	8291.9	4627.2	13065	11456	10045	150.23	7330.4	6699.2	2292.7	14389	20780	14003	16059	13606	14513	28376	30704	17778	34209	16754	28819	24895	26460	17893	41999	34801
Q9NY15	Stabilin-1 OS=Homo sapiens OX=9606 GN=STAB1 PE=1 SV=3	STAB1	3.07309	0.0245405	Up	275.48	19.3	32	32	32	1026.2	661.28	944.42	479.01	817.22	861.49	1150.7	5117	2073.6	4673.7	1023.9	8525.4	1027.1	2959.6	2271.2	3579.6	4888	4010.6	314.71	1507.6	4856.1	2264.8	15545	12161	23838	9999.4	14633	16356	18318	60699	24897	51519	18577	110350	19507	33049	24293	37382	46847
Q9NY59	Sphingomyelin phosphodiesterase 3 OS=Homo sapiens OX=9606 GN=SMPD3 PE=1 SV=1	SMPD3	0.461913	0.0125013	Down	71.08	25.2	13	13	13	8941	20642	14674	12446	21949	11222	2213	2735.3	13928	2538.8	16344	3590.9	7665.6	4227.7	2081.5	4008.2	3783.8	2191.3		5393.3	1836.7		57027	94020	78884	50520	94671	61473	13925	15881	72340	15243	65402	18878	30527	25649	18034	24569	24856
Q9NY93	Probable ATP-dependent RNA helicase DDX56 OS=Homo sapiens OX=9606 GN=DDX56 PE=1 SV=1	DDX56	1.51573	0.00638272	Up	61.589	23.4	9	9	9	3937.5	4030.9	4888	4112.3	2941.5	2711.1	5181.3	4092.8	6731.3	5266	5089.2	4112.3	3889.5	5737.8	4560.6	5196.8	4756.7	4901.5	136.2	8865.5	4132.8	5492.9	35785	35578	35055	25289	30996	33250	53758	45124	43324	66972	32401	55432	47445	50943	46607	57892	35497
Q9NYL2	Mitogen-activated protein kinase kinase kinase 20 OS=Homo sapiens OX=9606 GN=MAP3K20 PE=1 SV=3	MAP3K20	2.51528	0.0488375	Up	91.154	18.2	11	11	11	889.28	500.9	648.99	276.66	468.06	825.45	374.7	1324.9	783.58	785.51	1398.6	646.3	828.96	1072.9	1046.2	1094.9	708.24	1234.6	20005	917.54	770.88	10947	2257.4	1749.1	2005.7	0	0	6979.9	0	7455.7	5141.4	0	14891	5190.7	6189.1	9913.4	3849.7	8672	5103.7
Q9NYP7	Elongation of very long chain fatty acids protein 5 OS=Homo sapiens OX=9606 GN=ELOVL5 PE=1 SV=1	ELOVL5	1000	0.001	Up	35.293	8.7	2	2	2							751.61	6705.6		2822	632.56		810.83	763.56	2114.1		1729.4	1983.1		841.83	2272.6	3789.2	0	0	0	0	0	0	0	0	0	0	0	0	0	0	0	0	0
Q9NZ45	CDGSH iron-sulfur domain-containing protein 1 OS=Homo sapiens OX=9606 GN=CISD1 PE=1 SV=1	CISD1	0.62099	0.0103031	Down	12.199	49.1	6	6	6	231310	161630	170700	445860	251450	221750	332750	197800	122450	184940	113230	123370	73024	53263	243700	197650	244270	245510	96837	250010	155290	82185	390710	340260	289720	533910	270470	249020	316310	219590	173980	188620	216630	172860	124530	78132	236060	198750	265830
Q9NZ63	Splicing factor C9orf78 OS=Homo sapiens OX=9606 GN=C9orf78 PE=1 SV=1	C9orf78	1000	0.001	Up	33.688	15.9	3	3	3							1306.8	6304	3109.5	4709.6	3921.2	2751	2753.6	5004.5	6626.5	2126.1	4211.3	6330		2313.5	5928.1	23970	0	0	0	0	0	0	0	0	0	0	0	0	25649	0	0	20278	0
Q9NZD2	Glycolipid transfer protein OS=Homo sapiens OX=9606 GN=GLTP PE=1 SV=3	GLTP	0.371322	0.0122297	Down	23.85	43.5	7	7	7	25718	20908	8311.6	29924	19944	14686	3918.3	8567.5	6063.4	4758.5	15134	935.14	2942.9	1724.4	6781.9	3255.3	16205	11389	11600	9348.1	5653.7	1426.8	124200	114500	47797	139290	97458	73907	0	50988	34022	25959	64982	8828.5	15364	0	32176	12194	69425
Q9NZT2	Opioid growth factor receptor OS=Homo sapiens OX=9606 GN=OGFR PE=1 SV=3	OGFR	1.50235	0.0198472	Up	73.324	41.8	18	18	18	2393.1	4627.2	4527.9	2923.8	5356.8	4934.4	8702.8	9929.4	6172.3	11182	2823.2	10127	13814	14300	8436.5	7792.8	9598.6	13149	1980.5	12069	12688	30981	15271	20433	20682	14584	18451	19770	25509	29129	23598	34387	15719	35701	40085	39781	25977	26569	29662
Q9P035	Very-long-chain (3R)-3-hydroxyacyl-CoA dehydratase 3 OS=Homo sapiens OX=9606 GN=HACD3 PE=1 SV=2	HACD3	0.664628	0.0197143	Down	43.159	29.3	9	9	9	167500	152650	111040	143900	148710	130750	61766	90644	107660	79011	167100	64631	55676	47272	65641	76063	132540	91933	24333	150690	72233	16850	354670	447250	300650	374920	389910	382610	141690	239730	271650	221450	445510	175390	161530	113660	173510	212370	347910
Q9P0J0	NADH dehydrogenase [ubiquinone] 1 alpha subcomplex subunit 13 OS=Homo sapiens OX=9606 GN=NDUFA13 PE=1 SV=3	NDUFA13	0.571297	0.023048	Down	16.698	62.5	9	9	9	493280	309310	168640	421690	231370	200290	332410	140050	120950	89563	99746	101340	112710	75456	110250	83250	205040	164980	65349	113750	135200	27358	397600	315640	175960	408320	223770	206770	306930	166050	131060	98956	160620	123620	137550	100030	138230	104890	214780
Q9P206	Uncharacterized protein KIAA1522 OS=Homo sapiens OX=9606 GN=KIAA1522 PE=1 SV=2	KIAA1522	0.540842	0.0083833	Down	107.09	19.5	15	15	15	6211.6	11955	12617	8713.5	11301	11650	5205.2	1607.2	9231.8	724.81	9713.4	3634.2	7822.8	8177.3	2110.8	6595.2	3247.9	1607.4	1018.8	5816.4	1955.6	1303.6	50307	90864	87018	58263	73385	77444	43018	25994	52957	19108	62398	33025	58575	67931	20816	43145	25376
Q9P2B4	CTTNBP2 N-terminal-like protein OS=Homo sapiens OX=9606 GN=CTTNBP2NL PE=1 SV=2	CTTNBP2NL	1000	0.001	Up	70.157	15	6	6	6							1194.3	4687.2		6251.3		9347	1601.1	881.98	8608.8	5803.5	5590.3	4745.3		6504.8	3684.3	1933.4	0	0	0	0	0	0	0	0	0	0	0	0	0	0	0	82951	0
Q9P2K5	Myelin expression factor 2 OS=Homo sapiens OX=9606 GN=MYEF2 PE=1 SV=3	MYEF2	1.68351	0.000979831	Up	64.121	11.5	6	6	6	499.88	2194.5	6534.1	5389.7	4917	4102.5	4636.7	3310.2	4517	6962.7	6045.1	5878.5	5748.6	7238.4	4358.1	3882.2	5455	8799	8551	5140	3998.8	26699	0	43871	67031	55036	56377	55132	82858	70030	111870	98040	82345	115360	115920	126070	47512	48776	93355
Q9P2X3	Protein IMPACT OS=Homo sapiens OX=9606 GN=IMPACT PE=1 SV=2	IMPACT	0.63498	7.44736e-05	Down	36.476	24.1	5	5	5	4277.8	3338.9	6289.7	8812.7	6158.6	5603.4	1331.1	2857.1	4353.8	2268.1	2251.1	3636.5	919.57	1220.9	1855	2742.8	2876.2	3190.2	867.34	1845.4	2311.7	1646.3	29897	27585	24078	27845	26220	30241	0	19475	18480	16821	19024	13968	0	0	14447	20126	24334
Q9UBR2	Cathepsin Z OS=Homo sapiens OX=9606 GN=CTSZ PE=1 SV=1	CTSZ	2.10022	0.00566648	Up	33.868	37.6	10	10	10	68954	48182	69365	31152	52300	59241	161930	166040	70168	120530	51929	185870	149210	170870	85720	147240	106810	97118	20818	106780	91878	314730	128210	115360	144120	83116	111750	146300	291130	286600	157920	310310	121860	362940	279530	297340	214000	367840	263160
Q9UBS4	DnaJ homolog subfamily B member 11 OS=Homo sapiens OX=9606 GN=DNAJB11 PE=1 SV=1	DNAJB11	1.99794	0.0206887	Up	40.513	38.5	16	16	16	109440	76894	102100	89971	95921	91569	210830	221100	96299	227540	91337	269680	281170	278500	198410	167400	112640	225030	16569	130150	156020	87513	332760	239270	314600	271110	266300	263320	665240	578210	264080	700430	269020	894270	883400	778570	580620	468980	320710
Q9UBW5	Bridging integrator 2 OS=Homo sapiens OX=9606 GN=BIN2 PE=1 SV=3	BIN2	7.65341	0.0340208	Up	61.874	33.8	14	12	12	1411.3	626.8	734.47	709.05	1449.5	1380.3	10159	18261	1375.7	21678	1585	22076	26655	14905	12170	12628	11101	23954	522.22	5430.8	14680	5485.1	6362.1	0	0	0	5416	8054.1	38810	70777	8238.9	83057	10801	91884	115620	41168	45454	45490	46506
Q9UDW1	Cytochrome b-c1 complex subunit 9 OS=Homo sapiens OX=9606 GN=UQCR10 PE=1 SV=3	UQCR10	0.348177	3.13552e-05	Down	7.3084	38.1	2	2	2	397200	308730	218390	102910	26156	262550	12550	33893	25861	200310	229580	203660	2991.7	1596.3	182740	28823	353680	337340	178510	64289	243660	9244	715690	679890	444160	705440	0	518120	0	274600	218230	179370	217900	176470	0	0	147720	240690	516660
Q9UET6	Putative tRNA (cytidine(32)/guanosine(34)-2'-O)-methyltransferase OS=Homo sapiens OX=9606 GN=FTSJ1 PE=1 SV=2	FTSJ1	1000	0.001	Up	36.079	7.6	2	2	2							892.39	1224.7	1350.8	1350					3915.4		876.25			1037.5	1010	1029.3	0	0	0	0	0	0	0	0	0	0	0	0	0	0	0	0	0
Q9UFN0	Protein NipSnap homolog 3A OS=Homo sapiens OX=9606 GN=NIPSNAP3A PE=1 SV=2	NIPSNAP3A	0.609129	0.0168386	Down	28.466	72.1	14	14	14	211050	162090	97840	254960	138100	94700	157720	76410	129650	68437	155260	48496	43666	36952	68601	66887	125580	121870	42601	120870	105110	66142	257460	273740	168110	305340	262030	186670	209250	103380	167340	107860	212700	84747	68426	51359	86743	86699	157160
Q9UFW8	CGG triplet repeat-binding protein 1 OS=Homo sapiens OX=9606 GN=CGGBP1 PE=1 SV=2	CGGBP1	1.56197	0.0492521	Up	18.82	55.1	7	7	7	5480.2	5249.6	6055.6	6590.9	7478.4	7336.9	11998	13100	6130	15004	7232.2	17397	17272	8089.4	10869	9587.4	14070	19272	4521.8	8914.5	10859	19379	15294	11891	17251	16495	18968	19039	25864	27115	13364	33933	17087	37175	44329	19009	25918	21668	26767
Q9UG63	ATP-binding cassette sub-family F member 2 OS=Homo sapiens OX=9606 GN=ABCF2 PE=1 SV=2	ABCF2	1.51191	0.0142411	Up	71.289	21	11	11	11	1735.4	2600.8	1123	3480	2210.6	3998.4	7185.2	10266	4997.2	7169.9	3810.3	6260.3	10115	12081	7668.5	8271	5964.6	7113.4	159.42	5698.6	10393	5075.3	31043	24127	19811	31256	30409	34254	49818	46503	30613	53436	29489	48527	42167	43900	54858	50648	34545
Q9UGM3	Deleted in malignant brain tumors 1 protein OS=Homo sapiens OX=9606 GN=DMBT1 PE=1 SV=2	DMBT1	15.8012	0.0311917	Up	260.73	42.3	25	25	25	1392	1869.4	3651	2224.1	1700.8	2847.1	15401	13245	4528.8	2447.7	1998.3	35437	6742.7	27228	52656	75281	5670.8	13441	8051.6	35336	10323	4239.6	17150	0	20563	17011	10252	18673	252410	207850	0	31357	14340	815800	59348	576500	909180	1537400	64651
Q9UHJ6	Sedoheptulokinase OS=Homo sapiens OX=9606 GN=SHPK PE=1 SV=4	SHPK	0.585026	0.0247542	Down	51.504	31.2	10	10	10	11757	7109.7	5692.3	11858	5908.6	2989.3	7237	2805.4	2482.7	8673.1	1523.7	5445.2	8984.2	17318	8741	14777	8989.9	5408.4	744.66	12951	8657.3	598.85	33312	23529	26328	34975	19909	14754	20149	11386	10510	21330	7955.1	18066	26936	47977	22796	40713	22542
Q9UHN6	Cell surface hyaluronidase OS=Homo sapiens OX=9606 GN=CEMIP2 PE=1 SV=1	CEMIP2	2.60918	0.0285483	Up	154.37	14.5	15	15	15	411.26	478.06	299.57		304.72	37.974	10349	2299.5	2210	2219.4	1893.8	2109.1	1151.7	1156.8	2407.4	2254.3	3190.4	2560.3	1721.8	5877.8	3168	3707	36046	42706	0	0	22436	0	147590	45425	74847	59927	0	112240	40553	63244	101680	119360	59926
Q9UHQ9	NADH-cytochrome b5 reductase 1 OS=Homo sapiens OX=9606 GN=CYB5R1 PE=1 SV=1	CYB5R1	0.474058	0.0159867	Down	34.094	70.5	20	20	20	510520	427200	454460	674840	291190	250840	637010	80512	208520	60169	181480	147880	99003	111850	49656	61088	160550	194240	43884	84153	71980	81211	953160	881530	920350	1339600	575440	485150	1132000	187450	359700	159670	323390	281670	180620	217870	140510	119470	330440
Q9UHR5	SAP30-binding protein OS=Homo sapiens OX=9606 GN=SAP30BP PE=1 SV=1	SAP30BP	1.70676	0.00136015	Up	33.87	20.1	5	5	5	3645.5	3589.4	2862.4	2214	5716.4	4474.9	7812.2	7600.2	5296.7	8383.3	5654	9655.5	11758	11018	6939	6292.9	7407.7	8075.1	489.61	9592.7	6790.9	8190.7	19635	22116	22498	15147	26567	22219	37623	35633	26746	42202	28391	48181	59171	49127	32907	34874	37842
Q9UHY8	Fasciculation and elongation protein zeta-2 OS=Homo sapiens OX=9606 GN=FEZ2 PE=1 SV=2	FEZ2	1000	0.001	Up	39.666	6.5	2	2	2								621.57	409.77		343.61	379.88	678.41		532.58	1042.1			162.26	1056.8	641.96	2215.7	0	0	0	0	0	0	0	0	0	0	0	0	0	0	0	5628.4	0
Q9UIB8	SLAM family member 5 OS=Homo sapiens OX=9606 GN=CD84 PE=1 SV=1	CD84	1000	0.001	Up	38.782	8.7	2	2	2							88.869	303.68	114.73	952.84		1051.2	654.07			238.35		282.18		381.34	1371.1		0	0	0	0	0	0	0	0	0	7721.5	0	9407.9	0	0	0	0	0
Q9UIG0	Tyrosine-protein kinase BAZ1B OS=Homo sapiens OX=9606 GN=BAZ1B PE=1 SV=2	BAZ1B	1.61466	0.00674205	Up	170.9	24.1	27	27	27	2388.7	2826.2	2885	2699.9	2259.9	3721.3	4673.6	4020.2	4021.9	6888.9	2825.5	6755.2	5839	5877.5	4781.6	3436.4	6345.9	5892.2	3141.9	6137.5	8267	7100.9	25856	29996	33266	27440	28139	41294	45228	43169	41711	66215	34001	69989	58433	52905	42559	40028	46638
Q9UJ70	N-acetyl-D-glucosamine kinase OS=Homo sapiens OX=9606 GN=NAGK PE=1 SV=4	NAGK	1.5027	0.035479	Up	37.375	70.1	19	19	19	107590	91749	76647	97492	88678	77894	167850	156910	101260	182510	60261	131880	141660	172760	97549	115260	123310	160820	88590	103080	114750	79298	145080	143520	126920	141840	140980	135840	225140	214880	137890	318370	122870	234370	262670	239100	178270	199320	223320
Q9UJ72	Annexin A10 OS=Homo sapiens OX=9606 GN=ANXA10 PE=1 SV=3	ANXA10	0.618102	0.00362018	Down	37.277	69.8	21	21	21	1827800	1680600	1275700	1735000	1800500	1456300	947290	1133300	1133700	936700	1493600	575810	656910	820910	767260	827380	1272100	937510	81459	1102400	231310		2564700	2665700	2009500	2481100	2605500	2283400	1316900	1583900	1663500	1392300	2223200	850610	1105500	1211000	1081900	1172000	1788600
Q9UJS0	Electrogenic aspartate/glutamate antiporter SLC25A13, mitochondrial OS=Homo sapiens OX=9606 GN=SLC25A13 PE=1 SV=2	SLC25A13	0.66379	0.0288871	Down	74.175	55.7	33	26	33	147350	79728	70987	175280	122440	71609	192200	82576	68628	35776	93162	72530	45392	98186	56243	52373	50868	54058	17011	176920	71081	48316	694690	591500	509120	724000	523650	463980	768850	300880	389210	234230	376050	258650	285390	361940	292140	162660	296520
Q9UJX3	Anaphase-promoting complex subunit 7 OS=Homo sapiens OX=9606 GN=ANAPC7 PE=1 SV=5	ANAPC7	1.59531	0.0194217	Up	63.132	15.8	8	8	8	1113.5	488.22	316.19	727.47	1625.7	1443.4	2136.4	3002.5	1659	3808.5	2883.1	3962.5	3446.7	1971.1	4641.1	3859.6	2317.7	3165	2569.4	4744.1	5454.1	5594.3	7623.7	4886.4	0	7822.8	10111	10331	12845	12989	8121.5	15377	11827	16899	16535	12304	17750	14481	12401
Q9UJX4	Anaphase-promoting complex subunit 5 OS=Homo sapiens OX=9606 GN=ANAPC5 PE=1 SV=2	ANAPC5	1000	0.001	Up	85.076	3.8	2	2	2							325.85	417.84		422.83	126.03		178.11		70.332		610.33	683.1		169.72	98.514		0	0	0	0	0	0	0	0	0	0	0	0	0	0	0	0	0
Q9UKD2	mRNA turnover protein 4 homolog OS=Homo sapiens OX=9606 GN=MRTO4 PE=1 SV=2	MRTO4	1.6136	0.00492431	Up	27.56	53.1	12	12	12	15488	25270	36593	39464	39880	41173	55914	43605	38868	71778	33713	54410	48300	36396	36047	36932	48068	59812	14326	58093	54864	16741	82477	84202	106280	101300	95711	118950	161060	137730	116330	209630	113600	211930	161060	189840	186920	173040	133430
Q9UKS6	Protein kinase C and casein kinase substrate in neurons protein 3 OS=Homo sapiens OX=9606 GN=PACSIN3 PE=1 SV=2	PACSIN3	0.632892	0.0208528	Down	48.486	45.8	14	14	14	12031	18015	24982	26995	19658	16741	13153	4790.3	12167	5155.5	17574	6239	8383.9	4611.1	6401.6	4598.2	4485.7	7523.9	58504	8445.5	11304	55387	32812	44466	49711	55275	38326	47816	31286	18640	35088	17670	44947	22241	21823	20741	24917	16831	17826
Q9UKT9	Zinc finger protein Aiolos OS=Homo sapiens OX=9606 GN=IKZF3 PE=1 SV=2	IKZF3	1000	0.001	Up	58.023	10.6	4	2	2								657.74		1350.7		786.23	367.71					821.1					0	0	0	0	0	0	0	0	0	20643	0	0	0	0	0	0	0
Q9ULR3	Protein phosphatase 1H OS=Homo sapiens OX=9606 GN=PPM1H PE=1 SV=2	PPM1H	0.581454	0.0108446	Down	56.447	7.4	3	3	3	4708.3	4520.5	3483.5	7143.4	6483.8	2249.1	3981	1670.3	1470.1	1409.4	2091	1385.5	694.82	1151	1149.4	873.9	1414.3	6254.8	671.71	6666.7	1196	806.06	46777	47920	46497	71409	50863	31788	35464	0	23449	0	33417	22121	0	18405	0	0	0
Q9UNF0	Protein kinase C and casein kinase substrate in neurons protein 2 OS=Homo sapiens OX=9606 GN=PACSIN2 PE=1 SV=2	PACSIN2	0.663632	0.00160358	Down	55.738	40.3	17	17	17	117310	91299	96108	125930	86747	79358	101720	45784	92815	47978	72066	37857	62710	65705	50924	50477	64341	57426	27967	47257	30100	196090	309930	290750	308150	356520	286630	262880	273230	166710	235390	161310	205410	162350	195970	195510	165670	180330	195940
Q9UNH6	Sorting nexin-7 OS=Homo sapiens OX=9606 GN=SNX7 PE=1 SV=1	SNX7	0.652697	0.0268958	Down	45.302	19.6	6	6	6	1933.6	3112.1	2691.2	4813.9	5257.4	4223	635.46	2942.9	3645.7	2446.2	3959.1	1403.9	478.27	557.88	3154.5	2492	3690.4	2413		4128.6	3529.4	1319.8	14599	18963	17414	18642	21239	20954	5632.3	12177	15035	12351	19788	7995.4	0	0	15123	14946	15888
Q9UNN8	Endothelial protein C receptor OS=Homo sapiens OX=9606 GN=PROCR PE=1 SV=1	PROCR	1.57702	0.0268944	Up	26.671	23.9	5	5	5	18873	18383	30119	30220	12264	28661	27526	36027	57288	37250	23113	48606	29006	31559	23237	26700	37588	56010	4543.6	27677	17554	43863	41630	46360	66501	70553	30741	67585	65811	83412	91784	92096	54139	122720	74819	74200	58167	68501	85532
Q9UNX4	WD repeat-containing protein 3 OS=Homo sapiens OX=9606 GN=WDR3 PE=1 SV=1	WDR3	1.72196	0.0125373	Up	106.1	15.5	10	10	10	762.69	261.94	332.73	453.78	450.15	1039.7	1849.7	2287.5	925.84	1259.1	705.98	1481.3	1218.4	1895.6	1526.1	2112.2	1660.6	2169.3		5287.6	4564.3	191.14	11331	0	6906.4	7474.3	7824.7	6803	15792	18043	9471.4	14545	8416.8	17087	12587	17271	16544	18866	14571
Q9UPN7	Serine/threonine-protein phosphatase 6 regulatory subunit 1 OS=Homo sapiens OX=9606 GN=PPP6R1 PE=1 SV=5	PPP6R1	1.5711	0.00204661	Up	96.723	19.8	11	11	11	4715.5	4758.6	4123.9	3918.5	5169.5	5028	8762.3	9731.6	6271.3	10850	6014.3	10301	11947	9832.3	7914.4	8111.1	9758.2	12198	1035.9	7747.3	5493.2	9836.3	19613	23677	21663	20109	24447	24865	34113	37741	26174	43962	25826	43299	53228	40328	34378	33691	41482
Q9UPY3	Endoribonuclease Dicer OS=Homo sapiens OX=9606 GN=DICER1 PE=1 SV=3	DICER1	1000	0.001	Up	218.68	2.7	3	3	3								51.974		25.941	86.85	18.478		67.086	46.42	34.263	46.521		40.156	51.381			0	0	0	0	0	0	0	0	0	0	0	0	0	0	0	0	0
Q9UQ90	Paraplegin OS=Homo sapiens OX=9606 GN=SPG7 PE=1 SV=2	SPG7	0.35084	0.027576	Down	88.234	32.7	17	17	17	3778.2	2739.4	2977.9	9629.2	2652.6	1246.1	5384.1	465.96	1231.7	762.93	682.98		2236	103.79	158.05	703.83	794.08	823.62		1503.8	67.873	186.58	30420	22825	15144	66480	15511	10502	21142	4033.4	8596.4	5177.5	8087.2	0	10925	0	0	5427	10439
Q9Y221	60S ribosome subunit biogenesis protein NIP7 homolog OS=Homo sapiens OX=9606 GN=NIP7 PE=1 SV=1	NIP7	1.76936	0.0285237	Up	20.462	32.8	3	3	3	533.57				2509.3	1089.9	1851.3	6297.1	2370.3	5286.1	928.05	3974	2818.5	4161.9	8560	5791.1	4717.2	4457.1		17889	10203	3070.9	0	0	0	0	6661.4	5206.4	8276.3	10330	8377.6	14388	0	11124	13675	16918	17575	17203	9571.9
Q9Y237	Peptidyl-prolyl cis-trans isomerase NIMA-interacting 4 OS=Homo sapiens OX=9606 GN=PIN4 PE=1 SV=1	PIN4	1.51484	0.00272519	Up	13.81	53.4	5	5	5	17847	16055	11616	18173	16476	12246	31617	17505	19847	20304	16823	21828	34450	23939	14870	16592	20089	23160	6148.8	21225	18993	38153	43010	34478	28513	44029	36180	33708	64236	51387	54415	54959	39304	68839	90775	72441	47448	45983	52368
Q9Y241	HIG1 domain family member 1A, mitochondrial OS=Homo sapiens OX=9606 GN=HIGD1A PE=1 SV=1	HIGD1A	0.536587	0.00105837	Down	10.143	51.6	3	3	3	163750	96461	84266	143270	111900	103920	65494	61765	63809	47447	83163	43639	31573	26103	69429	48772	91963	85169	20755	64123	9301.9	3094.3	308280	194690	189240	256550	225250	229250	99365	151770	122780	95705	192480	90871	67770	51518	152320	108410	187700
Q9Y276	Mitochondrial chaperone BCS1 OS=Homo sapiens OX=9606 GN=BCS1L PE=1 SV=1	BCS1L	0.588854	0.0256807	Down	47.534	43.2	14	14	14	22032	12066	6317.7	30356	12902	12791	15136	8735.1	9275.2	6895.8	11724	4794.8	3395.6	2670.3	7014	5497.6	12145	10404	2248.9	12524	11038	692.53	92273	44635	29972	62699	46787	52235	46099	31779	31329	20681	38406	25204	17422	15413	30664	20585	41239
Q9Y282	Endoplasmic reticulum-Golgi intermediate compartment protein 3 OS=Homo sapiens OX=9606 GN=ERGIC3 PE=1 SV=1	ERGIC3	1.77963	0.0293705	Up	43.222	20.9	8	8	8	4481.8	40190	38627	45920	51495	55852	61286	65741	54060	68240	44821	62219	91377	59443	54571	62250	54079	56503	4557.9	55509	21854	52574	0	0	0	156990	158330	187520	295530	243960	192140	443070	0	316750	421260	323120	229780	310960	228740
Q9Y2D4	Exocyst complex component 6B OS=Homo sapiens OX=9606 GN=EXOC6B PE=1 SV=3	EXOC6B	0.59757	0.00575942	Down	94.2	17.3	10	10	10	2778.2	2008.4	586.43	1495.9	1517.2	1490.5		899.87	584.63	546.85	1663.8	328.87		53.6	210.65	304.57	957.33	497.94	767.07	604.21	378.65		16466	13084	10962	14870	13184	14592	0	8903.4	9005.4	5194.9	12346	5960.9	0	0	0	7444.2	12229
Q9Y2H5	Pleckstrin homology domain-containing family A member 6 OS=Homo sapiens OX=9606 GN=PLEKHA6 PE=1 SV=4	PLEKHA6	0.610835	0.00471807	Down	117.13	29.8	22	22	22	11393	17291	15919	14773	21074	13541	10135	5673.1	13923	6383.3	16468	7268.1	8815	24160	7446.8	6973.7	7848.8	6124.3	3520.9	10021	3791.9	7996.3	116130	171630	146910	121790	149040	140390	84097	63607	114530	52267	122110	80088	88474	86557	64496	77317	80437
Q9Y2H6	Fibronectin type-III domain-containing protein 3A OS=Homo sapiens OX=9606 GN=FNDC3A PE=1 SV=4	FNDC3A	1.57891	0.00786273	Up	131.85	29.5	23	23	23	12337	9844.7	13668	14326	13652	12513	20589	16782	13508	20427	10528	23904	16503	21623	17798	18027	13932	19136	717.75	11198	11208	5885.3	57268	46109	65454	71253	58404	60228	103040	96695	67919	108290	61778	128660	98408	108880	86748	98319	76908
Q9Y2R0	Cytochrome c oxidase assembly factor 3 homolog, mitochondrial OS=Homo sapiens OX=9606 GN=COA3 PE=1 SV=1	COA3	0.381754	0.000887342	Down	11.731	40.6	5	5	5	124820	104760	108780	184250	83159	73948	81284	31102	39733	34002	51328	46120	19907	5721.3	54554	51523	49974	45473	10768	48833	79764	20375	308500	284090	291100	389520	207830	133840	172140	91671	81768	65421	118580	86907	51602	0	113150	97635	144870
Q9Y2R4	Probable ATP-dependent RNA helicase DDX52 OS=Homo sapiens OX=9606 GN=DDX52 PE=1 SV=4	DDX52	0.199285	0.0318439	Down	67.465	13.9	6	5	6	21759	82034	88522	1350.7	726.35	1308.1	502.34	520.36	1578.6	858.28	952.55	2209.9	502.68	555.24	1371.2	1592.6	1638.2	2100.3		1550.5	5670.3	1508.9	591490	802730	926420	244530	0	0	0	0	0	96680	0	158920	207050	206840	0	0	0
Q9Y2T3	Guanine deaminase OS=Homo sapiens OX=9606 GN=GDA PE=1 SV=1	GDA	0.415078	0.0321943	Down	51.002	56.8	17	17	17	1207.4	2840.9	189.64	8086	8782.5	9190.3	1080.4	584.38	2818.9		9355.4	980.43	5025	5268.3	15551	6243	3050.3	523.68	360.97	23434	7583	71355	7615.6	12040	0	22058	24040	20268	2902.5	3214.1	8096.7	0	17824	3668.4	12029	15991	29974	13096	8238.7
Q9Y2Y8	Proteoglycan 3 OS=Homo sapiens OX=9606 GN=PRG3 PE=1 SV=2	PRG3	3.349	0.00444847	Up	25.405	32	8	8	8	165340	100080	77943	55618	171440	170020	424210	1004500	272220	374700	172320	356540	437320	438340	588110	367120	373330	812020	5640.2	569470	661570	94761	353490	250390	206980	97845	360540	417210	780090	2196700	590860	845190	398910	836190	974270	923980	1244400	846350	816090
Q9Y314	Nitric oxide synthase-interacting protein OS=Homo sapiens OX=9606 GN=NOSIP PE=1 SV=1	NOSIP	1.57505	0.0133855	Up	33.172	18.3	4	4	4	4214.5	3631.1	4439.6	1944.1	6839.9	7497.2	7194.7	8502.5	5190.6	10800	7728.2	9239.2	10620	9557.2	5828.8	8945.2	9267.6	10228		12694	6916.3	1967.3	17715	18035	22448	14802	29016	33768	33640	33722	24637	47984	32994	40889	50460	41108	39539	36656	38575
Q9Y365	START domain-containing protein 10 OS=Homo sapiens OX=9606 GN=STARD10 PE=1 SV=2	STARD10	0.509505	0.0063738	Down	33.048	54.6	13	13	13	162440	150040	111110	195860	193880	166570	130260	57940	142160	58477	113670	39818	46118	61278	28471	55497	62444	52252	8702.9	84902	21053	17102	330250	338160	312970	398560	306400	256030	204900	121480	225160	95678	241630	100800	95998	137030	72161	120080	133810
Q9Y385	Ubiquitin-conjugating enzyme E2 J1 OS=Homo sapiens OX=9606 GN=UBE2J1 PE=1 SV=2	UBE2J1	3.41611	0.0127775	Up	35.198	42.5	10	10	10	22595	5401.2	7582.4	5007.1	12496	12000	54510	68488	13558	64685	15622	77233	57831	82746	60767	50474	45513	66140	3055.2	22141	38023	5552.5	55757	21714	25226	17418	41325	35618	117500	160700	29906	144440	39146	181480	142870	185370	128080	113820	94016
Q9Y394	Dehydrogenase/reductase SDR family member 7 OS=Homo sapiens OX=9606 GN=DHRS7 PE=1 SV=1	DHRS7	0.619944	0.0156495	Down	38.298	45.4	13	13	13	72592	69911	54282	122010	112130	57345	34476	56064	48929	33081	67941	26513	29118	26130	25800	17467	77859	46988	11418	40070	27472	4708.9	186390	145170	164800	266820	252610	162690	88542	141280	130480	91319	196700	82271	91189	75744	61108	55936	201940
Q9Y3B8	Oligoribonuclease, mitochondrial OS=Homo sapiens OX=9606 GN=REXO2 PE=1 SV=3	REXO2	0.557161	0.0242905	Down	26.832	40.5	8	8	8	12175	13398	8931.3	18676	6294.9	4747.4	12849	5710.6	4663.9	4882.3	4881.7	5560.3	3419.7	1653	5558.1	4610.9	5219	6919.6	15069	4353.5	4389.5	5360.2	48507	29171	26121	57733	23588	20510	33333	16654	16094	16236	15083	17169	14067	5907	16411	17368	18497
Q9Y3D6	Mitochondrial fission 1 protein OS=Homo sapiens OX=9606 GN=FIS1 PE=1 SV=2	FIS1	0.484518	0.00774494	Down	16.937	24.3	4	4	4	135230	94383	41617	134230	86602	76214	35478	46847	50382	38436	70315	25508	19020	7401.7	46423	23872	95365	76069	54264	36610	44011	7430.9	203690	161300	77308	215460	135550	122970	57175	76754	85975	66180	119350	38519	28351	18284	66289	35325	153830
Q9Y3L3	SH3 domain-binding protein 1 OS=Homo sapiens OX=9606 GN=SH3BP1 PE=1 SV=3	SH3BP1	1.97477	0.0107781	Up	75.712	42.2	22	2	22	16422	11514	11970	10600	23815	28799	28423	29981	8848.3	28688	13109	25394	25267	27787	26556	26577	19508	34543	35260	13547	22723	34160	110520	80997	97512	78464	81760	95113	182840	254450	83820	229030	105090	219770	197810	220880	216240	181270	193410
Q9Y3R5	Protein dopey-2 OS=Homo sapiens OX=9606 GN=DOP1B PE=1 SV=5	DOP1B	0.592629	0.00626795	Down	258.23	29.2	47	47	47	12032	13843	9494.4	13917	15765	11640	11533	10040	15409	5552.1	7170.5	42719	7303.3	9516.9	38902	31990	30602	21736	762.77	21668	25269	3133.1	1005200	1274000	910490	1036400	1216000	1074600	511010	464520	1117300	399810	856420	512920	462890	742420	475510	647970	658680
Q9Y4C8	Probable RNA-binding protein 19 OS=Homo sapiens OX=9606 GN=RBM19 PE=1 SV=3	RBM19	1000	0.001	Up	107.33	4.4	3	2	3							171.25	162.71		213.87		230.44	131.19	307.35	119.71	87.561	113.54			435.81			0	0	0	0	0	0	0	2673.2	0	0	0	0	0	0	0	0	0
Q9Y4R8	Telomere length regulation protein TEL2 homolog OS=Homo sapiens OX=9606 GN=TELO2 PE=1 SV=2	TELO2	1000	0.001	Up	91.746	5.7	4	4	4							753.93	1766.6		1032.3		310.55	130.21	86.425	1501.2	969.63	629.56	789.82		1344.3	4167.8	651.17	0	0	0	0	0	0	0	0	0	28608	0	0	0	0	0	27395	0
Q9Y520	Protein PRRC2C OS=Homo sapiens OX=9606 GN=PRRC2C PE=1 SV=4	PRRC2C	1.52622	0.0109443	Up	316.91	16.3	35	34	35	1611.9	1451.9	2219.1	1885.9	2272.7	1825.1	4607.8	2969.6	2655	5106.3	2463.3	4349.8	8666.5	6986.6	4703.9	4712.3	2795.2	3877.8	92.806	4099	3348.6	7239.2	14489	15933	19561	13526	16772	16302	27720	17331	19906	30297	19872	32281	48758	37861	27709	29981	19527
Q9Y5U8	Mitochondrial pyruvate carrier 1 OS=Homo sapiens OX=9606 GN=MPC1 PE=1 SV=1	MPC1	0.001	0.001	Down	12.347	39.4	3	3	3	33598	2009.9	1765.8	11961	2988.1												1049.5		16897				43108	0	8788.4	38951	11727	0	0	0	0	0	0	0	0	0	0	0	0
Q9Y5U9	Immediate early response 3-interacting protein 1 OS=Homo sapiens OX=9606 GN=IER3IP1 PE=1 SV=1	IER3IP1	0.619185	0.0480561	Down	8.9687	34.1	2	2	2	60954	53014	23749	51489	57039	62928	20180	41078	21039	25188	47114	21218	5178.5	2809.8	47098	33395	62469	56091	5768.1	48144	54196	3209.8	108750	99939	0	78764	83017	98472	32434	55470	0	0	86313	0	0	0	77524	58435	110840
Q9Y613	FH1/FH2 domain-containing protein 1 OS=Homo sapiens OX=9606 GN=FHOD1 PE=1 SV=3	FHOD1	1000	0.001	Up	126.55	4	4	4	4									81.217	371.38		215.3		158.5	154.26	406.8	161.61	257.65	312.12		958.65	364.85	0	0	0	0	0	0	0	0	0	0	0	0	0	0	0	7666.7	0
Q9Y6I4	Ubiquitin carboxyl-terminal hydrolase 3 OS=Homo sapiens OX=9606 GN=USP3 PE=1 SV=2	USP3	1.52953	0.0311574	Up	58.896	11.5	4	3	4	627.4	266.56	917.7	973.95	1196.2	1631.1	3287.5	3040.9	2857.3	2142.2	712.14	2332.7	1921.9	2691	4041.3	3974.5	526.75	3367.7	1658.3	1818.8	2405.6	5014	7333.2	0	11796	10562	14385	20925	17491	18739	18058	20857	0	24276	20227	24379	21225	21171	0
Q9Y6M1	Insulin-like growth factor 2 mRNA-binding protein 2 OS=Homo sapiens OX=9606 GN=IGF2BP2 PE=1 SV=2	IGF2BP2	0.663645	0.0329797	Down	66.121	36.7	16	15	16	17661	29731	23525	22639	20912	21314	8635.5	7574.6	24765	7643.4	35170	10401	9289.7	24786	8009.4	14317	11802	7666.6		20273	8140	8313.1	59264	104470	90230	82813	90566	97017	35762	42273	87452	37753	93883	50866	45391	60708	34156	65837	46994
Q9Y6M9	NADH dehydrogenase [ubiquinone] 1 beta subcomplex subunit 9 OS=Homo sapiens OX=9606 GN=NDUFB9 PE=1 SV=3	NDUFB9	0.57332	0.00798326	Down	21.831	70.4	11	11	11	269040	260220	161820	382060	199500	200410	306610	160390	148010	113300	157510	158780	116860	48737	151170	143790	191420	164030	28785	116220	122900	11117	377660	331040	244320	426590	219730	225050	293780	153040	156330	115160	157310	170340	104720	46598	159930	153520	185300
Q9Y6U3	Scinderin OS=Homo sapiens OX=9606 GN=SCIN PE=1 SV=4	SCIN	0.637662	0.0387558	Down	80.488	56.1	28	28	28	71829	50758	71405	72466	119020	70171	27739	40990	167610	21909	57647	29955	22956	48612	31860	52062	50612	30399	17289	77729	11182	5279.1	296950	225510	276580	283840	405040	280160	100040	131400	527370	92377	164310	111940	106220	163610	107240	167000	192790
[truncated: 43 more columns]

## Sheet: HpC_CAGvsHpC_CG
Protein accession	Protein description	Gene name	HpC_CAG/HpC_CG Ratio	HpC_CAG/HpC_CG P value	Regulated Type	MW [kDa]	Coverage [%]	Peptides	Unique peptides	Razor + unique peptides	iBAQ HpN_CG1	iBAQ HpN_CG2	iBAQ HpN_CG3	iBAQ HpN_CG4	iBAQ HpN_CG5	iBAQ HpN_CG6	iBAQ HpC_CG1	iBAQ HpC_CG2	iBAQ HpC_CG3	iBAQ HpC_CG4	iBAQ HpC_CG5	iBAQ HpC_CG6	iBAQ HpC_CAG1	iBAQ HpC_CAG2	iBAQ HpC_CAG3	iBAQ HpC_CAG4	iBAQ HpC_CAG5	iBAQ HpC_CAG6	iBAQ GC2	iBAQ GC4	iBAQ GC5	iBAQ GC6	LFQ intensity HpN_CG1	LFQ intensity HpN_CG2	LFQ intensity HpN_CG3	LFQ intensity HpN_CG4	LFQ intensity HpN_CG5	LFQ intensity HpN_CG6	LFQ intensity HpC_CG1	LFQ intensity HpC_CG2	LFQ intensity HpC_CG3	LFQ intensity HpC_CG4	LFQ intensity HpC_CG5	LFQ intensity HpC_CG6	LFQ intensity HpC_CAG1	LFQ intensity HpC_CAG2	LFQ intensity HpC_CAG3	LFQ intensity HpC_CAG4	LFQ intensity HpC_CAG5
A0A075B6S2	Immunoglobulin kappa variable 2D-29 OS=Homo sapiens OX=9606 GN=IGKV2D-29 PE=3 SV=1	IGKV2D-29	2.82077	0.00325205	Up	13.143	27.5	3	2	3	136440	150980	214900	174830	236430	306660	264490	226090	292840	306290	172280	158720	334020	392920	263450	503990	340340	397950	244720	257380	271810	282170	464690	474280	801290	671930	0	1437800	705050	409290	915250	508320	562420	449810	1534700	2956000	699340	2398100	1424500
A0A0A0MRZ8	Immunoglobulin kappa variable 3D-11 OS=Homo sapiens OX=9606 GN=IGKV3D-11 PE=3 SV=6	IGKV3D-11	1.65512	0.0358428	Up	12.625	32.2	4	4	4	71016	53916	81617	37979	70919	58180	86689	65880	97640	58553	84007	66961	144530	60526	107700	136900	81116	85660	48036	63303	132540	76792	119530	112650	179490	75040	125390	107220	155210	137150	187190	105480	157310	50066	303750	141530	253500	244280	202910
A0A0B4J1V0	Immunoglobulin heavy variable 3-15 OS=Homo sapiens OX=9606 GN=IGHV3-15 PE=3 SV=1	IGHV3-15	2.55354	0.0230963	Up	12.926	42	4	3	4	7292.6	10135	5613.4	4062.4	24386	11856	5806.9	13463	12140	19537	23894	18536	9116.9	5258.9	25753	68121	55702	33287	17696	48722	64304	32523	0	32002	0	0	56870	25626	0	57668	26181	27835	74816	50656	48575	0	88333	184420	181300
A0A0B4J1X8	Immunoglobulin heavy variable 3-43 OS=Homo sapiens OX=9606 GN=IGHV3-43 PE=3 SV=1	IGHV3-43	2.12728	0.0200904	Up	13.077	34.7	4	3	3	6418.6		22142	15781	4102.2	2805.6	30865	296.06	12255	18616	22431	5102.7		5467	5342.5	27369	26744	36032	40355	45835	110230	17323	0	0	0	0	28006	0	0	0	0	30715	0	33583	0	0	0	65010	55419
A8K7I4	Calcium-activated chloride channel regulator 1 OS=Homo sapiens OX=9606 GN=CLCA1 PE=1 SV=3	CLCA1	43.8927	0.0323516	Up	100.22	40.7	29	29	29	9540.8				49.544	1412.5		2324.1	843.94	1289.4	687.24	16097	18880	27674	275960	102420	2243.6	22773		20369	98731	1269.6	37941	0	0	0	0	3092.2	0	2850.5	1548.3	2086.2	0	19644	22886	93269	1186000	346390	2847.2
C9J7I0	UBAP1-MVB12-associated (UMA)-domain containing protein 1 OS=Homo sapiens OX=9606 GN=UMAD1 PE=1 SV=2	UMAD1	1000	0.001	Up	15.2	28.5	2	2	2													6453.3	2030		2181.8						8385.8	0	0	0	0	0	0	0	0	0	0	0	0	0	0	0	0	0
O00287	Regulatory factor X-associated protein OS=Homo sapiens OX=9606 GN=RFXAP PE=1 SV=1	RFXAP	1000	0.001	Up	28.232	13.2	2	2	2													2032.4		1076.9	1068.6		465.3		2905.5	10217	458.85	0	0	0	0	0	0	0	0	0	0	0	0	0	0	0	0	0
O00519	Fatty-acid amide hydrolase 1 OS=Homo sapiens OX=9606 GN=FAAH PE=1 SV=2	FAAH	0.562121	0.0280847	Down	63.065	19.5	8	8	8	4132.9	13752	98.377	3599.6	13306		3633.8	6346.8	8298.2	4056.6	9030.3	4725.3	3409	6984.1	7710.8	4882.1	4148.6	1067.5	4258.1	6676.3	6587.2	5403.7	67819	102400	0	49968	82934	0	0	45015	77434	0	79654	36657	38712	48238	25770	36771	26281
O14495	Phospholipid phosphatase 3 OS=Homo sapiens OX=9606 GN=PLPP3 PE=1 SV=1	PLPP3	0.616208	0.00309089	Down	35.116	13.8	4	4	4	8681.4	6376.3	7828.2	6976.5	5289.1	4908.7	4567.6	6989.9	9616.4	4972.7	4623.6	6279.2	2478.9	3233.6	2764	1659.7	4489.9	4740.9	1756.5	3404.8	3885.1	1944.7	33396	32363	31383	29889	22625	22340	21843	29514	38901	25907	24823	26739	13755	18865	13449	0	19947
O14662	Syntaxin-16 OS=Homo sapiens OX=9606 GN=STX16 PE=1 SV=3	STX16	0.606247	0.0183506	Down	37.031	21.5	4	4	4	513.9	528.63	351.33	1098	2246.1	1090.3	961.49	2483.9	372.12	1427.1	1626.6	674.99	630.66		1440.4	1162.1	1185.3	784.88		3762.6	3376.9		0	0	0	9388.3	9145.5	10298	0	10430	0	10174	9481.9	0	0	0	7208.9	6386.5	4644.1
O14975	Long-chain fatty acid transport protein 2 OS=Homo sapiens OX=9606 GN=SLC27A2 PE=1 SV=2	SLC27A2	1.57938	0.0390441	Up	70.311	7.7	4	4	4	143.81	4478.5	4263.2	1755.7	5534.4	7506.8	8216.9	9907.7	4825.3	6779.3	5171.7	10897	5777.3	12164	11694	1365.4	2045.5	294.44		569.75	823.65		0	0	0	0	98142	84311	0	81702	0	0	90027	0	0	131310	137580	105360	168200
O15551	Claudin-3 OS=Homo sapiens OX=9606 GN=CLDN3 PE=1 SV=1	CLDN3	1000	0.001	Up	23.318	19.1	3	2	3		4009.8												884.83	30592	27367	570.79			36371	13942	32789	0	0	0	0	0	0	0	0	0	0	0	0	0	0	51726	46502	0
O43490	Prominin-1 OS=Homo sapiens OX=9606 GN=PROM1 PE=1 SV=1	PROM1	0.244657	0.0393895	Down	97.201	27.3	17	17	17	1873.2	2638.7	3964.6	1081.3	312.77	434.59	319.17	204.94	1759.3		2215.5	310.83		866.36	293.91	483.53	187.37	2875.5		210.6	2333.7	59735	7300	2163.6	14381	6393.7	0	4609.9	0	0	11204	0	10719	3292.7	0	1958	732.58	4777.3	575.21
O43665	Regulator of G-protein signaling 10 OS=Homo sapiens OX=9606 GN=RGS10 PE=1 SV=3	RGS10	1.50882	0.0138245	Up	21.21	22.1	3	3	3	10605	9098.8	11146	9405.3	10655	14046	13253	17106	11597	11665	26134	14639	20769	3852.8	13215	21677	24781	24147	8971.8	21493	19369	24340	33729	33185	39906	31691	34824	44138	32709	57644	38790	36605	51082	41296	59140	0	44031	67216	77821
O60229	Kalirin OS=Homo sapiens OX=9606 GN=KALRN PE=1 SV=3	KALRN	3.00084	0.0284287	Up	340.26	2.3	5	4	5			44.835	29.206		69.033	227.56	96.175	19.038		55.976	99.611	88.494	104.72	607.79	192.4				522.01	197.37		0	0	0	0	0	3110.5	7136.7	4001.4	0	0	3051.7	6249.8	0	0	19186	11482	0
O75071	EF-hand calcium-binding domain-containing protein 14 OS=Homo sapiens OX=9606 GN=EFCAB14 PE=1 SV=1	EFCAB14	0.001	0.001	Down	55.031	6.5	2	2	2		756.28	588.46	1581	3606.6	1223.3	651.01		589.46		451.55	138.69								344.78	1128.8		0	0	0	34825	33903	28414	0	0	8759.4	0	0	0	0	0	0	0	0
O75128	Protein cordon-bleu OS=Homo sapiens OX=9606 GN=COBL PE=1 SV=2	COBL	0.001	0.001	Down	135.62	2.8	2	2	2	311.4	413.15	372.4	140.1	377.98	145.55	219.39		90.644		108.63									114.44		46.765	6828.3	9107.5	9492.3	0	8844.6	0	4992.2	0	0	0	0	0	0	0	0	0	0
O75594	Peptidoglycan recognition protein 1 OS=Homo sapiens OX=9606 GN=PGLYRP1 PE=1 SV=1	PGLYRP1	0.507138	0.0339921	Down	21.731	45.4	6	6	6		713.46			956.2	1045	37191	16354	2171	12488		10683	16222	8643.9	8045.1	8129.1	9123.2	5284.7		7206.7	22520	12593	0	0	0	0	0	0	55666	31323	0	26516	0	21737	32014	16916	14555	12608	18020
O76041	Nebulette OS=Homo sapiens OX=9606 GN=NEBL PE=1 SV=1	NEBL	0.453733	0.0293194	Down	116.45	5.8	6	6	6	1154	1981.7	1814.5	2084.4	2203.1	1789.5	2218.9	755.26	1639.9	646.25	1701.8	953.94	323.34	1012.4	617.56	727.1	1028.8	822.64		1015.5	637.43	476.13	34857	44327	34806	43974	44542	38389	30034	13053	28467	0	35062	14396	11316	14948	0	6554.7	11107
O94819	Kelch repeat and BTB domain-containing protein 11 OS=Homo sapiens OX=9606 GN=KBTBD11 PE=1 SV=1	KBTBD11	2.15154	0.0124238	Up	65.719	20.4	7	7	7	4609.1	1007.9	1267.2	940.08	1303.8	1874.8	581	706.51	1260	744.71	1572.5	601.68	1472.7	822.3	3432.4	2154.9		1757.3	507.58	1529.1	834.48		32715	9120.1	8741.4	11098	10428	12953	8045.3	9043.7	10769	7933.1	12345	11806	0	14827	34075	15582	0
O94887	FERM, ARHGEF and pleckstrin domain-containing protein 2 OS=Homo sapiens OX=9606 GN=FARP2 PE=1 SV=3	FARP2	0.609825	0.00862332	Down	119.89	23.1	15	15	15	1995.2	10199	3449.8	4436.7	5578.2	4092.7	2832.1	2673.2	3405.8	2902	4214.9	1876.1	1033.7	2451.1	2672.6	2337.1	2318.1	2286.2	3522.3	6444.9	4790.5	2843.9	62797	78116	63251	93352	106060	74643	48031	34565	55844	36320	58848	27529	21337	34875	24292	21837	30270
O94911	ABC-type organic anion transporter ABCA8 OS=Homo sapiens OX=9606 GN=ABCA8 PE=1 SV=4	ABCA8	0.44744	0.0497647	Down	183.67	18.7	22	22	22	9674	9293.3	12126	7389.5	10401	8563.1	3857.2	4208.2	12642	6349.1	12034	7195.5	4666.6	8516.3	851.35	997.95	6672.8	4548.3	8187.5	142	450.58	82.513	85388	94194	101440	90948	65090	54328	39620	28443	142050	77950	112370	52450	16472	36251	13987	12769	75264
O94992	Protein HEXIM1 OS=Homo sapiens OX=9606 GN=HEXIM1 PE=1 SV=1	HEXIM1	1.62583	0.0193411	Up	40.623	11.7	3	3	3	4761.2	3848.4	5703.3	6666.5	4685.1	3877.3	10122	5613.7	6716.4	5084.8	5142	7687	11230	9450.9	10148	16313	7115.4	11172	867.99	19128	7852.9	18297	21629	19884	22857	24613	16929	20032	34732	21884	20894	25735	18720	30475	62381	51087	36693	41183	24563
O95210	Starch-binding domain-containing protein 1 OS=Homo sapiens OX=9606 GN=STBD1 PE=1 SV=1	STBD1	0.600291	0.0241799	Down	39.007	19.8	6	6	6	8847.7	7810.1	5064.3	7761.5	8942.1	10238	5684.2	6456.7	8568.3	8447.4	14554	9788.3	9091	8121.1	6694	7953	9881.5	7236.7	4680.7	5655.4	4735.9	4257	69609	65728	130110	80042	85510	107010	69257	88435	98291	67712	161100	95637	83106	74325	49155	52652	58903
O95471	Claudin-7 OS=Homo sapiens OX=9606 GN=CLDN7 PE=1 SV=4	CLDN7	1000	0.001	Up	22.418	15.6	2	2	2													10014	5620.2	41239	60168				32310	12302		0	0	0	0	0	0	0	0	0	0	0	0	0	0	65026	102490	0
O95571	Persulfide dioxygenase ETHE1, mitochondrial OS=Homo sapiens OX=9606 GN=ETHE1 PE=1 SV=2	ETHE1	1.56693	0.0271853	Up	27.873	74	13	13	13	127150	103260	114930	127470	116780	119080	130290	95257	92334	73564	115680	65354	149760	155510	217560	254750	96250	94006	54763	254380	120460	118310	196520	164980	177200	194480	191770	196920	207200	173100	136430	138860	181880	148260	252910	255870	340170	370500	163530
O96014	Protein Wnt-11 OS=Homo sapiens OX=9606 GN=WNT11 PE=1 SV=2	WNT11	1000	0.001	Up	39.179	9.3	2	2	2													864.19		1886.4		5311	291.17				3347	0	0	0	0	0	0	0	0	0	0	0	0	0	0	0	0	0
P01266	Thyroglobulin OS=Homo sapiens OX=9606 GN=TG PE=1 SV=5	TG	0.001	0.001	Down	304.79	14.3	25	25	25	168.04			594.64	1595.4	629.31	687.24	627.97	561.02	55.604	611.12	122.08							5457.6				1009.3	0	0	0	0	0	0	0	0	0	0	0	0	0	0	0	0
P03973	Antileukoproteinase OS=Homo sapiens OX=9606 GN=SLPI PE=1 SV=2	SLPI	0.001	0.001	Down	14.326	17.4	2	2	2	11447	10268	5804.9	4241.1	8106.4			2110.8	1827.6		1887.1												42367	29350	18787	16884	24978	0	0	0	0	0	0	0	0	0	0	0	0
P06307	Cholecystokinin OS=Homo sapiens OX=9606 GN=CCK PE=1 SV=1	CCK	1000	0.001	Up	12.669	16.5	2	2	2															10420	1017.7	2189.7	2523.1			4667.8		0	0	0	0	0	0	0	0	0	0	0	0	0	0	0	0	0
P08493	Matrix Gla protein OS=Homo sapiens OX=9606 GN=MGP PE=1 SV=2	MGP	0.001	0.001	Down	12.353	23.3	2	2	2		8314.3	10195	11144	12115		13916	10118	15207	17967									7046.6		14785	15807	0	0	0	0	0	0	0	0	0	0	0	0	0	0	0	0	0
P08514	Integrin alpha-IIb OS=Homo sapiens OX=9606 GN=ITGA2B PE=1 SV=3	ITGA2B	0.001	0.001	Down	113.38	20.6	15	15	15							131.19			219.68	109.91									7056.2	37234	697.19	0	0	0	0	0	0	0	0	0	0	0	0	0	0	0	0	0
P0C7P0	CDGSH iron-sulfur domain-containing protein 3, mitochondrial OS=Homo sapiens OX=9606 GN=CISD3 PE=1 SV=1	CISD3	0.564048	0.00452531	Down	14.215	35.4	5	5	5	20321	13098	4605.2	6520.7	14708	6921.7	12908	949.37	11180	1939.2	8758.8	6179.6	2922.4	3327.7	771.16	9023.3	6873.9	3302.4		10412	6132.5	2986	40438	40169	18296	33613	30071	19875	27788	0	24608	0	18995	18185	10341	9852.4	0	16536	13748
P12273	Prolactin-inducible protein OS=Homo sapiens OX=9606 GN=PIP PE=1 SV=1	PIP	0.001	0.001	Down	16.572	37	4	4	4	4500.8		9717.3	679.21		967.69			2873.8	2198.9	353.33									3447.9	3117		11188	0	22733	0	0	0	0	0	8732.1	7046.2	0	0	0	0	0	0	0
P16671	Platelet glycoprotein 4 OS=Homo sapiens OX=9606 GN=CD36 PE=1 SV=2	CD36	0.644639	0.0190511	Down	53.053	30.3	12	12	12	25360	56970	63636	50806	42533	27128	33265	27193	48708	17506	36147	35383	7634.3	24531	16002	14335	22197	23643	8456.4	16710	43798	481.55	91507	209810	239150	158650	141750	109240	96448	89811	160130	69628	124580	124740	51173	91771	60991	62155	75554
P17813	Endoglin OS=Homo sapiens OX=9606 GN=ENG PE=1 SV=2	ENG	0.633897	0.0180988	Down	70.577	14	7	7	7	1755.4	1626.8	2243.8	1335.3	1494.2	1682.1	1640	7375	4153.2	6367.7	1449.7	5498.8	2100.1	3999.7	5003.6	3174.3	2669	3699.1	4177.5	8063.3	12210	9800.9	0	0	0	0	0	0	0	43001	26272	44367	0	51653	19455	27308	34314	25815	25262
P22894	Neutrophil collagenase OS=Homo sapiens OX=9606 GN=MMP8 PE=1 SV=1	MMP8	0.519266	0.0404629	Down	53.411	16.5	5	5	5							9816.1	7027.9		2164		3962	3986	1557.4	1729.2	916.62	1917.7	2492.9		1789.6	6036.8	5447.9	0	0	0	0	0	0	39440	29116	0	14337	0	22201	15455	8882	17665	9628	8177.6
P24593	Insulin-like growth factor-binding protein 5 OS=Homo sapiens OX=9606 GN=IGFBP5 PE=1 SV=1	IGFBP5	0.596705	0.0382877	Down	30.57	33.5	7	7	7	6317.9	2610.4	7002.7	7020.7	9808.9	7257.2	4309.7	8005	3206.4	3693.3	6797.7	651.94	1951	3331.7	5469.4	379.11	1849.5	2696.3	2278.9	3510.5	9390.6	18070	14031	10268	16840	15433	23660	16570	10545	16577	8451.2	12967	17499	0	6472	7417.3	12923	0	4560.4
P25445	Tumor necrosis factor receptor superfamily member 6 OS=Homo sapiens OX=9606 GN=FAS PE=1 SV=1	FAS	1.721	0.0148634	Up	37.732	12.8	3	3	3	579.8					557.73	2381.2	2017.1	1434	2121.2	560.86	2220	3417.3	3253.6	2559.1	3123.6	2288.7	3049.9	661.21	1784.6	4818.7	2098.1	0	0	0	0	0	3987.9	11126	14063	7798.9	11200	3834.9	14457	21003	19499	14915	19885	15999
P29400	Collagen alpha-5(IV) chain OS=Homo sapiens OX=9606 GN=COL4A5 PE=1 SV=2	COL4A5	0.001	0.001	Down	161.04	4.5	5	3	3	398.65	120.16	190.98					60.097	783.95		127.6								143.35				9563.2	0	0	0	0	0	0	0	21630	0	0	0	0	0	0	0	0
P34059	N-acetylgalactosamine-6-sulfatase OS=Homo sapiens OX=9606 GN=GALNS PE=1 SV=1	GALNS	0.597921	0.00856289	Down	58.025	13.8	6	6	6	5255.5	4211.1	4526.4	5635.4	1946.1	3387.8	7037.6	4044.9	5271.8	4662	2732.9	4884.3	727.02	3530.4	1195.4	2511	3166	2141		2627	1428.1	6104.8	22229	23591	25951	25148	10255	18834	28668	18468	23500	21788	15599	21930	6656.6	19502	11624	14256	13168
P47974	mRNA decay activator protein ZFP36L2 OS=Homo sapiens OX=9606 GN=ZFP36L2 PE=1 SV=3	ZFP36L2	1.64788	0.0169954	Up	51.062	6.5	3	3	3		928.34	1352.7	646.28	648.7	895.34	812.01	323.05	539.42	856.31	617.45	643.02	506.86	1399.2	483.73	1103.5	661.79	1233.5	469.38	1417	1854.6	3315.1	0	6226.7	9159.3	3994.1	0	5891.1	4970.6	0	0	0	0	4174.5	0	8460.3	0	6857	0
P49327	Fatty acid synthase OS=Homo sapiens OX=9606 GN=FASN PE=1 SV=3	FASN	1.52881	0.019447	Up	273.42	57.9	104	104	104	62426	39211	45574	57045	60958	73176	89524	77023	51508	63838	76123	75643	84155	141630	143640	143700	69417	88240	24406	53767	60477	79218	275320	209460	237070	244740	271060	350280	385690	345100	216230	299660	368320	362000	429410	609330	643140	627040	330100
P49789	Bis(5'-adenosyl)-triphosphatase OS=Homo sapiens OX=9606 GN=FHIT PE=1 SV=3	FHIT	0.644195	0.0248078	Down	16.858	70.1	7	7	7	14011	39424	27203	28007	37633	19876	18628	17283	25626	7792.6	23195	10425	9655.3	12402	7873.5	6036.5	16740	12999	448.99	16997	1089.9	1236.2	90786	114760	83540	105560	111380	66756	86307	51217	66937	0	53904	39842	47589	32725	37271	28060	52120
P50053	Ketohexokinase OS=Homo sapiens OX=9606 GN=KHK PE=1 SV=2	KHK	1000	0.001	Up	32.523	17.4	3	3	3														668.08	7881.6		187.52				4596.6		0	0	0	0	0	0	0	0	0	0	0	0	0	0	35431	0	0
P50440	Glycine amidinotransferase, mitochondrial OS=Homo sapiens OX=9606 GN=GATM PE=1 SV=1	GATM	0.613264	0.0469734	Down	48.455	64.8	21	21	21	127070	147010	144970	184170	146570	90216	59346	58365	95221	37963	112450	50420	39822	54340	22417	48001	44922	32472	10809	98733	14317	1963.7	319310	380180	378140	462350	361120	254470	153180	152950	249000	112630	318710	141370	119110	135760	62174	143110	122400
P58107	Epiplakin OS=Homo sapiens OX=9606 GN=EPPK1 PE=1 SV=3	EPPK1	2.05913	0.0188113	Up	555.65	61.5	99	92	92	9388.4	5827.1	4751.8	3884.4	5675.7	8230.1	3409.9	6552.5	4641.5	4774.9	5779.7	9726.5	9784.8	13721	15005	27258	8760.8	7989.4	5272.7	27659	6057.7	9497.1	151160	109000	105390	81673	104970	150240	58668	117520	87856	93240	114640	163960	172150	226350	276510	395680	123790
P61278	Somatostatin OS=Homo sapiens OX=9606 GN=SST PE=1 SV=1	SST	0.265904	0.0220408	Down	12.735	49.1	3	3	3	49321	8416.5	53061	42908	125120	49340	7611.5	5069.4	149530	60425	92966	14749	24729	11125	32485	10367	24307	16938		4217.7	3172.1		34963	11229	73183	0	172650	47702	0	0	125600	72852	108900	0	0	0	35162	0	19322
P98073	Enteropeptidase OS=Homo sapiens OX=9606 GN=TMPRSS15 PE=1 SV=3	TMPRSS15	1000	0.001	Up	112.93	5.8	4	4	4													869.85	255.8	2914.9	2964.4							0	0	0	0	0	0	0	0	0	0	0	0	0	0	21124	21131	0
Q01970	1-phosphatidylinositol 4,5-bisphosphate phosphodiesterase beta-3 OS=Homo sapiens OX=9606 GN=PLCB3 PE=1 SV=2	PLCB3	1.65508	0.0375607	Up	138.8	40	35	34	35	13310	7475.9	8420.6	7041.5	9257.5	13348	13459	10282	13759	8218.6	13380	6799	11571	17899	29550	29924	8906.1	11695	3343	28214	17733	9482.8	61338	48630	54881	44482	56350	65280	53745	49466	63418	42856	66973	45551	73034	81615	137850	132370	50792
Q02817	Mucin-2 OS=Homo sapiens OX=9606 GN=MUC2 PE=1 SV=2	MUC2	53.315	0.00648779	Up	540.29	17.7	70	69	69	2025.2	1507.5	5169	4738		2271.6	5370.5	1631.2	14534	3828	13721	3769.4	15495	15473	183790	184700	3588	7147.3	1261.4	25567	107160	767.2	9751.6	2729.6	0	0	0	0	20137	2268.7	0	9338.5	8203	9418.9	42841	79997	1211300	1256500	0
Q05639	Elongation factor 1-alpha 2 OS=Homo sapiens OX=9606 GN=EEF1A2 PE=1 SV=1	EEF1A2	0.190327	0.00865061	Down	50.47	51.4	17	4	4	7131.6	13937	25181	22484	15659	10410	3587.7	6829.3	27280	491.86	21583	10278	432.14	3268.6	2607.2	1171.4	2540	3386.9	797.14	2521.6	2783.9	1662	37647	88968	149450	125330	90084	45287	20862	32111	137720	0	123910	60767	0	20424	12712	5639	12700
Q12767	Transmembrane protein 94 OS=Homo sapiens OX=9606 GN=TMEM94 PE=1 SV=1	TMEM94	0.001	0.001	Down	151.15	2.3	3	3	3			168.13			136.3			327.39		387.67	615.79									314.15		0	0	0	0	0	0	0	0	0	0	0	0	0	0	0	0	0
Q13393	Phospholipase D1 OS=Homo sapiens OX=9606 GN=PLD1 PE=1 SV=1	PLD1	1.52274	0.0354841	Up	124.18	7.5	5	5	5	506.3	929.27	912.47	352.92	932.62	863.02	336.83	544.52	888.38	577.88	204.81	205.19	606.95	258.95	1069.8	1291.2	787.08	649.87		1054.7	320.3	41.622	8532.4	13787	17002	8689.4	16190	16891	9405.7	8376.8	13834	10425	5401.9	0	12121	0	16394	18803	12624
Q13795	ADP-ribosylation factor-related protein 1 OS=Homo sapiens OX=9606 GN=ARFRP1 PE=1 SV=1	ARFRP1	1000	0.001	Up	22.614	13.9	2	2	2	1724			1259.2	553.64								374.14				718.64	466.45		1067	1913.4	692.99	0	0	0	0	0	0	0	0	0	0	0	0	0	0	0	0	0
Q14142	Tripartite motif-containing protein 14 OS=Homo sapiens OX=9606 GN=TRIM14 PE=1 SV=2	TRIM14	2.0217	0.0174548	Up	49.772	5.9	2	2	2	151.09				239.01	217.04		681.55	360.14	347.57	408.76	313.58	486.33	805.4	1103	1289.2	863.73	593.4		834.84	943.79		0	0	0	0	0	0	0	6858.7	3043.1	0	4096.8	3301.6	5126.9	8238.9	11186	13341	8670.5
Q14517	Protocadherin Fat 1 OS=Homo sapiens OX=9606 GN=FAT1 PE=1 SV=2	FAT1	1000	0.001	Up	506.27	1.7	4	4	4	286.56	207.47	174.44											12.16	77.794	138.97				81.819	110.27	25.909	0	0	0	0	0	0	0	0	0	0	0	0	0	0	4714.4	7433	0
Q14534	Squalene monooxygenase OS=Homo sapiens OX=9606 GN=SQLE PE=1 SV=3	SQLE	1.52427	0.0484149	Up	63.922	14.8	6	6	6	1853.3	128.73		172.15	2652.9	2226.7	1170.4	1370.4	186.88	1407	4087	575.64	3803.7	4510.6	1947.5	3154.4	2535.2	2288.1		703.15		1637.3	13359	0	0	0	15363	17428	11435	8375	0	11069	23321	9762.9	24254	26650	12976	20639	16704
Q15061	WD repeat-containing protein 43 OS=Homo sapiens OX=9606 GN=WDR43 PE=1 SV=3	WDR43	1.50319	0.006167	Up	74.89	19.5	9	9	9	478.7	323.22	357.96	308.38	400.54	4901.5	7001.5	1660.4	5997.1	1878.9	909.01	1178	5177	10381	5152	7685.2	11313	7867	2627.4	6773.5	5657.4	3665.7	9692.1	0	0	0	0	77463	74643	67737	83349	61099	49187	80239	86661	84553	117550	96136	145560
Q15080	Neutrophil cytosol factor 4 OS=Homo sapiens OX=9606 GN=NCF4 PE=1 SV=2	NCF4	0.5582	0.045056	Down	39.031	23	6	6	6							4118.9	13811		8997.3		6420.5	2563.3	2625.1	3043.5	2437.4	5024.9	7983.6		3056	13133	1454.2	0	0	0	0	0	0	32797	85568	0	59986	0	48858	27833	22882	26183	19994	38870
Q16378	Proline-rich protein 4 OS=Homo sapiens OX=9606 GN=PRR4 PE=1 SV=3	PRR4	3.07776	0.00662659	Up	15.097	22.4	2	2	2			8681.1	14760			1486.7	13055	10061		7781.1	259.17		35502	12310	20680	5811.2		1491.3	3072	4236.6	5504.1	0	0	0	0	0	0	0	27286	23271	0	19617	0	0	82695	0	61291	0
Q16769	Glutaminyl-peptide cyclotransferase OS=Homo sapiens OX=9606 GN=QPCT PE=1 SV=1	QPCT	0.294125	0.00901507	Down	40.876	15.8	4	4	4	456.17		2315.9	1097.2	2231.9	487.49	343.79	529.34	8205.8		5356		510.68	1612.6		1216.1	1990.2			294.5			0	0	13281	5783.8	11867	0	0	0	30191	0	23997	0	0	7163	0	6418.1	10326
Q16819	Meprin A subunit alpha OS=Homo sapiens OX=9606 GN=MEP1A PE=1 SV=2	MEP1A	1000	0.001	Up	84.418	13.1	7	7	7															3622.5	10981		274.66	280.9	699.03	3288.4	1069.9	0	0	0	0	0	0	0	0	0	0	0	0	0	0	21833	53048	0
Q2M2I3	Protein FAM83E OS=Homo sapiens OX=9606 GN=FAM83E PE=1 SV=2	FAM83E	0.420905	0.0133677	Down	51.779	11.7	5	5	5	693.39	2498.9	967.86	1648.4	1083.3	1764.1			3238.1		2930	733.67	1142.8	1754.6	345.41	756.04	375.14	837.56		1191.4	92.828		0	26602	8695.9	14648	12032	19460	0	0	21796	0	31637	0	11216	14846	6934.5	12641	0
Q3SXM5	Inactive hydroxysteroid dehydrogenase-like protein 1 OS=Homo sapiens OX=9606 GN=HSDL1 PE=1 SV=3	HSDL1	1000	0.001	Up	37.001	7.6	2	2	2	937.39													130.01			160.47	183.59					0	0	0	0	0	0	0	0	0	0	0	0	0	0	0	0	0
Q53TN4	Plasma membrane ascorbate-dependent reductase CYBRD1 OS=Homo sapiens OX=9606 GN=CYBRD1 PE=1 SV=1	CYBRD1	0.464751	0.027591	Down	31.641	7.7	2	2	2	21377	29047	25246	30424	27829	28653	17953	20740	20264	20840	36475	26979	8952.1	12190	25941	23208	21167	20701	50394	14084	17991	13804	66692	128160	99909	92765	97419	105650	63292	77527	66708	0	132010	0	0	51141	0	35300	50560
Q63HM9	PI-PLC X domain-containing protein 3 OS=Homo sapiens OX=9606 GN=PLCXD3 PE=1 SV=2	PLCXD3	0.001	0.001	Down	36.312	17.1	4	4	4	3211.8	3045.3	1815.7	3948.2	1574.3		3873.9	467.25			153.56												10870	9608.8	9760.1	13950	8395.9	0	12725	0	0	0	0	0	0	0	0	0	0
Q658P3	Metalloreductase STEAP3 OS=Homo sapiens OX=9606 GN=STEAP3 PE=1 SV=2	STEAP3	0.509989	0.0110004	Down	54.6	24.6	9	9	9	11847	15984	18760	12659	11787	5341.2	11717	4680.3	9818.9	511.76	4943.1	4748.7	2402.2	3369.4	2686	1908.4	2918.1	5524.2		6166.4	2115.2		60598	72621	76493	58002	44720	32925	50794	20453	42460	0	25599	24794	18106	18727	15500	11648	12009
Q6BDI9	Rab15 effector protein OS=Homo sapiens OX=9606 GN=REP15 PE=1 SV=4	REP15	0.301888	0.0259511	Down	26.571	34.3	4	4	4	22024	32579	23072	23685	30672	16754	2605.5	3842	25511		22797	2066.5	2426.7	5091.2	2978.8	1086.4	11059	4540	313.25	12874			79326	163590	117340	90494	111910	67980	0	0	94709	0	101280	0	0	17688	0	0	37263
Q6UX73	UPF0764 protein C16orf89 OS=Homo sapiens OX=9606 GN=C16orf89 PE=1 SV=2	C16orf89	0.001	0.001	Down	45.391	7.7	2	2	2	483.83	414.27	1563.5	842.43	828.34	1767.7	413.88		919.25		813.33	188.66											0	0	14967	0	0	14833	0	0	0	0	0	0	0	0	0	0	0
Q6UXY8	Transmembrane channel-like protein 5 OS=Homo sapiens OX=9606 GN=TMC5 PE=2 SV=3	TMC5	1000	0.001	Up	114.8	4.8	3	3	3														132.48	336.84	204.5				740.75		2520.2	0	0	0	0	0	0	0	0	0	0	0	0	0	0	5034	0	0
Q6ZMZ3	Nesprin-3 OS=Homo sapiens OX=9606 GN=SYNE3 PE=1 SV=2	SYNE3	0.001	0.001	Down	112.22	3.1	2	2	2						105.49		244.27	122.2			412							72.553				0	0	0	0	0	0	0	0	0	0	0	0	0	0	0	0	0
Q7L1V2	Vacuolar fusion protein MON1 homolog B OS=Homo sapiens OX=9606 GN=MON1B PE=1 SV=1	MON1B	0.583692	0.0288902	Down	59.217	15.5	6	6	6	1611	1112	2909.7	1076.2	3611	3983	442.95	207.94	1134.2	193.47	2130.2	1532.3		409.5	392.86	562.27	719.59	663.56		176.69	189		29425	10436	15014	15476	35476	13814	0	0	19108	0	17559	24512	0	11536	0	17030	9945.1
Q8IWA5	Choline transporter-like protein 2 OS=Homo sapiens OX=9606 GN=SLC44A2 PE=1 SV=3	SLC44A2	0.510935	0.0427787	Down	80.123	28.9	18	18	18	51791	69864	75167	73574	68474	56118	16638	20982	59012	22739	37964	27538	13132	20283	8070.9	20840	30926	20894	2995.6	20919	5337.6	203.58	184170	266250	305920	225610	203640	179760	69642	86125	256640	78962	151510	106800	36394	77739	29222	71526	104060
Q8N474	Secreted frizzled-related protein 1 OS=Homo sapiens OX=9606 GN=SFRP1 PE=1 SV=1	SFRP1	1000	0.001	Up	35.385	36.9	7	7	7				565.25									3497.9	259.76	1794.4		2358.7	450.65	12128			55105	0	0	0	0	0	0	0	0	0	0	0	0	0	0	6920.4	0	0
Q8N490	Probable hydrolase PNKD OS=Homo sapiens OX=9606 GN=PNKD PE=1 SV=2	PNKD	0.660824	0.0159512	Down	42.875	31.7	7	7	7	15895	15379	9694.4	16787	13081	14377	8678.3	4023.6	8679.6	860.44	5545.5	3797.4	3751.4	4045.1	4141	4856	4795.4	3914.4	2323.3	7038.3	6400.6	1258.1	54926	66363	41567	52966	50374	48318	35993	28146	43085	0	31378	21022	16070	23604	19807	20669	26883
Q8N4X5	Actin filament-associated protein 1-like 2 OS=Homo sapiens OX=9606 GN=AFAP1L2 PE=1 SV=1	AFAP1L2	1000	0.001	Up	91.299	6.1	3	3	3															274.07	372.09		217.9	692.42	367.6	251.37		0	0	0	0	0	0	0	0	0	0	0	0	0	0	0	0	0
Q8NBZ7	UDP-glucuronic acid decarboxylase 1 OS=Homo sapiens OX=9606 GN=UXS1 PE=1 SV=1	UXS1	0.588242	0.0102457	Down	47.576	12.4	3	3	3	2908.6	5211.1	2856.9	3503.8	2174.6	5393.1	1991.4	2068.4	2590.8	1199.8	2273.8	1427.4	1738.4	1825.9	1192	2582.6	1594.2	1151.3		1980.3	1814.7	6784.7	22480	24426	22187	30563	0	21705	0	20786	22930	0	21276	0	10560	0	0	12048	15623
Q8NC44	Reticulophagy regulator 2 OS=Homo sapiens OX=9606 GN=RETREG2 PE=1 SV=3	RETREG2	1000	0.001	Up	57.829	8.1	3	3	3	650.92	903.19			554.09								200.82		308.68	425.88	731.93			2541.6	983.32		0	0	0	0	0	0	0	0	0	0	0	0	0	0	0	0	4113.2
Q8TDD1	ATP-dependent RNA helicase DDX54 OS=Homo sapiens OX=9606 GN=DDX54 PE=1 SV=2	DDX54	1.50582	0.0409622	Up	98.594	12.4	8	8	8			159.29	610.19	714.74	916.24	2735	3218.3	1355	4603	517.58	5130.8	3788.4	3584.7	4167	3694.4	2790.5	3720.5	1537	2814.5	2573.3	203.25	0	0	0	19455	0	18579	28103	26769	25920	60282	14892	61737	61042	53124	56370	56148	48838
Q92805	Golgin subfamily A member 1 OS=Homo sapiens OX=9606 GN=GOLGA1 PE=1 SV=3	GOLGA1	1.50584	0.0178193	Up	88.183	17.2	8	8	8	393.51	116.17		488.09	502.31	378.01	1182.9	444.67	765.99	509.72	627.47	1032.6	614.57	1445	1780.8	1004.8	884.14	230.28		1133.4	217.89	2809.1	5485.3	0	0	4706.7	4081.8	5446.4	8890.2	5576.4	7575.1	6843.2	7119	9779.6	9734	13455	15822	10044	8397.1
Q93088	Betaine--homocysteine S-methyltransferase 1 OS=Homo sapiens OX=9606 GN=BHMT PE=1 SV=2	BHMT	0.001	0.001	Down	44.998	7.6	2	2	2	1630.7	2170.8	2320.7	2028.3	1134.9	1567.5	456.07		1066.4		2200.2												14501	23130	24690	20053	0	15804	0	0	0	0	21645	0	0	0	0	0	0
Q96EK7	Constitutive coactivator of peroxisome proliferator-activated receptor gamma OS=Homo sapiens OX=9606 GN=FAM120B PE=1 SV=1	FAM120B	0.599093	0.0406433	Down	103.78	9.5	7	7	7	1689.5	2075.5	2456.3	1629.2	3090.9	2751.2	1921.4	2679.1	2921.5	82.957	2243	103.18	113.78	133.93	447.61	815.4	185.53	181.72		146.87	1659.3	282.79	39767	43012	54112	44040	52573	77842	41444	56227	60598	0	53057	0	0	0	20203	36738	0
Q96ER9	Mitochondrial potassium channel OS=Homo sapiens OX=9606 GN=CCDC51 PE=1 SV=2	CCDC51	1.54462	0.0283845	Up	45.811	13.4	4	4	4	1012.3	655.82	708.06	1629.7	1147.8	1425.3	877.45	1138.7	811.06	644.8		2332.5	365.49		2097.9	1433.4	1767.9	1489.4	294.15	7824.4	2086.4		0	0	0	13732	9855.7	11329	7005.8	10120	5401	0	0	9459.7	0	0	14703	10665	11772
Q96JP2	Unconventional myosin-XVB OS=Homo sapiens OX=9606 GN=MYO15B PE=1 SV=3	MYO15B	8.50565	0.0220194	Up	167.09	11.2	11	11	11			235.38	457.46			112.19	377.76	350.41	143.15			31.207	862.58	5182.7	2787.1		151.33		2755.8	515.04		0	0	0	0	0	0	0	5998	6236.5	3204.3	0	0	0	18202	88606	24509	0
Q96JY6	PDZ and LIM domain protein 2 OS=Homo sapiens OX=9606 GN=PDLIM2 PE=1 SV=1	PDLIM2	1.73686	0.00612969	Up	37.458	36.6	9	9	9	1592.8	5353.4	2557.5	2666.3	4066.7	6898.6	2817.7	3050	3292.5	6841.5	8859.5	5938.4	9781.4	6644.7	6991.3	11888	7044.2	11684	14231	17233	12001	18607	0	26906	0	17317	21565	27409	18038	21479	20479	40811	30820	29620	71993	42666	44542	48259	36399
Q96NR8	Retinol dehydrogenase 12 OS=Homo sapiens OX=9606 GN=RDH12 PE=1 SV=3	RDH12	0.001	0.001	Down	35.093	22.5	6	5	5	498.61	559.27	950.13	2360.2	961.27	334.01	3145.6	1535.9	423.71		175.62	710.8								1578			0	0	0	14856	7913.7	0	21149	7496.7	0	0	0	6464.6	0	0	0	0	0
Q99766	ATP synthase subunit s, mitochondrial OS=Homo sapiens OX=9606 GN=DMAC2L PE=1 SV=3	DMAC2L	1.89425	0.00421688	Up	24.866	31.6	5	5	5	12668	8052.2	7694.7	22474	11808	13248	10761	7710.6	6257.4	7198.1	7025.7	7453.5	1662.6	6179	6655.3	8379.7	9811.7	20664	683.51	12364	10122	4176	72734	53709	0	115070	46994	50221	49732	35889	29929	38483	44610	34061	0	0	0	0	66381
Q9BQS7	Hephaestin OS=Homo sapiens OX=9606 GN=HEPH PE=1 SV=3	HEPH	1000	0.001	Up	130.45	17.8	15	15	15	978.34												101.4		6378.9	11728			91.668	3911.1	753.31	68.649	7765.9	0	0	0	0	0	0	0	0	0	0	0	0	0	40323	102170	0
Q9BSE5	Agmatinase, mitochondrial OS=Homo sapiens OX=9606 GN=AGMAT PE=1 SV=2	AGMAT	2.16029	0.00384553	Up	37.66	37.5	10	10	10	3860.5	2460.7	2407.4	2390.2	3349.6	15877	5516.9	3283	9269.1	6179.7	12560	4978.2	22154	12248	23609	18507	12547	14627		67070	15066	21561	24666	9089.7	12601	10503	22349	54451	13157	15193	30062	14092	31207	12538	46932	28528	60831	50816	35985
Q9BX97	Plasmalemma vesicle-associated protein OS=Homo sapiens OX=9606 GN=PLVAP PE=1 SV=1	PLVAP	0.664187	0.00301422	Down	50.594	41.4	20	20	20	56113	60780	66916	70670	56812	52279	58464	55074	65414	38269	50866	50529	28268	48116	34047	26707	35723	33335	12085	18036	36294	22898	174300	193200	215460	190640	169420	162770	161050	163180	193010	113690	158800	162440	94871	141930	102350	81067	116950
Q9H4K7	Mitochondrial ribosome-associated GTPase 2 OS=Homo sapiens OX=9606 GN=MTG2 PE=1 SV=1	MTG2	0.001	0.001	Down	43.955	12.6	3	3	3				2023	2543.2	2275.5	333.35	2670.3	4018.3	5772.1		4272.5								2082.6		154.35	0	0	0	0	0	0	0	0	0	0	0	0	0	0	0	0	0
Q9H9L3	Interferon-stimulated 20 kDa exonuclease-like 2 OS=Homo sapiens OX=9606 GN=ISG20L2 PE=1 SV=1	ISG20L2	0.001	0.001	Down	39.153	8.2	2	2	2									198.46	107.93		315.85								1408.5		247.03	0	0	0	0	0	0	0	0	0	0	0	2579.2	0	0	0	0	0
Q9HBB8	Cadherin-related family member 5 OS=Homo sapiens OX=9606 GN=CDHR5 PE=1 SV=3	CDHR5	1000	0.001	Up	88.222	5.8	3	3	3															1778.8	2452	372.4			1413.9	1217.1		0	0	0	0	0	0	0	0	0	0	0	0	0	0	17324	27942	0
Q9NUI1	Peroxisomal 2,4-dienoyl-CoA reductase [(3E)-enoyl-CoA-producing] OS=Homo sapiens OX=9606 GN=DECR2 PE=1 SV=1	DECR2	0.397943	0.00864713	Down	30.777	34.9	8	8	8		2776.6	534.02		3984.1	3413	9049.8		4838.4	4309.6	9467.3		1689.4	2462.1	646.36	8912.7	384.22	1493.2		4930.9	8088	12986	0	12962	0	0	33193	33300	34987	0	39075	25224	47458	0	9108.8	12383	0	25073	0
Q9UHJ6	Sedoheptulokinase OS=Homo sapiens OX=9606 GN=SHPK PE=1 SV=4	SHPK	1.94468	0.0296268	Up	51.504	31.2	10	10	10	11757	7109.7	5692.3	11858	5908.6	2989.3	7237	2805.4	2482.7	8673.1	1523.7	5445.2	8984.2	17318	8741	14777	8989.9	5408.4	744.66	12951	8657.3	598.85	33312	23529	26328	34975	19909	14754	20149	11386	10510	21330	7955.1	18066	26936	47977	22796	40713	22542
Q9UJ83	2-hydroxyacyl-CoA lyase 1 OS=Homo sapiens OX=9606 GN=HACL1 PE=1 SV=2	HACL1	1.57075	0.049184	Up	63.728	15.2	7	7	7				454.54			875.88	278.91		437.71		212.68	67.49	1657.6	1060.8	1001.3		1332.2	1500.4	7191.4	1118.1	1186.5	0	0	0	0	0	0	9234	0	0	7408.7	0	0	0	16936	12447	12057	0
Q9UKE5	TRAF2 and NCK-interacting protein kinase OS=Homo sapiens OX=9606 GN=TNIK PE=1 SV=1	TNIK	1.69412	0.00630413	Up	154.94	8.5	10	5	5	1197.1	645.18	113.58	678.76	587.66	716.07	478.98	683.83	543.66	535.99	269.66	1911.1	844.94	1028.9	998.85	1200.9	638.2	604.14		1832.1	181.58		19951	14017	0	9743.9	11007	12594	8732.7	11900	11784	10200	6906.6	12568	17477	21208	20094	22198	13390
Q9UM07	Protein-arginine deiminase type-4 OS=Homo sapiens OX=9606 GN=PADI4 PE=1 SV=2	PADI4	0.333255	0.0132952	Down	74.078	21.9	9	9	9	992.52	710.3		4725.5	3129.1	3278.9	18434	5778.5	1854.5	4005.5	2288.7	4583.9	3064.3	3876.1	1490.9	1496.1	3023.9	3411.3		4648.6	10062	3241.1	0	0	0	0	0	0	76301	31961	0	23882	0	19149	12255	14575	0	8185	15526
Q9Y259	Choline/ethanolamine kinase OS=Homo sapiens OX=9606 GN=CHKB PE=1 SV=3	CHKB	0.588874	0.0159564	Down	45.271	25.8	8	8	8	6972.5	5596.6	8810.6	11907	15344	9527.3	8174.6	10773	11467	5863.9	13157	15446	4267.9	6923.5	9013.8	3555.2	5932.4	8244.9	2249	3408.6	1962.6	5499.8	41634	56995	61702	94669	106820	71614	47216	72061	82945	47453	86441	109910	44070	35730	54632	27403	49930
Q9Y5Y4	Prostaglandin D2 receptor 2 OS=Homo sapiens OX=9606 GN=PTGDR2 PE=1 SV=3	PTGDR2	0.001	0.001	Down	43.267	13.4	3	3	3	3594.5	2684.6	4641	3258.4	517.23	2410.9			5728.9	687.96		1088.3											22709	18835	26426	20108	0	11308	0	0	24921	0	0	12069	0	0	0	0	0
[truncated: 43 more columns]

## Sheet: GCvsHpC_CAG
Protein accession	Protein description	Gene name	GC/HpC_CAG Ratio	GC/HpC_CAG P value	Regulated Type	MW [kDa]	Coverage [%]	Peptides	Unique peptides	Razor + unique peptides	iBAQ HpN_CG1	iBAQ HpN_CG2	iBAQ HpN_CG3	iBAQ HpN_CG4	iBAQ HpN_CG5	iBAQ HpN_CG6	iBAQ HpC_CG1	iBAQ HpC_CG2	iBAQ HpC_CG3	iBAQ HpC_CG4	iBAQ HpC_CG5	iBAQ HpC_CG6	iBAQ HpC_CAG1	iBAQ HpC_CAG2	iBAQ HpC_CAG3	iBAQ HpC_CAG4	iBAQ HpC_CAG5	iBAQ HpC_CAG6	iBAQ GC2	iBAQ GC4	iBAQ GC5	iBAQ GC6	LFQ intensity HpN_CG1	LFQ intensity HpN_CG2	LFQ intensity HpN_CG3	LFQ intensity HpN_CG4	LFQ intensity HpN_CG5	LFQ intensity HpN_CG6	LFQ intensity HpC_CG1	LFQ intensity HpC_CG2	LFQ intensity HpC_CG3	LFQ intensity HpC_CG4	LFQ intensity HpC_CG5	LFQ intensity HpC_CG6	LFQ intensity HpC_CAG1	LFQ intensity HpC_CAG2	LFQ intensity HpC_CAG3	LFQ intensity HpC_CAG4	LFQ intensity HpC_CAG5
A0A075B6I9	Immunoglobulin lambda variable 7-46 OS=Homo sapiens OX=9606 GN=IGLV7-46 PE=3 SV=4	IGLV7-46	0.526447	0.0273961	Down	12.468	13.7	2	2	2	8460.8	20142	35349	11362	75681	76040	127380	64991	25027	179560	23233	87888	104150	99874	60041	84726	145220	18481	29581	14596	57260	47636	0	31209	54848	0	110110	118440	181950	94113	0	271100	0	108710	170540	143640	84394	124560	205300
A0A075B6J9	Immunoglobulin lambda variable 2-18 OS=Homo sapiens OX=9606 GN=IGLV2-18 PE=3 SV=2	IGLV2-18	0.001	0.001	Down	12.412	24.6	2	2	2				2391.9		6073.9			7887.9					53022		466.97	51407						0	0	0	0	0	0	0	0	0	0	0	0	0	0	0	0	0
A0A0C4DH68	Immunoglobulin kappa variable 2-24 OS=Homo sapiens OX=9606 GN=IGKV2-24 PE=3 SV=1	IGKV2-24	2.57703	0.000837105	Up	13.079	27.5	2	2	2	15065	45578	17295	23541	78785	29822	42456	18786	19828	16500	53028	12950	29592	33498	53956	47503	34921	37275	59108	161520	80515	65505	0	119620	0	43507	203760	0	76129	0	0	0	162380	0	60034	64973	142500	82403	57500
A1L4H1	Soluble scavenger receptor cysteine-rich domain-containing protein SSC5D OS=Homo sapiens OX=9606 GN=SSC5D PE=1 SV=3	SSC5D	9.29738	0.00410476	Up	165.74	14.2	14	14	14	17065	28828	26684	3752	12338	15064	94.32		564.18	377.95	7891.6		299.76	173.22	1599.9	465.67	884.73	446.81	8876.5	2649.5		7025.8	97620	0	181720	96737	67766	117340	0	0	113290	21544	0	0	0	0	55096	77462	178860
B0I1T2	Unconventional myosin-Ig OS=Homo sapiens OX=9606 GN=MYO1G PE=1 SV=2	MYO1G	0.508353	0.0361556	Down	116.44	40.6	31	29	29	2695	4539.1	3092.6	2623.8	4514	1903.5	10453	26618	4419.9	25010	3654.4	29657	25480	13402	20680	9537.9	17889	26051	2390.5	6776.7	19982	5002	31026	25538	31493	24434	33536	26851	69260	132650	34213	146150	25896	159670	142540	77188	92801	54196	95490
O00391	Sulfhydryl oxidase 1 OS=Homo sapiens OX=9606 GN=QSOX1 PE=1 SV=3	QSOX1	0.511293	0.0172716	Down	82.577	56.9	36	36	36	87622	167690	164680	152400	154000	129540	52159	73073	182380	44745	115640	62755	63972	105620	53936	86480	65037	56250	11225	83802	15304	21963	332960	646320	589400	455460	508930	451870	187610	261990	571640	169960	396770	228350	247140	354370	190950	290820	213260
O00470	Homeobox protein Meis1 OS=Homo sapiens OX=9606 GN=MEIS1 PE=1 SV=1	MEIS1	3.14238	0.0315608	Up	43.016	21	6	6	6		1273.3	1947.2	371.71	3193.1	3475.4			2811	714.04	3915.1	1289.7	1856.1	1665.4	479.83	1047.8	935.3	634.24	2444.6	607.66		9390.2	0	9188.8	11866	0	11387	13345	0	0	12565	3685.7	14005	7465.3	9581.8	10575	0	6876.7	5691.9
O00479	High mobility group nucleosome-binding domain-containing protein 4 OS=Homo sapiens OX=9606 GN=HMGN4 PE=1 SV=3	HMGN4	0.511552	0.0181586	Down	9.5388	55.6	5	3	3	83847	59488	58339	88596	95443	66019	123670	116150	79477	241700	105280	215150	228100	146170	104680	88429	140130	159840	44470	55544	85634	104310	0	0	0	112670	119540	88402	152300	86971	97200	314940	139030	276030	311470	176700	136450	111180	169830
O00750	Phosphatidylinositol 4-phosphate 3-kinase C2 domain-containing subunit beta OS=Homo sapiens OX=9606 GN=PIK3C2B PE=1 SV=2	PIK3C2B	2.7173	0.00811828	Up	184.77	3.1	4	4	4	130.49	362.86	637.54	836.97	380.29	242.82	2800.1	471.3	460.5	419.05	1041.4	341	362.79	271.56	99.473		817.2	734.96	51178	15070	9888.2	11162	129710	167590	200470	259440	218240	0	484120	199230	195650	173830	251540	170590	203100	290280	0	0	370230
O14548	Cytochrome c oxidase subunit 7A-related protein, mitochondrial OS=Homo sapiens OX=9606 GN=COX7A2L PE=1 SV=2	COX7A2L	0.631244	0.0191968	Down	12.615	69.3	6	6	6	155040	152090	96460	275740	153610	116330	256980	104710	115470	89883	101960	87215	83902	110280	91457	56761	116220	134540	26333	102120	85381	57777	285420	255130	187430	425230	208970	192650	392840	156030	163790	146770	171130	137530	173680	160620	122560	135780	177480
O14657	Torsin-1B OS=Homo sapiens OX=9606 GN=TOR1B PE=1 SV=2	TOR1B	1.99132	0.0267048	Up	37.978	33.9	9	9	9	4625.5	6080.8	5741	5008.3	9363.5	6636.8	6637.9	4862.3	6064.7	6635.6	4092	5403.7	5350.7	4479.1	3043.1	5673.3	6068.7	5576.2		13787	11559	3861.5	14044	15466	15114	10953	21267	18779	13328	13901	15059	18355	15568	20184	17375	12176	11780	15221	14957
O14662	Syntaxin-16 OS=Homo sapiens OX=9606 GN=STX16 PE=1 SV=3	STX16	2.21824	0.0303072	Up	37.031	21.5	4	4	4	513.9	528.63	351.33	1098	2246.1	1090.3	961.49	2483.9	372.12	1427.1	1626.6	674.99	630.66		1440.4	1162.1	1185.3	784.88		3762.6	3376.9		0	0	0	9388.3	9145.5	10298	0	10430	0	10174	9481.9	0	0	0	7208.9	6386.5	4644.1
O14879	Interferon-induced protein with tetratricopeptide repeats 3 OS=Homo sapiens OX=9606 GN=IFIT3 PE=1 SV=1	IFIT3	5.77633	0.0200973	Up	55.984	36.7	12	12	12		5679	1093.6	1129.7	3042	1726.7	4349.9	2765.7	4217.6	3789.5	2704.1	3365.9	5298.4	3547.5	4581.5	3249.9	5652.2	4234.3	2783.2	10623	70819	16914	0	26520	0	0	8098.3	6147.2	18179	15800	20073	22325	14926	19951	25001	14343	20263	18164	23467
O14976	Cyclin-G-associated kinase OS=Homo sapiens OX=9606 GN=GAK PE=1 SV=2	GAK	0.488772	0.0306586	Down	143.19	37.4	38	38	38	17193	17779	24520	23608	23919	28052	24367	25109	29874	15942	26306	22079	23310	30884	29055	27638	25232	23083	2028.7	18842	17436	10408	89087	105520	105920	83043	112300	113100	109830	112220	118770	102560	114640	128750	108930	138570	124710	135220	110850
O15027	Protein transport protein Sec16A OS=Homo sapiens OX=9606 GN=SEC16A PE=1 SV=4	SEC16A	0.550899	0.0471245	Down	251.89	30.7	46	46	46	15253	25656	25886	33763	28351	27111	27757	25306	21933	14411	21703	25516	22312	26702	25494	20556	14674	16264	5615.7	15506	13325	6960.1	186510	234630	258780	228020	232440	225840	172960	179090	186440	146510	218440	221930	200550	215440	200050	186990	147320
O15162	Phospholipid scramblase 1 OS=Homo sapiens OX=9606 GN=PLSCR1 PE=1 SV=1	PLSCR1	1.8885	0.0291294	Up	35.049	17.6	5	5	5	9762.8	19714	14798	13393	17397	16123	18532	16468	17930	18641	12383	22457	16247	15032	13501	19778	20881	15047	7071.2	26452	43271	36169	31500	52815	39802	33254	39077	39867	38078	35995	43128	42105	33682	50849	47298	37540	30095	41701	48675
O15270	Serine palmitoyltransferase 2 OS=Homo sapiens OX=9606 GN=SPTLC2 PE=1 SV=1	SPTLC2	0.603829	0.0349535	Down	62.924	36.3	15	14	15	9838	7418.4	6230.1	8038.8	11464	9645.3	13244	9939.5	8943.2	10612	11025	9562.7	12715	16642	11009	10812	10386	11481	322.19	13004	5498.1	2820.2	63137	60743	58357	53256	80569	79483	77472	62506	68263	61822	79189	67373	88584	106620	73521	71779	62712
O15327	Inositol polyphosphate 4-phosphatase type II OS=Homo sapiens OX=9606 GN=INPP4B PE=1 SV=4	INPP4B	6.66967	0.0310038	Up	104.74	11.9	7	7	7		299.01	96.362	102.37	251.34	90.773		254.06	261		438.95		28.586		188.98	257.69	147.14	56.396	2756.7	1280.1	117.23	1474.5	0	3044.6	0	0	4718.5	0	0	3356	3849	0	4917	0	0	0	3250	2964.6	0
O43164	E3 ubiquitin-protein ligase Praja-2 OS=Homo sapiens OX=9606 GN=PJA2 PE=1 SV=4	PJA2	0.001	0.001	Down	78.213	4.5	2	2	2						88.133					258.73		634.53	423.94				62.754					0	0	0	0	0	0	0	0	0	0	0	0	0	0	0	0	0
O43181	NADH dehydrogenase [ubiquinone] iron-sulfur protein 4, mitochondrial OS=Homo sapiens OX=9606 GN=NDUFS4 PE=1 SV=1	NDUFS4	0.605008	0.0219124	Down	20.108	25.1	4	4	4	93400	96654	96832	114800	60855	57857	161240	54651	54074	35566	49949	53220	82141	78195	46287	46072	56057	52818	19426	39502	45975	21031	328100	345720	353290	427390	216250	193940	633410	189380	186760	141250	191890	215500	368080	302880	185040	189060	209710
O43310	CBP80/20-dependent translation initiation factor OS=Homo sapiens OX=9606 GN=CTIF PE=1 SV=1	CTIF	1000	0.001	Up	67.586	4.5	2	2	2							286.28												416.58		174.74	381.91	0	0	0	0	0	0	0	0	0	0	0	0	0	0	0	0	0
O43524	Forkhead box protein O3 OS=Homo sapiens OX=9606 GN=FOXO3 PE=1 SV=1	FOXO3	0.001	0.001	Down	71.276	5.9	2	2	2			233.07									553.35	1325.1	100.28	112.65	455.55							0	0	0	0	0	0	0	0	0	0	0	0	0	0	0	0	0
O43566	Regulator of G-protein signaling 14 OS=Homo sapiens OX=9606 GN=RGS14 PE=1 SV=4	RGS14	0.001	0.001	Down	61.446	4.9	2	2	2					270.88		929.25	1111.2		1395.2	208.36	1445.1	1754.5	1434.7		677.16	1009.3	1655.2					0	0	0	0	0	0	9817.9	0	0	0	0	32413	36298	18202	0	0	0
O43657	Tetraspanin-6 OS=Homo sapiens OX=9606 GN=TSPAN6 PE=1 SV=1	TSPAN6	0.642805	0.0127743	Down	27.563	18	4	4	4	19155	23855	29490	28652	30231	24534	21317	14455	32473	11869	22232	19343	14024	20001	14151	18541	18324	14680	2601.8	14934	9087.3	2954	54726	76243	82886	74721	88476	67478	53868	38334	87617	28040	61373	54759	41982	54075	34072	48147	44983
O43815	Striatin OS=Homo sapiens OX=9606 GN=STRN PE=1 SV=4	STRN	0.647559	0.010509	Down	86.131	45.3	23	23	23	8967.2	9615.6	12165	11512	12756	12291	17462	11404	14441	14428	15338	11606	18240	18140	11669	12524	12860	14405	2577.6	12492	10359	6589.1	48309	54956	58813	54432	58904	61321	62485	50720	55280	64121	60400	62662	71035	71901	58200	55962	57404
O43866	CD5 antigen-like OS=Homo sapiens OX=9606 GN=CD5L PE=1 SV=1	CD5L	3.47411	0.0227068	Up	38.087	51.3	11	11	11	4997.5	10371	18260	12282	13391	39344	14081	4624.4	33315	3747.1	16081	1928.6	1107.1	2402.4	7397.1	17140	17787	8524.5	35760	16466	26423	41291	29034	39626	67204	57414	61824	142390	43178	28455	113060	19531	58210	11709	0	11828	28643	60570	62077
O43927	C-X-C motif chemokine 13 OS=Homo sapiens OX=9606 GN=CXCL13 PE=1 SV=1	CXCL13	0.001	0.001	Down	12.664	41.3	5	5	5								126460		344180		223120	22967	2224.3	2765.6		142210	256280					0	0	0	0	0	0	0	73079	0	482360	0	299810	71658	9841.4	0	0	207220
O60232	Protein ZNRD2 OS=Homo sapiens OX=9606 GN=ZNRD2 PE=1 SV=1	ZNRD2	1.92347	0.00588706	Up	21.474	48.7	5	5	5	10297	5766.6	2851.8	8486.8	11024	11756	11778	16094	8701	16672	7939	9635.3	14820	6862	7955.9	7624.2	12713	19363	1878.9	26633	17110	34233	24726	18460	15287	25870	32979	38014	29433	45565	23002	43681	25964	41165	39171	28123	39889	31801	32175
O60268	Uncharacterized protein KIAA0513 OS=Homo sapiens OX=9606 GN=KIAA0513 PE=1 SV=1	KIAA0513	0.593401	0.0158148	Down	46.638	14.1	5	5	5	3447.2	6299.2	6598.9	4915.5	4728.5	1735.3	4862	6716.9	4831	6027.9	4835.9	6709	7209.2	6477.8	3676.9	4153.9	5977	5120.8	848.62	3765.4	1649.8	14077	30420	40529	25946	32390	28589	14002	34936	36586	38207	37396	31469	46701	44699	42140	24844	25805	38784
O60476	Mannosyl-oligosaccharide 1,2-alpha-mannosidase IB OS=Homo sapiens OX=9606 GN=MAN1A2 PE=1 SV=1	MAN1A2	0.64948	0.0135116	Down	73.003	18.9	9	9	9	2904	4158.5	3904	1852.9	3100.5	2889.3	4891.7	5560.7	4544	5405.1	2951.3	5036.6	3709.1	6091.7	4257.5	4858.9	3016.3	4538.2	14345	3850.3	2562.9	2041.4	29267	33039	21722	25373	22380	21036	36522	35026	36933	37291	24045	32656	32820	44158	30502	33475	23218
O60565	Gremlin-1 OS=Homo sapiens OX=9606 GN=GREM1 PE=1 SV=1	GREM1	3.35955	0.0390394	Up	20.697	56	10	9	10	16507	4232.1	3749.3	257.7	408.84	3491.1	1413.6	15364	3669.3	9303	8591.9	4928.8	7576.7	23930	34947	12246	8316.1	12508	27019	249.52	27341	112940	44537	13543	12134	0	0	10869	0	44801	10904	29184	21884	14084	21501	62612	82629	31559	20758
O60701	UDP-glucose 6-dehydrogenase OS=Homo sapiens OX=9606 GN=UGDH PE=1 SV=1	UGDH	0.572333	0.0123305	Down	55.023	78.9	32	32	32	518670	491540	616450	601870	587030	641930	247000	215780	584970	202550	588340	201840	244230	321480	277960	274420	290320	295260	50385	325360	118080	128510	555860	688470	867260	826230	747140	909510	318500	283810	736210	277570	770060	271440	343110	409860	368760	349020	369410
O60711	Leupaxin OS=Homo sapiens OX=9606 GN=LPXN PE=1 SV=1	LPXN	0.34877	0.0300646	Down	43.332	44.6	10	10	10	1731.6		1039.9	484.44	644.13		13593	35540	1765.2	46748	759.7	33851	29274	26236	14182	9886.8	27566	36430	1743.5	6413.4	16611	2267.9	5947	0	4668.1	0	1374.8	0	19453	67320	4676.7	74862	0	62504	85616	45015	29415	15455	34809
O75306	NADH dehydrogenase [ubiquinone] iron-sulfur protein 2, mitochondrial OS=Homo sapiens OX=9606 GN=NDUFS2 PE=1 SV=2	NDUFS2	0.658628	0.00594321	Down	52.545	56.8	23	23	23	311740	222260	177310	289170	174490	147010	304350	146520	116070	72579	148940	115620	132330	150030	99005	96288	134770	127290	82754	97696	100300	64320	684090	574870	523410	750290	428090	424510	808860	351230	324840	223960	352780	360380	334860	382020	341930	307650	377740
O75340	Programmed cell death protein 6 OS=Homo sapiens OX=9606 GN=PDCD6 PE=1 SV=1	PDCD6	1.57236	0.0295234	Up	21.868	58.1	9	9	9	65548	47810	35154	49433	44759	62041	40762	80628	49153	79484	51603	61665	42946	35969	71289	69898	89071	82325	67500	95926	76679	105510	139780	129620	91535	110310	99342	100630	71202	124920	91922	139860	113210	128850	93828	72460	146880	139880	141540
O75636	Ficolin-3 OS=Homo sapiens OX=9606 GN=FCN3 PE=1 SV=2	FCN3	2.03978	0.0190558	Up	32.903	23.4	5	5	5		352.39	2806.1		780.21	54.891	316.32	1790.5	1224.1	768.73	926.58	912.19	620.82	858.34	1234.1	1307.2	621.91	844.02	3246.7	5313.2	3617.2	5908.1	0	0	15082	0	5844	0	0	7463	7842.8	9096	0	9710.9	0	0	5447.3	10615	7340
O75674	TOM1-like protein 1 OS=Homo sapiens OX=9606 GN=TOM1L1 PE=1 SV=2	TOM1L1	0.592855	0.00736901	Down	52.988	22.9	7	7	7	13816	22176	31320	31944	21086	31195	25867	8676.9	17838	8754.4	17255	13800	10885	12704	14838	19692	12822	10944		8828.6	8573.2	3315.7	54691	54615	68787	66356	62366	69938	53597	31027	52035	32112	53063	37936	40275	31023	43078	48194	40681
O75923	Dysferlin OS=Homo sapiens OX=9606 GN=DYSF PE=1 SV=1	DYSF	2.20136	0.0147883	Up	237.29	25.9	36	35	35	1913.3	2555.9	3808.9	858.14	1625.8	2124	3078.1	4444.8	4541.8	3169.6	2623.8	3511.2	1738.4	1328	4047.6	2418.5	4121.7	4498.2	8450.9	4969.6	7640.3	4137.9	21695	30563	33146	10481	17571	22061	24711	37203	32665	28240	26206	28171	18549	14037	29515	23723	31735
O75995	SAM and SH3 domain-containing protein 3 OS=Homo sapiens OX=9606 GN=SASH3 PE=1 SV=2	SASH3	0.40811	0.0228054	Down	41.595	33.4	7	7	7	1534.9	1153.4	2200	2405	4417.3	3093.2	27321	36172	4781.1	47561	4193	41379	60686	32122	20531	21281	38820	48168	3926.3	11958	21007	22335	0	0	5457.6	6891.1	6794.4	7279.4	42118	69779	11097	98495	12611	89542	137010	58637	41295	45216	76069
O94768	Serine/threonine-protein kinase 17B OS=Homo sapiens OX=9606 GN=STK17B PE=1 SV=1	STK17B	0.001	0.001	Down	42.344	7.8	2	2	2							490.86	2111.1		1317.4		1637.8	2112.3	796.44	796.74	467.29		1756.1					0	0	0	0	0	0	0	8848.5	0	0	0	7963.4	10736	0	0	0	0
O94855	Protein transport protein Sec24D OS=Homo sapiens OX=9606 GN=SEC24D PE=1 SV=2	SEC24D	0.600291	0.00784125	Down	113.01	41.1	35	34	35	32387	31738	42873	38576	40312	46204	49358	61574	43526	62323	51664	68697	51458	71576	78486	65619	51685	56344	9261.4	48544	45170	26428	94821	93787	115520	92991	103860	135300	111830	144050	102360	134330	114280	156410	135820	163100	171520	148230	104250
O94919	Endonuclease domain-containing 1 protein OS=Homo sapiens OX=9606 GN=ENDOD1 PE=1 SV=2	ENDOD1	1.63416	0.00112073	Up	55.016	22.8	9	9	9	11760	12743	4068.1	8904.2	6180.6	5821.5	6552.9	12115	14270	5520	6642.5	10776	5387	6863.9	6517.1	15640	7413	8592.8	12298	18402	9219.9	14966	50494	73388	56702	52703	57312	61816	58232	51272	59615	35408	52465	49106	43892	45964	45496	68127	48195
O95163	Elongator complex protein 1 OS=Homo sapiens OX=9606 GN=ELP1 PE=1 SV=3	ELP1	0.620836	0.00282558	Down	150.25	22.3	20	20	20	1403.5	1289.3	1165.5	5185.4	1198.6	1690.9	7146.7	4237.2	5346.8	4982.5	3640.1	8786.7	5384.3	7061.3	6409.2	6044.4	6243.3	7244.9	1219.8	4580.9	2306.6	4002.3	63996	84323	84599	82071	65312	92204	97608	62223	86758	57332	76371	110500	104250	118860	96524	93035	75803
O95182	NADH dehydrogenase [ubiquinone] 1 alpha subcomplex subunit 7 OS=Homo sapiens OX=9606 GN=NDUFA7 PE=1 SV=3	NDUFA7	0.652334	0.0258672	Down	12.551	61.9	7	7	7	215930	175180	210970	262060	145490	143100	371650	95790	114320	83270	111040	107730	196770	143930	99034	96867	143550	129510	28474	82540	92519	95361	271670	251470	306430	380470	186880	184170	463510	120790	142090	101470	159030	156710	232960	186480	131120	130350	157030
O95197	Reticulon-3 OS=Homo sapiens OX=9606 GN=RTN3 PE=1 SV=2	RTN3	1.65241	0.005619	Up	112.61	5.8	4	4	4	20630	6155.8	14940	20076	20977	21251	6239.3	20085	1889.1	14605	23928	12702	13059	13581	17934	15625	5948.2	28709	6518	27955	23910	34208	390370	412930	345490	400530	357880	332940	332680	345320	259980	308100	312170	233380	241970	250330	288430	299750	361970
O95819	Mitogen-activated protein kinase kinase kinase kinase 4 OS=Homo sapiens OX=9606 GN=MAP4K4 PE=1 SV=2	MAP4K4	1.60629	0.000682412	Up	142.1	12.1	11	5	6			153.15		38.658	300.35	571.4	608.37	564.45	8064	284.3	283.19	327.07	288.5	549.4	563.46	258.77	708.57		940.53	716.61	973.8	0	0	0	0	0	18200	21591	32708	21686	31424	17442	22920	21037	0	21604	24479	20202
P00326	Alcohol dehydrogenase 1C OS=Homo sapiens OX=9606 GN=ADH1C PE=1 SV=2	ADH1C	0.480599	0.0413323	Down	39.867	84	41	17	41	2907800	1814100	2537900	3450000	3173700	3126600	1609000	903370	5841200	827420	3576500	656620	1305900	1740500	638270	1395900	1707700	1038900	245330	1700300	285100	113290	3535700	2449600	3762900	4770200	4110200	4185300	2077300	1134300	8202700	1109100	4884600	888280	1787200	2140600	872050	1810600	2234300
P00374	Dihydrofolate reductase OS=Homo sapiens OX=9606 GN=DHFR PE=1 SV=2	DHFR	0.344772	0.0178948	Down	21.452	31	4	4	4	4155.2	532.46	1590.9	1929.9	2005.2	4122.5	3256.1	3582.4	3411.3	6138.9	2612.2	6501.7	7342.9	11539	4876	7211.8	5384.7	3195.5	900.84	2012	2993.8	1432.5	12830	0	0	7072.6	11408	21599	13232	17687	17087	29617	12381	20265	19071	34405	25911	33895	12773
P00450	Ceruloplasmin OS=Homo sapiens OX=9606 GN=CP PE=1 SV=1	CP	3.09621	0.00353992	Up	122.2	51.3	41	35	41	77648	55363	71635	26065	50875	60042	50977	91227	131110	49664	73771	60686	34231	37124	86810	106260	68316	71927	219930	126790	204680	152240	190740	170460	210160	84090	147740	198270	133530	250700	352910	162200	195910	169910	103880	108610	228700	279990	185040
P00734	Prothrombin OS=Homo sapiens OX=9606 GN=F2 PE=1 SV=2	F2	4.04868	3.1961e-05	Up	70.036	57.9	33	33	33	55493	42160	68507	40254	58744	70367	57329	64703	78522	65210	66850	61700	49478	49718	80524	80651	47770	54781	173450	171310	310990	225600	139000	104680	182670	92973	141130	152250	128880	147800	183750	140270	133320	143410	121290	106560	174720	171780	102770
P00736	Complement C1r subcomponent OS=Homo sapiens OX=9606 GN=C1R PE=1 SV=2	C1R	3.28283	0.00458051	Up	80.118	44.4	22	22	22	7831.5	6715.1	13994	8635.9	5929.2	9389	9726	19528	15857	15437	12814	21399	6829.8	5725.6	21472	14771	14048	17743	75559	21577	40520	41275	77768	86455	114270	56419	52516	82608	65937	118490	107840	100150	86775	110350	63350	49260	113580	115640	80886
P00738	Haptoglobin OS=Homo sapiens OX=9606 GN=HP PE=1 SV=1	HP	3.59191	0.00288693	Up	45.205	69.2	34	18	34	127590	321120	261760	182690	484630	382450	505630	431320	834440	433510	336800	800580	856800	533030	1274600	534850	434900	302940	1800600	1548200	2381500	2542500	197850	493390	412030	268410	708020	634620	756810	589690	1243200	634380	488630	1142400	1368300	851770	2082100	738050	642450
P00740	Coagulation factor IX OS=Homo sapiens OX=9606 GN=F9 PE=1 SV=2	F9	2.60116	0.00321765	Up	51.778	28.2	11	11	11	10420	6846	19713	2562.5	11953	11044	11258	24318	9238.4	11962	9945.6	10483	7317.7	7669.6	17198	15986	6887.9	13393	22930	37107	34268	17867	43125	35107	99017	24911	57416	51090	39609	63813	43130	41978	34552	51441	27056	39332	63447	49581	25370
P00742	Coagulation factor X OS=Homo sapiens OX=9606 GN=F10 PE=1 SV=2	F10	1000	0.001	Up	54.731	15.2	5	5	5																			218.19	119.36	2668.9		0	0	0	0	0	0	0	0	0	0	0	0	0	0	0	0	0
P00747	Plasminogen OS=Homo sapiens OX=9606 GN=PLG PE=1 SV=2	PLG	4.54744	0.000978541	Up	90.568	70.5	51	49	51	74653	38328	69422	44050	64121	67666	46036	61994	97628	53414	66759	28479	24672	39937	96593	80690	46616	59539	238970	184820	423810	151030	144220	99611	142920	89738	125330	136400	88673	123850	183700	116040	146720	73051	65443	75658	176760	162690	97962
P00748	Coagulation factor XII OS=Homo sapiens OX=9606 GN=F12 PE=1 SV=3	F12	3.1774	0.0422661	Up	67.791	16.4	7	7	7	1881.4	1061.9	1495.5	1317.6	1147.5	720.91	5105.9	4890.1	5793.1	4509.2	7948.8	5112.3	6242.9	5984.5	6542.2	9698.5	4352.9	4365.3	5765.8	8953.1	6808.9	16975	0	0	37255	0	31433	0	56554	56197	33913	54758	76624	48387	67950	61836	64351	66052	51406
P00751	Complement factor B OS=Homo sapiens OX=9606 GN=CFB PE=1 SV=2	CFB	3.25419	0.00162816	Up	85.532	43.1	29	28	29	86929	57384	76599	29872	67891	52772	43160	76880	65188	52133	61085	100510	37805	52016	61545	61837	33124	52667	194030	91403	182920	187930	309310	195050	264270	121920	224300	168550	153410	222560	191450	187240	191170	322780	153600	150490	218360	211540	118910
P00915	Carbonic anhydrase 1 OS=Homo sapiens OX=9606 GN=CA1 PE=1 SV=2	CA1	2.53632	0.000146949	Up	28.87	63.2	13	12	13	627500	416220	576200	516590	497030	545660	908420	304060	573390	538990	649060	341930	471680	532130	339210	399190	467940	470490	813870	1000500	1200500	692900	725930	556470	769760	601930	582140	672000	1007500	358250	641580	717440	733310	435650	594760	563340	420350	506230	603240
P00966	Argininosuccinate synthase OS=Homo sapiens OX=9606 GN=ASS1 PE=1 SV=2	ASS1	2.63594	0.0183341	Up	46.53	46.4	15	15	15	36712	23132	14533	43837	23451	21578	19749	26048	11785	7070.1	12754	19845	12757	16048	74056	27754	24376	14976	22134	45884	84603	103210	73930	64852	44131	86905	57958	61665	52115	59547	34670	24461	39109	49511	38548	41652	148120	61412	51929
P00995	Serine protease inhibitor Kazal-type 1 OS=Homo sapiens OX=9606 GN=SPINK1 PE=1 SV=2	SPINK1	0.241211	0.0118185	Down	8.5067	64.6	6	6	6	441380	519740	353650	315280	551200	380050	165390	215620	444390	92926	282320	148460	201240	287470	121670	79294	200740	98442	7630.7	123090	50011	9141.8	392590	577310	382320	334720	577160	406850	165330	224420	493770	95818	312570	169800	249150	325870	120760	68141	213790
P01009	Alpha-1-antitrypsin OS=Homo sapiens OX=9606 GN=SERPINA1 PE=1 SV=3	SERPINA1	4.19332	0.00192229	Up	46.736	67.2	36	36	36	944150	1037000	1208100	646260	905920	1125500	783740	1085800	1777200	603790	1107300	826900	811080	775430	1387800	1163400	740110	876350	3413500	1559800	2920600	6104700	1507300	1808700	2189300	1126900	1477800	1908900	1304200	1760800	2824200	1144200	1823300	1604000	1413600	1273100	2444900	2009000	1245300
P01011	Alpha-1-antichymotrypsin OS=Homo sapiens OX=9606 GN=SERPINA3 PE=1 SV=2	SERPINA3	3.6686	0.00211149	Up	47.65	42.6	17	17	17	94793	114360	123600	69513	106800	96866	112260	141180	141640	106730	93734	222040	120400	97532	179690	183860	102840	95196	415100	213120	658790	499130	379770	485620	544570	264520	418380	387440	405160	487290	501780	396860	344650	840510	495380	345350	641220	650480	378010
P01019	Angiotensinogen OS=Homo sapiens OX=9606 GN=AGT PE=1 SV=3	AGT	2.79236	0.00567446	Up	53.154	32	11	11	11	16388	25378	36773	13871	28778	29485	18492	27739	57563	21162	21108	15606	14727	11265	16246	28809	20073	23428	62336	42329	34458	52336	38011	37729	93401	32241	65125	75886	40921	61467	123420	58019	51331	41348	37574	25235	46518	77785	50994
P01023	Alpha-2-macroglobulin OS=Homo sapiens OX=9606 GN=A2M PE=1 SV=3	A2M	2.22318	0.0317912	Up	163.29	62.1	70	70	70	97845	121190	114530	163000	123470	170160	100670	180220	283450	101000	208240	89795	51188	98139	166240	211980	136880	347890	402850	316360	276670	278500	276030	328820	323560	391940	300060	437540	232720	448370	654770	250990	539940	239860	146850	228990	423390	532580	310620
P01024	Complement C3 OS=Homo sapiens OX=9606 GN=C3 PE=1 SV=2	C3	3.86532	0.000778184	Up	187.15	75	114	102	114	265580	151040	185160	125660	185360	156100	132430	197440	237010	226000	223330	191590	108800	99529	273180	252910	147030	199730	644570	434760	678010	584030	961230	635930	790310	469890	705610	654410	479350	695560	862730	807120	803300	718210	427990	364410	941410	932660	520070
P01031	Complement C5 OS=Homo sapiens OX=9606 GN=C5 PE=1 SV=4	C5	5.06829	0.00242937	Up	188.3	29.8	37	37	37	4434	1842.6	4006.2	2543.8	2256	2383.2	2603.5	2999.5	7798.6	1821.5	3232.6	2922.1	884.91	1800.5	6981.1	4783.1	1963.4	2245.6	13582	13086	39251	18104	36288	24739	41483	17407	27133	28026	20088	32859	58961	26210	31481	34370	17414	11060	68530	51693	21264
P01034	Cystatin-C OS=Homo sapiens OX=9606 GN=CST3 PE=1 SV=1	CST3	0.576541	0.0265578	Down	15.799	63	9	9	9	693790	744380	752360	817690	956430	575840	331380	300970	978430	215000	553910	380630	273750	314040	225300	363150	392420	286240	74238	372630	113600	86363	1148000	1360900	1187600	1208200	1417100	874550	460620	495300	1413300	349140	856820	552880	413630	463390	373010	542120	579190
P01042	Kininogen-1 OS=Homo sapiens OX=9606 GN=KNG1 PE=1 SV=2	KNG1	2.55181	0.0105712	Up	71.957	33.4	23	22	23	56809	52968	81462	31362	52147	54667	43574	66695	78656	45401	59258	51402	28124	28425	63987	72930	42288	55275	128440	81868	71403	109430	251280	278820	392800	150960	246180	279820	211030	301870	351710	224300	275930	229190	128250	140780	289390	327940	210710
P01591	Immunoglobulin J chain OS=Homo sapiens OX=9606 GN=JCHAIN PE=1 SV=4	JCHAIN	0.19082	0.000125647	Down	18.098	69.8	12	12	12	1026200	451510	567990	555720	1585800	1091800	3513300	2731900	767840	2291100	1044500	2857200	3877000	3958000	2136100	2764900	2124300	2479400	339130	1010800	475950	266710	1186000	564880	712470	573420	1779800	1204700	3835800	3026000	770850	2733400	1110800	3252900	4604200	4515300	2351100	3160200	2411300
P01857	Immunoglobulin heavy constant gamma 1 OS=Homo sapiens OX=9606 GN=IGHG1 PE=1 SV=1	IGHG1	1.82902	0.0444491	Up	36.105	71.5	26	11	26	2818200	5251700	5970400	2884800	4611100	4033900	6987100	8256700	5975900	9050400	6071600	4859400	4527400	3287800	7512700	8020300	5182500	5826200	8652500	6611400	11089000	8545200	3612800	7062600	7964800	3556000	5692300	4841300	8422100	9447100	7037200	11554000	6998800	5872100	5881700	3680300	9472700	9893600	6433500
P01871	Immunoglobulin heavy constant mu OS=Homo sapiens OX=9606 GN=IGHM PE=1 SV=4	IGHM	0.429232	0.0281954	Down	49.439	57	23	23	23	158890	105530	304120	278140	611080	788210	1280800	214750	1072300	1533400	559190	567990	685500	1316400	718980	1493100	3074300	1303300	559200	472390	597150	518780	302750	241280	627110	511680	1156800	1496500	2317900	399490	1920300	3063300	1060700	1189700	1506100	2665100	1378400	2699700	5727400
P01876	Immunoglobulin heavy constant alpha 1 OS=Homo sapiens OX=9606 GN=IGHA1 PE=1 SV=2	IGHA1	0.318303	0.000342445	Down	37.654	84.4	27	16	27	5013500	1821500	2434500	1804000	4777400	3076600	9038800	9428300	2710400	8611500	3601000	11824000	8689500	11454000	7460100	11229000	6606400	11520000	2828000	3561600	3694700	1853000	4625900	1925200	2643400	1596200	4617100	2847500	9340700	10312000	2681100	9300700	3405000	13864000	11669000	12502000	8083400	12033000	6755900
P01877	Immunoglobulin heavy constant alpha 2 OS=Homo sapiens OX=9606 GN=IGHA2 PE=1 SV=4	IGHA2	0.34198	0.00810542	Down	36.591	81.2	22	11	11	399170	52966	84231	135910	520470	565910	1363800	2113500	308670	809000	303260	850180	1231000	922280	1013700	774800	1183900	846720	48110	782860	227980	231940	574660	118730	411050	239340	788420	2233800	3155600	4460400	1026800	2212000	728710	1646500	2647500	3545200	2185400	2896100	4431700
P02042	Hemoglobin subunit delta OS=Homo sapiens OX=9606 GN=HBD PE=1 SV=2	HBD	2.63421	0.0078855	Up	16.055	95.9	17	9	9	1003000	641860	496900	871000	735200	584350	575400	690050	388770	634440	984530	266260	429640	313780	464360	396140	902120	836670	1000600	1231500	2094500	771420	1407400	1023700	787760	1298600	1122300	917450	789410	974110	570360	995550	1518500	425220	659670	450220	701130	569430	1351800
P02462	Collagen alpha-1(IV) chain OS=Homo sapiens OX=9606 GN=COL4A1 PE=1 SV=4	COL4A1	2.91426	0.0238072	Up	160.61	9.2	12	10	12	55393	54733	68852	43196	48553	50629	30237	53465	83686	62673	54548	46218	19211	29600	47463	47313	56513	52291	142500	60709	82270	64182	669510	759970	882690	536500	544110	541500	283270	729050	1045500	756650	678840	581610	203530	319720	570570	590790	659590
P02549	Spectrin alpha chain, erythrocytic 1 OS=Homo sapiens OX=9606 GN=SPTA1 PE=1 SV=5	SPTA1	5.53552	0.00067204	Up	280.01	38.3	68	68	68	2068.3	714.03	1648.5	3714.2	3081.3	2370.3	5275.2	2942.9	1444.1	4292	5451.5	1513.8	2037.3	4263.8	2604.6	2434.9	2679.8	3499.4	5645.4	15337	29450	6879.1	38941	12542	29177	42019	32637	30239	49893	25047	14840	44406	63208	17521	24132	23311	20904	30941	32870
P02647	Apolipoprotein A-I OS=Homo sapiens OX=9606 GN=APOA1 PE=1 SV=1	APOA1	2.81159	0.0307035	Up	30.777	75.7	27	27	27	1155800	586190	475340	784380	1206800	1277400	317330	973030	876800	1068800	1006700	478370	434650	191350	1124000	924010	820110	1046800	2632200	1517700	1946800	1213700	2185100	1259300	1034500	1685500	1485400	2065200	673480	2038500	1803000	1809800	2148100	1063600	1067300	390310	2376500	1851000	1625900
P02649	Apolipoprotein E OS=Homo sapiens OX=9606 GN=APOE PE=1 SV=1	APOE	3.51187	0.000869438	Up	36.154	60.3	17	17	17	31208	17461	17414	7439.8	10534	12580	29513	25003	18226	38039	13347	20965	33606	26773	34414	24584	32332	33482	72559	51781	122550	162420	65627	57024	49308	27911	33596	36930	66724	65465	51206	91977	38726	65487	88449	67205	77567	60582	79568
P02652	Apolipoprotein A-II OS=Homo sapiens OX=9606 GN=APOA2 PE=1 SV=1	APOA2	3.82153	0.00744897	Up	11.175	42	6	6	6	627250	205100	352130	212460	359710	357300	144160	358390	464400	350160	309590	231660	170100	110890	369040	378830	281850	362890	1483400	749710	493910	1598900	539930	214430	388390	221640	332540	376030	154780	369110	432730	395670	339830	266300	207880	131210	408960	399520	256390
P02654	Apolipoprotein C-I OS=Homo sapiens OX=9606 GN=APOC1 PE=1 SV=1	APOC1	7.8043	0.0300578	Up	9.3318	24.1	3	3	3	70876	42327	60525	64423	50096	66538	24080	68911	54574	50945	52734	35331	15633	5186.2	74683	33314	63203	64035	196950	162560	646500	45636	64265	40287	44070	43990	31966	61897	19939	57600	48627	56501	48628	32178	18283	4889.7	80054	27787	55435
P02655	Apolipoprotein C-II OS=Homo sapiens OX=9606 GN=APOC2 PE=1 SV=1	APOC2	4.77617	0.0124443	Up	11.284	49.5	4	4	4	14652	2380.9	6644.7	669.77	3034.2	1227.6	18648	8477.9	9837.1	17198	928.17	7337.3	3699.8		12285	3086.2	10579	6730.5	60355	86137	118350	19245	31146	0	16368	0	6253.2	0	11773	9744.2	18274	31059	0	15036	0	0	21417	0	18974
P02656	Apolipoprotein C-III OS=Homo sapiens OX=9606 GN=APOC3 PE=1 SV=1	APOC3	5.19597	0.000124692	Up	10.852	46.5	3	3	3	55260	22366	68438	34609	49897	40851	63454	53667	51362	109520	46431	31961	47454	28318	76133	32343	43032	44314	115800	180820	355660	262230	193430	84956	236560	119290	133020	117630	226800	191090	175360	401100	144880	127900	185180	102440	257510	121530	146920
P02671	Fibrinogen alpha chain OS=Homo sapiens OX=9606 GN=FGA PE=1 SV=2	FGA	8.59891	0.00202015	Up	94.972	66.9	62	62	62	191520	213200	294340	122950	200940	217820	203380	307600	382110	305310	261300	377040	167300	138380	462490	429850	229240	258220	740240	2912400	5042500	626020	335210	383690	533920	201800	335530	381510	336080	504960	614890	488290	423370	628290	299380	228080	710790	675260	348760
P02675	Fibrinogen beta chain OS=Homo sapiens OX=9606 GN=FGB PE=1 SV=2	FGB	8.59953	0.00212267	Up	55.928	79	52	46	52	335840	338240	466880	202470	305110	332830	337430	543950	731090	481260	409480	591310	232890	230230	766740	711450	382420	447790	1038400	4499800	7503900	930520	484750	522110	686280	274840	414840	489550	409740	651430	911200	614500	539570	749270	306400	280910	922770	885550	480100
P02679	Fibrinogen gamma chain OS=Homo sapiens OX=9606 GN=FGG PE=1 SV=3	FGG	7.83677	0.00240302	Up	51.511	77.7	39	39	39	295040	269270	341770	169150	251890	278840	272400	405570	567080	362250	320750	432280	183930	196320	575890	533750	307240	338820	845710	2832700	5214100	676340	701340	738150	935050	385310	588020	690590	574620	911670	1278600	863050	737180	1065300	446460	423840	1301800	1222900	683790
P02730	Band 3 anion transport protein OS=Homo sapiens OX=9606 GN=SLC4A1 PE=1 SV=3	SLC4A1	3.77817	0.00213003	Up	101.79	36.8	26	26	26	44427	30398	54262	44491	30600	31252	46085	34915	43354	50943	58419	31327	21432	31641	22886	40857	37864	38353	67385	125700	229940	41897	121380	91830	166440	112510	95793	96871	114430	83647	103850	128880	153830	86717	64920	78681	62906	108210	97278
P02745	Complement C1q subcomponent subunit A OS=Homo sapiens OX=9606 GN=C1QA PE=1 SV=2	C1QA	2.73875	0.0344035	Up	26.016	24.5	4	4	4	1759.4	6714.1	9357.8	2176.6	1453.6	4627.9	4874	8413.9	7155.3	3883.5	3270	6453.7	2707.2	3044.4	7166.8	9736.3	4038.9	4606.8	20625	7041.1	13243	9053.6	0	31878	44201	0	0	20856	17267	34631	33134	23109	17647	24533	0	0	31180	42685	24999
P02746	Complement C1q subcomponent subunit B OS=Homo sapiens OX=9606 GN=C1QB PE=1 SV=3	C1QB	2.40674	0.0305176	Up	26.721	32.4	7	7	7	37476	33556	84048	154110	23354	22296	102540	39403	40268	25013	27632	45342	17906	18362	41187	65870	36921	40156	67531	47593	127940	43283	112310	124920	250990	83929	53344	92306	90955	139870	137260	100370	111320	143100	63312	64593	156120	226580	106150
P02747	Complement C1q subcomponent subunit C OS=Homo sapiens OX=9606 GN=C1QC PE=1 SV=3	C1QC	2.68115	0.0118787	Up	25.773	25.3	5	5	5	15965	26241	39595	15944	11323	24169	23272	52367	39669	21098	24401	35128	21766	18466	34385	59563	30308	30145	59720	38547	83223	55858	107360	142960	269040	74441	69795	127260	83975	157500	156500	81600	101500	154570	86867	63577	154530	205460	114270
P02748	Complement component C9 OS=Homo sapiens OX=9606 GN=C9 PE=1 SV=2	C9	4.69009	0.00253451	Up	63.173	28.3	13	12	12	7513.4	16591	19644	8213.9	17432	22033	7140.1	20767	31235	10684	11365	26563	10657	11502	36088	24078	14558	7173.8	61519	33606	107400	74687	28563	69541	68010	28997	62063	76110	26880	70051	98491	48538	53911	104930	38928	35562	131140	82341	55209
P02749	Beta-2-glycoprotein 1 OS=Homo sapiens OX=9606 GN=APOH PE=1 SV=3	APOH	3.48781	0.000629872	Up	38.298	47	15	15	15	319940	185940	359950	171480	216530	211710	250640	269390	398470	227590	224970	184330	183540	163180	250550	187600	169780	222290	590820	363880	563870	880080	497650	312720	655230	270310	358270	354240	411740	425490	633640	402350	383250	355130	330020	258820	439980	320410	283840
P02750	Leucine-rich alpha-2-glycoprotein OS=Homo sapiens OX=9606 GN=LRG1 PE=1 SV=2	LRG1	3.28547	0.00807107	Up	38.177	27.4	7	7	7	11069	12037	16621	10186	13003	17482	12846	12204	28751	4641.1	14738	20424	18587	12372	11343	19486	12935	10818	46962	17140	41094	75938	42258	50096	67174	38220	51442	56855	46042	42855	95466	23612	44919	74918	73905	44656	40947	55536	43289
P02751	Fibronectin OS=Homo sapiens OX=9606 GN=FN1 PE=1 SV=5	FN1	4.64462	0.000598194	Up	272.32	53.1	94	94	94	93839	114240	133340	78124	88268	107330	63419	165460	146880	152600	103330	175220	50860	85011	186090	167320	99733	112360	599950	316980	432690	550760	317510	397270	436370	232770	278700	364530	192360	490440	443240	493280	336380	551260	195120	259820	537560	479580	306720
P02753	Retinol-binding protein 4 OS=Homo sapiens OX=9606 GN=RBP4 PE=1 SV=3	RBP4	2.05308	0.00353738	Up	23.01	59.7	7	7	7	61549	30636	60276	28668	47307	45008	56546	44996	62408	41684	36433	27334	22560	40157	44193	49228	31788	35505	61529	66690	50803	73595	143900	75859	149580	61877	103800	109180	134050	107500	142030	105090	86995	70884	59484	92535	105550	113310	74976
P02760	Protein AMBP OS=Homo sapiens OX=9606 GN=AMBP PE=1 SV=1	AMBP	2.37851	0.00214548	Up	38.999	47.7	14	14	14	70146	82652	124060	56409	80988	115880	67976	59041	176300	99839	89681	67933	51749	55172	88768	94722	107540	91307	194090	115510	163500	215640	426910	314280	466730	236350	280970	419030	261730	344550	644630	372620	328780	269960	223010	222240	368330	383230	368130
P02763	Alpha-1-acid glycoprotein 1 OS=Homo sapiens OX=9606 GN=ORM1 PE=1 SV=2	ORM1	4.19892	0.00725304	Up	23.539	45.3	10	6	10	202560	235150	349340	134520	149830	218120	425080	123740	173690	230480	152580	246870	476220	286850	221780	237280	208120	107140	894840	387510	720970	2391500	257050	341350	464330	245550	261260	305530	581420	228350	268930	371680	249980	398460	726000	391970	335630	359040	295390
P02774	Vitamin D-binding protein OS=Homo sapiens OX=9606 GN=GC PE=1 SV=2	GC	3.59422	0.0369555	Up	52.917	77	36	29	36	176460	168220	236380	142420	213870	239490	140200	161020	309340	157440	206900	151130	101660	111520	196860	218600	162870	165080	583950	271110	264130	790960	382970	406790	549130	306030	462880	561130	286530	341640	663220	344380	448530	322310	231290	234350	427220	445680	304950
P02775	Platelet basic protein OS=Homo sapiens OX=9606 GN=PPBP PE=1 SV=3	PPBP	7.42799	0.0395976	Up	13.894	37.5	4	4	4	1666.4		3087.8	8298.6	1663.2		6158.5		1134.8	4538.5	7421.1		1092		16306	987.47	11201	13421	1778.7	73052	140840	36799	0	0	0	17985	0	0	18792	0	0	0	19856	0	0	0	37849	0	22458
P02788	Lactotransferrin OS=Homo sapiens OX=9606 GN=LTF PE=1 SV=6	LTF	0.321246	0.0348425	Down	78.181	79.9	54	50	54	23235	45342	29732	17113	30960	42452	877530	659620	93720	524070	57377	1272100	709550	869280	358000	621110	1029400	737880	8194.2	195300	391650	277580	63976	117630	84749	39357	79377	117410	1420300	1210400	171980	1003400	116550	2257300	1345700	1480700	662580	1097200	1872900
P02790	Hemopexin OS=Homo sapiens OX=9606 GN=HPX PE=1 SV=2	HPX	3.41041	0.00921741	Up	51.676	65.8	25	25	25	466380	364180	539120	297540	408270	447280	314160	494470	705380	331440	423330	358920	273060	207760	444970	511810	337520	493040	1486100	652410	594840	1265900	903620	804900	1292300	593830	799090	937480	639040	971680	1359500	720460	833550	778480	570980	377240	893710	1014500	677690
P03952	Plasma kallikrein OS=Homo sapiens OX=9606 GN=KLKB1 PE=1 SV=1	KLKB1	3.18502	0.0480941	Up	71.369	35.3	16	16	16	14335	2489.2	4005.5	729.78	2937.2	2710	1340.1	1778	6158.5	2216.9	3968.8	2163.5	111.44	229.81	3816.7	4992.7	2407.7	2760.8	39022	11007	9710.8	14840	73202	46653	76217	23608	52659	50754	34450	40962	79360	38417	71350	47127	0	0	61481	81487	50934
P04003	C4b-binding protein alpha chain OS=Homo sapiens OX=9606 GN=C4BPA PE=1 SV=2	C4BPA	4.4743	0.00214316	Up	67.033	48.2	23	23	23	28222	19342	34087	12859	37286	21480	20451	28758	56387	29978	23862	38162	11574	9014.8	47291	50529	23928	25300	98564	108000	225360	77878	77846	60091	104010	31916	99342	59165	48187	73566	143960	86354	69839	104470	45490	28789	130540	120120	64879
P04114	Apolipoprotein B-100 OS=Homo sapiens OX=9606 GN=APOB PE=1 SV=2	APOB	3.8572	0.00350662	Up	515.6	43.5	156	156	156	4778.9	3358.9	10411	2586.3	5096.4	6475.4	11168	21399	15611	16706	8630.2	11668	5724.3	3875.7	27587	13934	5780.5	13508	48599	47320	41233	31677	62069	48841	112630	35131	56222	66471	93570	142140	105100	122110	71814	93674	55326	30788	196240	97127	44408
P04155	Trefoil factor 1 OS=Homo sapiens OX=9606 GN=TFF1 PE=1 SV=1	TFF1	0.321112	0.0128816	Down	9.1494	57.1	6	6	6	2474800	2882000	3232000	2920200	3344200	2867900	1762200	2243600	4106300	2223800	3499700	1935900	2850400	2912200	1505700	1473400	2754800	2022100	67984	2397100	319360	48831	2208500	2631300	3306100	2597300	2953900	2582600	1387400	1846700	3544500	1958700	3070600	1761200	2108400	2128700	1159900	1181700	2375200
P04196	Histidine-rich glycoprotein OS=Homo sapiens OX=9606 GN=HRG PE=1 SV=1	HRG	2.89159	0.00293161	Up	59.578	31.8	17	17	17	95655	46446	67534	29099	48561	41625	39883	77246	131600	58334	88333	66397	46613	60406	70194	100090	43677	93363	184140	118980	133510	193750	194610	113480	171370	72774	91740	98354	73963	136840	248880	107190	182620	127460	93993	114770	132370	184480	73544
P04217	Alpha-1B-glycoprotein OS=Homo sapiens OX=9606 GN=A1BG PE=1 SV=4	A1BG	3.4121	0.00249324	Up	54.253	51.3	16	16	16	40881	39677	98986	47203	78423	78914	65468	73578	119910	61077	61866	87145	65159	58061	98717	100110	64681	67087	310530	192740	155610	298630	130560	97188	220450	102560	168170	188610	140960	153510	238640	120780	135770	160880	138170	121720	208290	218820	132690
P04278	Sex hormone-binding globulin OS=Homo sapiens OX=9606 GN=SHBG PE=1 SV=2	SHBG	1000	0.001	Up	43.779	6.5	2	2	2						369.19			347.59										1668.2		141.85	418.33	0	0	0	0	0	0	0	0	0	0	0	0	0	0	0	0	0
P05060	Secretogranin-1 OS=Homo sapiens OX=9606 GN=CHGB PE=1 SV=2	CHGB	0.126455	0.0173634	Down	78.275	41.8	22	22	22	6019.1	11857	19893	32648	11974	23580	1319.3	4482.7	70480	9256.2	40827	10552	9607.2	35088	5236.4	5407.4	4440.2	9374	429.34	3016.6	759.84		55790	58113	165240	172720	84574	172910	10295	29606	458460	73886	242310	87120	85000	239100	37756	41170	36652
P05090	Apolipoprotein D OS=Homo sapiens OX=9606 GN=APOD PE=1 SV=1	APOD	1.97053	0.00369697	Up	21.275	30.2	6	6	6	9587.1	8969.7	28426	20336	15134	8838.6	24803	28505	36457	22964	16575	13789	30699	24720	37005	13650	14539	27395	42757	25344	54286	61721	22300	16256	44276	26763	23553	22339	40454	60723	42208	44406	24734	55257	51105	46845	61498	34077	28449
P05155	Plasma protease C1 inhibitor OS=Homo sapiens OX=9606 GN=SERPING1 PE=1 SV=2	SERPING1	3.15766	0.00142194	Up	55.154	30	15	13	15	47581	53594	91548	40184	73406	59078	49013	75442	84040	53716	45021	80295	43076	46227	71272	74562	60540	50790	172500	86155	182020	267730	132660	137670	216010	106310	169400	144140	123370	179230	180750	143710	121710	191320	123880	138680	173270	188150	134740
P05156	Complement factor I OS=Homo sapiens OX=9606 GN=CFI PE=1 SV=2	CFI	1.91864	0.00738464	Up	65.75	40.1	19	19	19	16680	21473	22985	6841.4	26669	26507	12548	20174	34243	19516	15518	25760	21869	19712	18854	30916	19751	18642	36975	27967	34821	58182	98079	91321	89473	28828	77198	76238	90981	104510	155980	97690	93047	140480	143770	94543	93679	151950	97656
P05408	Neuroendocrine protein 7B2 OS=Homo sapiens OX=9606 GN=SCG5 PE=1 SV=2	SCG5	0.001	0.001	Down	23.729	36.8	5	5	5	31570	14635	23482	33808	50124	62716		1321.4	83261	7429.6	72520	13213	11887	44584	3853.1		9197.3	7082.4					52307	35373	50827	63884	90990	131540	0	0	150960	20209	144590	30543	30270	85453	13573	0	25319
P05451	Lithostathine-1-alpha OS=Homo sapiens OX=9606 GN=REG1A PE=1 SV=3	REG1A	0.203668	0.039196	Down	18.731	56	9	9	9	256920	808440	396500	406260	542150	429000	614250	432050	876000	126310	473100	661410	314460	379430	822750	710910	336370	382080	13610	219620	157100	28134	371000	1159400	558670	538800	723480	581740	769410	552090	1236300	166960	625770	884660	454060	464780	1020400	890600	453160
P05543	Thyroxine-binding globulin OS=Homo sapiens OX=9606 GN=SERPINA7 PE=1 SV=2	SERPINA7	2.82111	0.0286931	Up	46.324	25.3	8	8	8	724.14	435.28	1364.1		170.73	2621.5	394.33	356.94	3315	186.63	858.61				1359.3	1714.5	1100.2	3160.6	9127.4	15924	3290.5	5231.1	11537	0	11672	0	0	17477	0	0	19193	0	16511	0	0	0	13202	19622	8384.2
P05546	Heparin cofactor 2 OS=Homo sapiens OX=9606 GN=SERPIND1 PE=1 SV=3	SERPIND1	3.2029	0.00668184	Up	57.07	38.9	16	16	16	12101	9167.8	26850	7475.5	13889	22203	11556	12078	33535	14890	17368	11322	5906.2	12612	23531	16654	18838	11607	68859	37919	49918	32560	34723	23146	68541	24722	35116	55977	27812	34953	76866	34093	44637	29399	21068	26603	67979	46018	41112
P06340	HLA class II histocompatibility antigen, DO alpha chain OS=Homo sapiens OX=9606 GN=HLA-DOA PE=1 SV=1	HLA-DOA	0.001	0.001	Down	27.598	9.2	2	2	2								3898.4		3864.3		1084.7	2231				2101.2	4913.7					0	0	0	0	0	0	0	12235	0	14013	0	0	0	0	0	0	6700.3
P06493	Cyclin-dependent kinase 1 OS=Homo sapiens OX=9606 GN=CDK1 PE=1 SV=3	CDK1	4.22338	0.000393995	Up	34.095	35.7	8	7	7	2216.8		360.36	3581.5	2008.9	4403.9	2119.5	2246.5	5509.2	3634.6	732.68	921.88		2624.4	4471.1	2380.4	4190.7	2439.7	173.72	21006	10679	21304	9567.7	0	0	0	19628	22282	15020	16085	10663	25273	0	0	0	19165	21918	0	14101
P06681	Complement C2 OS=Homo sapiens OX=9606 GN=C2 PE=1 SV=2	C2	3.67307	0.00670682	Up	83.267	29.5	18	18	18	3625.9	2336.5	5026.5	813.6	3679.1	1898.1	2324.6	5531.2	6012.6	3994.7	3350.2	6244	1701	2863.5	5831.7	8838.4	4550.1	6879.3	20535	12533	27668	22925	28709	21111	44043	7037.9	27276	23747	22091	42399	42945	33528	26912	47968	16488	20236	36540	57669	26487
P07225	Vitamin K-dependent protein S OS=Homo sapiens OX=9606 GN=PROS1 PE=1 SV=1	PROS1	11.2994	0.00202115	Up	75.122	25.9	13	12	13	1286.9	584.86	2089.1	1256.1	1543.6	1219.7	1222.7	1376.9	5652.5	2713.2	1429.7	3089.1	561.37	605.93	4719.4	4385.8	362.81	1280.6	14621	12951	37195	13512	4105.4	0	15665	3098.3	4987.3	4008.4	6237.3	8562.9	21617	8315.7	8942.3	12839	0	0	16933	19155	4398.5
P07237	Protein disulfide-isomerase OS=Homo sapiens OX=9606 GN=P4HB PE=1 SV=3	P4HB	0.626513	0.0496443	Down	57.116	78.1	42	42	42	1626900	1241400	1234500	1824000	1503400	1521100	1532800	1784700	1268900	1441900	1449100	1395000	1359600	1601100	1949300	1482100	1411500	1567400	216440	1451700	1321200	767130	2608800	2217100	2230600	2926000	2404900	2579500	2415700	2829900	2074100	2419400	2443000	2429400	2431000	2516900	3245800	2416200	2261300
P07311	Acylphosphatase-1 OS=Homo sapiens OX=9606 GN=ACYP1 PE=1 SV=2	ACYP1	1.95493	0.0349163	Up	11.261	32.3	3	3	3	5622.8	6627.4	8005.1	9094.3	9865.1	13400	1637.7	8272.1	4532.1	6706.5	9191.7	4148.7	4447.1	5266.3	6228.9	2391.5	7029.1	7923.8	11134	7512	785.63	10471	23405	19463	19695	22331	21174	35086	0	15620	18146	21161	29274	21636	22784	20631	14671	0	14639
P07357	Complement component C8 alpha chain OS=Homo sapiens OX=9606 GN=C8A PE=1 SV=2	C8A	4.61827	0.00530576	Up	65.163	27.1	10	10	10	11154	4869.5	13237	1604.6	6773.6	8968.5	5407.3	10283	14601	9854.2	8211.9	8240.8	1303.3	1264	9002.3	7941	10216	5107.9	47541	12292	29936	26346	50178	31565	73261	16086	43817	51917	31589	43871	75498	44868	37349	42200	12173	13477	49726	51582	34763
P07358	Complement component C8 beta chain OS=Homo sapiens OX=9606 GN=C8B PE=1 SV=3	C8B	5.33037	0.00562597	Up	67.046	38.1	17	17	17	19197	6715.3	15315	6384.3	9306.3	9766.7	5435.8	9853.1	17430	6770.7	5987.8	7455.4	1590.4	1992.5	12770	12985	7739.1	7903.2	51573	20927	47068	30489	42186	15413	43772	13741	25662	31136	17514	26627	45640	21397	25507	24837	5378.8	8537.5	33798	31391	21868
P07360	Complement component C8 gamma chain OS=Homo sapiens OX=9606 GN=C8G PE=1 SV=3	C8G	7.65368	0.00509661	Up	22.277	49	7	7	7	15483	6215.8	16730	6073	10285	14950	8397.7	13587	27673	6301.9	6885.3	4298.2	585.35	1939.2	15565	9448	2587	6266.9	62922	15433	40508	54313	36466	20423	33905	12202	29703	33869	14465	20025	41835	12142	24227	9916.2	2978.1	4178.6	25472	15118	5356.5
P07942	Laminin subunit beta-1 OS=Homo sapiens OX=9606 GN=LAMB1 PE=1 SV=2	LAMB1	2.50047	0.0355756	Up	198.04	45.2	59	59	59	46682	42295	57289	39134	37974	37124	27049	46384	59851	40171	35725	40991	19625	24578	40111	43980	42606	34745	129360	57762	55561	37132	174210	169280	222600	142120	134580	150120	104350	171400	205820	149640	131820	159910	89773	91994	149990	157850	161960
P07947	Tyrosine-protein kinase Yes OS=Homo sapiens OX=9606 GN=YES1 PE=1 SV=3	YES1	0.641824	0.0481897	Down	60.801	34.8	13	8	8	3772.1	6642.1	7987.6	9071.3	10077	7291.5	6996.8	979.39	6850.9	2679.1	6396.4	4835.7	2815.4	4591.3	3688.9	6017	5769.7	3473.1	438.19	3605.8	2145.5	1720.9	22853	33685	32635	34279	36810	32285	29264	7470.5	32163	12907	24768	19966	13625	20733	16322	21393	21862
P08047	Transcription factor Sp1 OS=Homo sapiens OX=9606 GN=SP1 PE=1 SV=3	SP1	0.562758	0.0244458	Down	80.692	7.9	4	4	4		6548.5	6565.7	5389.9	8889.4	7563.3	8185.1	8318.8	7842.4	10409	8122.3	12238	19020	12750	1294.1	1977.9	8500.3	11118	2915	11634	7104.8	10552	0	36040	0	0	30376	0	57783	42603	36970	56120	38291	59101	99994	68737	0	0	59257
P08174	Complement decay-accelerating factor OS=Homo sapiens OX=9606 GN=CD55 PE=1 SV=4	CD55	4.69378	0.0103976	Up	41.4	27.8	7	7	7	73.757	1068.1	439.74		382.64	539.86		2493	712.21	2018.8	439.41	3541.6	819.98	1497	3774.8	2605.9	949.86	1375.5	3048	35649	655.7	4038.4	0	21646	0	0	0	0	0	21281	11535	11405	0	34270	0	0	18216	16411	0
P08493	Matrix Gla protein OS=Homo sapiens OX=9606 GN=MGP PE=1 SV=2	MGP	1000	0.001	Up	12.353	23.3	2	2	2		8314.3	10195	11144	12115		13916	10118	15207	17967									7046.6		14785	15807	0	0	0	0	0	0	0	0	0	0	0	0	0	0	0	0	0
P08514	Integrin alpha-IIb OS=Homo sapiens OX=9606 GN=ITGA2B PE=1 SV=3	ITGA2B	1000	0.001	Up	113.38	20.6	15	15	15							131.19			219.68	109.91									7056.2	37234	697.19	0	0	0	0	0	0	0	0	0	0	0	0	0	0	0	0	0
P08572	Collagen alpha-2(IV) chain OS=Homo sapiens OX=9606 GN=COL4A2 PE=1 SV=4	COL4A2	2.97774	0.0267166	Up	167.55	16.5	16	16	16	37015	51693	58127	32638	34159	35612	16106	42965	62177	36765	32446	26657	15030	21720	26903	30124	25418	31105	103340	39762	54601	36107	315700	411600	460570	224470	249420	286400	132040	307760	396340	272230	240960	215590	113410	148390	185010	189330	218190
P08575	Receptor-type tyrosine-protein phosphatase C OS=Homo sapiens OX=9606 GN=PTPRC PE=1 SV=3	PTPRC	0.543002	0.0208636	Down	147.48	36.7	42	42	42	17487	9992.2	15217	13861	17931	14813	59575	94287	23255	116040	19937	116840	85163	66216	53246	54502	84432	111470	8359.8	34836	69959	27033	92571	67420	88472	65684	85450	81425	236500	364250	104680	420120	87603	453120	349760	250960	208460	202040	304840
P08603	Complement factor H OS=Homo sapiens OX=9606 GN=CFH PE=1 SV=4	CFH	2.67146	0.00773388	Up	139.09	55.5	54	51	54	87345	61077	94290	38090	69744	61028	46936	84143	103190	64469	63229	64482	37042	35419	114960	88598	63651	70605	211450	119650	146820	172100	196080	148940	217210	89713	159530	155360	107690	195010	229700	158960	150910	162210	101060	92151	256020	209730	139620
P08697	Alpha-2-antiplasmin OS=Homo sapiens OX=9606 GN=SERPINF2 PE=1 SV=3	SERPINF2	3.4857	0.000373283	Up	54.565	39.1	13	13	13	24133	16798	30568	14084	23599	21365	19181	17681	25214	19758	24522	17473	12220	14729	22181	27596	18253	21964	84955	46385	73425	62379	94449	61266	112540	53729	84451	80207	62264	69230	92299	86080	97314	76997	63542	54547	86290	101450	71977
P09326	CD48 antigen OS=Homo sapiens OX=9606 GN=CD48 PE=1 SV=2	CD48	0.353521	0.0338443	Down	27.683	19.3	5	5	5	7473.9	4194.5	6994.2	5013.4	9084.5	6831.4	25377	24531	5155.5	27952	7143	37115	45487	37310	14881	14875	19299	37139		8938.4	15488	2799.8	34667	17942	18739	17425	31045	25117	85013	80597	16862	96750	30506	138180	170300	128220	53665	49969	67706
P09486	SPARC OS=Homo sapiens OX=9606 GN=SPARC PE=1 SV=1	SPARC	8.30168	0.0145481	Up	34.632	49.5	12	12	12	1687.9	1109.8	4733.3	2532.4	4259.2	3306.2	5021.4	7406.6	5378.7	6699.3	4389	4537.6	1920.5	5549.1	5285.2	4002.1	3102.2	2952.6	18981	11601	14994	133000	0	0	16248	10476	12507	13662	19116	22616	13654	24145	15162	19367	0	24827	18453	16670	13729
P09619	Platelet-derived growth factor receptor beta OS=Homo sapiens OX=9606 GN=PDGFRB PE=1 SV=1	PDGFRB	26.6896	0.0419368	Up	123.97	16.8	13	13	13	1866.8							189.91	375.35	339.82		330.2			458.15			99.322	8236.1	901.2	2427.5	3328	3750.3	0	0	0	0	0	0	0	3624.3	2267.5	0	0	0	0	2002.2	0	0
P09871	Complement C1s subcomponent OS=Homo sapiens OX=9606 GN=C1S PE=1 SV=1	C1S	3.45367	0.00339079	Up	76.684	36.6	18	18	18	14264	8286.3	8878	4020.8	4969.6	7672.1	10038	15492	10293	9681.1	12489	9991.7	3877.6	4267.5	13373	12171	7264	6763	39002	12861	50322	43156	34463	40761	41019	20422	19283	34739	23308	44639	37864	38816	32235	42282	21012	19090	37168	44927	30048
P0C0L4	Complement C4-A OS=Homo sapiens OX=9606 GN=C4A PE=1 SV=2	C4A	3.31728	0.0180511	Up	192.78	49.1	73	3	73	69545	44918	61259	28114	38160	46428	56455	44178	56351	47202	44280	80533	42958	22710	113380	138710	58574	61098	234760	100720	351170	156470	203870	154150	232340	96796	125480	171380	173560	145410	157870	168580	143560	273610	142260	81886	374620	425310	175460
P10412	Histone H1.4 OS=Homo sapiens OX=9606 GN=H1-4 PE=1 SV=2	H1-4	0.535489	0.0140958	Down	21.865	55.7	24	6	24	3858300	3585900	4432200	3787500	4261100	4480200	5667900	5208600	4372000	6570200	4506000	7067600	8412800	7122700	5041300	4819300	5807200	6743400	1839200	4068500	4687300	2221000	4143900	3509300	5762800	4160200	4930500	5396600	6032200	4992800	5228800	10019000	6597000	9993700	14049000	11015000	6550700	6374600	9652200
P10643	Complement component C7 OS=Homo sapiens OX=9606 GN=C7 PE=1 SV=2	C7	4.85872	0.0223231	Up	93.517	45.6	25	24	25	3104.6	3841.8	3740	3250.8	2773.6	2960.6	4732.9	4996.2	19470	4864.9	8572	5007	4678.2	6501.6	14913	14115	4976.6	12061	54378	13785	20222	31487	34893	69821	63390	28195	45001	53726	12734	52992	129880	36774	34351	20684	17455	19177	101990	105270	33336
P11021	Endoplasmic reticulum chaperone BiP OS=Homo sapiens OX=9606 GN=HSPA5 PE=1 SV=2	HSPA5	0.552907	0.0418708	Down	72.332	64.8	50	49	50	2167100	1506100	1958500	2278300	1700000	1755000	3968200	2964000	1665800	3161600	1748800	3911000	4306000	3961700	2995800	2609100	2524400	3306200	444560	2299400	2839600	1606800	3312900	2654500	3594200	3676500	2889800	3034300	6055800	4796800	2578700	5468900	2884100	6642400	7376300	6352400	5192300	4374100	4003100
P11047	Laminin subunit gamma-1 OS=Homo sapiens OX=9606 GN=LAMC1 PE=1 SV=3	LAMC1	2.93407	0.0485887	Up	177.6	58.4	73	73	73	86678	97603	100860	62766	69499	80106	45905	118110	110400	96829	88468	84360	43623	57164	86219	72637	83385	90097	326760	87197	114440	127370	312600	383840	394120	221440	255770	297600	157120	396190	365890	351060	303120	303070	171670	197120	321690	254750	299790
P11166	Solute carrier family 2, facilitated glucose transporter member 1 OS=Homo sapiens OX=9606 GN=SLC2A1 PE=1 SV=2	SLC2A1	4.61892	0.0337287	Up	54.083	14	8	8	8	9905.4	6029.1	14464	9111.4	6028.6	9510.8	11346	9121.9	10124	12619	12964	12597	8391.1	10794	9814.5	13043	11101	12521	15780	30717	45302	124700	32107	24268	51279	27940	25322	33722	37723	31855	32815	45091	42427	38347	33999	33816	33707	37399	33820
P11277	Spectrin beta chain, erythrocytic OS=Homo sapiens OX=9606 GN=SPTB PE=1 SV=5	SPTB	6.47997	0.00368519	Up	246.47	48.9	78	70	71	3272.6	1852.7	3404.5	3499.3	1544.4	1734.1	3781	1263.1	1233.8	3802.1	5290.6	1406.1	1240.2	984.92	1544.6	2450.6	2752.8	2569.9	5241.1	13482	35498	4798.1	29209	17898	25037	26972	18868	19937	28362	13083	13455	29847	38043	13122	13844	10968	13400	21916	21476
P11388	DNA topoisomerase 2-alpha OS=Homo sapiens OX=9606 GN=TOP2A PE=1 SV=3	TOP2A	8.21492	0.0432486	Up	174.38	21.4	27	15	15	95.603				32.446	135.09	411.36	191.73	170.81	536.62	85.873	764.55	201.17	423.96	299.89	151.1	63.108	143.91	208.43	2936.3	1881.3	6048.6	0	0	0	0	0	0	5598.8	2156.2	0	6735.7	0	10911	4029.2	8876.1	0	0	0
P11802	Cyclin-dependent kinase 4 OS=Homo sapiens OX=9606 GN=CDK4 PE=1 SV=2	CDK4	3.42949	0.0211344	Up	33.729	20.8	5	4	4	409.23				463.53	1273.2		2675.7	1267.5	1712	1325.5	1045.5	716.23	579.16	1023.4	1925.8	707.61	1447.1	2745.5	987.17	2690.1	7301.8	0	0	0	0	4320.6	7199.6	0	6347.4	7779.6	6235.2	5428.5	7283.7	0	0	0	6772.9	0
P13667	Protein disulfide-isomerase A4 OS=Homo sapiens OX=9606 GN=PDIA4 PE=1 SV=2	PDIA4	0.462877	0.0156364	Down	72.932	63.6	53	52	52	822730	581400	554160	759500	748850	737460	1230500	1350200	659980	1294800	768420	1537400	1326800	1657000	1210700	1088800	955330	1395900	111100	787510	899640	423850	1679900	1228000	1198200	1485100	1433500	1523600	2345300	2619800	1227500	2620800	1454000	3097800	2820000	3097700	2378800	2084700	1866300
P13671	Complement component C6 OS=Homo sapiens OX=9606 GN=C6 PE=1 SV=3	C6	4.30706	0.00135526	Up	104.79	26.1	16	16	16	1851.2	613.52	2936	1303.6	2917.8	2401.6	712.2	5905.2	4467	1701.7	3381.9	3319.8	560.71	1763	4438.5	5114.8	2365.4	1610.1	8174.1	8136.3	15667	15923	13426	11092	25446	9845.7	26656	23594	0	19314	36783	17326	27653	24651	7855.9	11933	29171	32019	14222
P13995	Bifunctional methylenetetrahydrofolate dehydrogenase/cyclohydrolase, mitochondrial OS=Homo sapiens OX=9606 GN=MTHFD2 PE=1 SV=2	MTHFD2	2.56317	0.0169132	Up	37.895	42	7	7	7	498.22						2212.1	2921.3		2566.3		2064.1	2350.6	3892	3532.5	3394.1	848.83	2108.5		6827.4	3704.6	8781.8	0	0	0	0	0	0	11616	15886	0	12668	0	12205	12746	18021	17675	12709	6057.9
P14324	Farnesyl pyrophosphate synthase OS=Homo sapiens OX=9606 GN=FDPS PE=1 SV=4	FDPS	0.570027	0.0483445	Down	48.275	23.4	11	10	11	63567	63513	40671	78717	74158	68131	39691	90346	75166	88054	81011	49447	49778	42427	84757	78984	91541	83481	19143	56738	38037	11088	204080	152340	128310	246990	207190	197970	129910	271610	128160	268790	251990	185290	171950	122100	277860	257120	277630
P14543	Nidogen-1 OS=Homo sapiens OX=9606 GN=NID1 PE=1 SV=3	NID1	2.74294	0.0401281	Up	136.38	50.9	46	45	46	69831	81038	102080	66897	63900	66408	48455	95958	90721	140780	72423	69483	38227	57213	75702	60791	67911	71639	263860	72221	85399	166880	252980	320460	342890	218020	230340	250260	166100	320800	306250	292790	272540	252780	151870	196190	268560	227070	243310
P15153	Ras-related C3 botulinum toxin substrate 2 OS=Homo sapiens OX=9606 GN=RAC2 PE=1 SV=1	RAC2	0.480858	0.0276489	Down	21.429	53.1	10	5	5	100200	49120	38750	47714	93935	84156	259020	391350	89033	354540	93555	270240	384150	287390	192880	141620	307800	429330	53945	116810	235570	112770	159260	87256	110740	124610	150780	136110	407490	613670	147970	593980	163770	468820	680070	471500	315970	230860	473100
P15289	Arylsulfatase A OS=Homo sapiens OX=9606 GN=ARSA PE=1 SV=3	ARSA	0.502572	0.0167277	Down	53.588	35.5	9	9	9	32092	15314	24107	25291	17077	24367	56201	47074	41176	46447	5529.5	75726	42628	63362	24994	50126	32896	35696	2936.4	28933	19976	18467	77991	45280	70862	58840	44372	58635	96886	106070	92011	110640	19122	154040	107450	145650	61497	111140	74011
P15882	N-chimaerin OS=Homo sapiens OX=9606 GN=CHN1 PE=1 SV=3	CHN1	1000	0.001	Up	53.172	6.5	2	2	2																			997.85	710.8		400.58	0	0	0	0	0	0	0	0	0	0	0	0	0	0	0	0	0
P15907	Beta-galactoside alpha-2,6-sialyltransferase 1 OS=Homo sapiens OX=9606 GN=ST6GAL1 PE=1 SV=1	ST6GAL1	0.519534	0.033318	Down	46.604	15	5	5	5	2180.3	2793.3	1841.3	1686.7	3446.7	3242.3	4723.8	9441.3	4474.9	4235.6	2531	13219	9449.3	5239.7	8323.9	10574	8079.9	8740.5		2111.4	7801.8	3107.7	20339	16186	13174	8984.2	18708	22298	28915	50895	22651	40704	14244	77646	54472	45682	45359	60317	40280
P16157	Ankyrin-1 OS=Homo sapiens OX=9606 GN=ANK1 PE=1 SV=3	ANK1	6.32269	0.00204528	Up	206.26	38.1	50	47	50	6491.3	2425.8	5230.4	3441.4	3459.7	3245.6	4906.4	2160	2944	3185.4	5575.9	996.61	1603.8	1330	1137.4	1979.9	2042.5	2160.2	6001.8	15200	33666	4291.4	32687	19364	42959	32156	25690	26243	45428	23445	25929	31200	48243	15413	18880	19173	13479	23121	24694
P16402	Histone H1.3 OS=Homo sapiens OX=9606 GN=H1-3 PE=1 SV=2	H1-3	0.468861	0.0284835	Down	22.35	46.6	22	5	5	176140	118550	172900	152240	210070	205870	129320	329720	187510	410380	215330	387450	516450	419150	214770	194430	304720	434410	66881	221190	235800	90739	2046100	0	0	739830	0	890880	0	1355700	0	2353200	1464100	2315300	3113500	3136100	1182700	1083300	1868700
P16403	Histone H1.2 OS=Homo sapiens OX=9606 GN=H1-2 PE=1 SV=2	H1-2	0.288527	0.00215414	Down	21.364	57.3	23	6	6	400770	415630	604820	363200	441720	482570	573830	284550	501640	586770	446100	770550	953920	810190	444780	517260	640010	751780	84837	449960	139040	190570	638920	2355000	3107300	635960	1394500	1970600	1470400	545310	2154900	3845900	1912900	3751700	6620000	4596900	1681500	2926700	3059800
P16452	Protein 4.2 OS=Homo sapiens OX=9606 GN=EPB42 PE=1 SV=3	EPB42	5.31345	0.0107948	Up	77.008	34	18	17	17	3604.5	1497	4577.8	2275.3	1916.5	2181.3	5089.4	1556.2	1970.9	2656.9	4275.7	1240.8	2910.9	1735.3	1003	2610.4	2547	2383	3947.9	10341	26144	3058.1	31900	19182	53933	30269	20424	31142	38324	18791	23599	32597	40413	17024	23005	20217	7421.1	26199	23421
P16870	Carboxypeptidase E OS=Homo sapiens OX=9606 GN=CPE PE=1 SV=1	CPE	0.171672	0.0120355	Down	53.15	43.3	17	17	17	21316	15544	26008	31344	27365	44654	3873.9	4202.4	80958	8507.2	61206	11257	12859	40645	5708.1	4128.1	7656.6	5453.7	1523.4	2828	3523	4659.9	58129	31582	71757	83983	73671	121730	16263	14577	221570	24731	150320	35745	36065	104950	11191	12161	22297
P16885	1-phosphatidylinositol 4,5-bisphosphate phosphodiesterase gamma-2 OS=Homo sapiens OX=9606 GN=PLCG2 PE=1 SV=4	PLCG2	0.231419	0.00390206	Down	147.87	45.8	45	45	45	3991.5	929.9	995.3	1558.3	2684.9	1705.8	15501	37402	7940.3	38916	2893	30038	24212	21356	15493	14799	23145	37589	1198.4	3121.7	10317	2366.9	24235	6431.7	5524.2	8147.9	16395	13093	61015	167730	16037	158990	12880	111950	117790	93256	61812	60786	94767
P17026	Zinc finger protein 22 OS=Homo sapiens OX=9606 GN=ZNF22 PE=1 SV=3	ZNF22	0.503978	0.0409596	Down	25.915	35.3	7	6	7	10302	11251	10580	14413	7765.2	10234	16441	14626	17450	24352	22974	26712	21395	20897	14607	13282	20956	22493	9990.8	16458	34031	11143	34475	39557	43856	45955	28699	33777	46413	49306	39241	61260	46064	71168	62338	57923	30667	27747	52109
P17568	NADH dehydrogenase [ubiquinone] 1 beta subcomplex subunit 7 OS=Homo sapiens OX=9606 GN=NDUFB7 PE=1 SV=4	NDUFB7	0.497463	0.0362943	Down	16.402	33.6	6	6	6	223470	181130	186700	270400	142800	154210	225290	101620	126560	71013	121840	119990	105320	48177	97623	101480	125000	123850	20939	60235	51059	19094	334750	305440	279640	453470	244580	246710	356130	164500	183010	126680	206870	202270	169930	75347	170070	173060	185760
P17813	Endoglin OS=Homo sapiens OX=9606 GN=ENG PE=1 SV=2	ENG	2.62972	0.000340317	Up	70.577	14	7	7	7	1755.4	1626.8	2243.8	1335.3	1494.2	1682.1	1640	7375	4153.2	6367.7	1449.7	5498.8	2100.1	3999.7	5003.6	3174.3	2669	3699.1	4177.5	8063.3	12210	9800.9	0	0	0	0	0	0	0	43001	26272	44367	0	51653	19455	27308	34314	25815	25262
P18065	Insulin-like growth factor-binding protein 2 OS=Homo sapiens OX=9606 GN=IGFBP2 PE=1 SV=2	IGFBP2	0.314567	0.00560805	Down	34.814	67.1	15	15	15	280440	359980	383840	345760	448240	352520	172970	117070	401620	80034	249330	131600	155610	161170	121350	141690	153930	117510	6076.1	109580	27372	23146	511900	719620	785080	657140	819180	688160	332520	224200	743920	172710	478680	282150	335360	319000	239390	285440	293400
P18428	Lipopolysaccharide-binding protein OS=Homo sapiens OX=9606 GN=LBP PE=1 SV=3	LBP	7.96953	0.00223953	Up	53.383	20.4	9	9	9	4229.5	8688.4	7600.9	1766.3	5100.1	6525	1651.9	7632.8	10208	5523.7	4934.7	11782	3150	1908.7	6240.5	6370.5	2304	6798.7	18998	8689.7	49749	47990	22383	25212	28253	8880.7	15253	18912	9231.4	18591	20433	15050	15135	43724	13042	7515	19260	14191	3544.8
P18440	Arylamine N-acetyltransferase 1 OS=Homo sapiens OX=9606 GN=NAT1 PE=1 SV=2	NAT1	0.604006	0.0299159	Down	33.898	45.2	10	10	10	4863.1	3085.3	927.4	3283.5	5186.3	1380.6	14027	12556	6342.4	9615.5	4913.2	5748.1	3898.6	8632.7	10359	14716	10824	8853.2		4632.4	3751.2	2664.8	24082	19275	9084.1	15347	27066	0	30078	40535	23042	37032	25734	18120	20823	33041	36951	35587	37638
P18621	60S ribosomal protein L17 OS=Homo sapiens OX=9606 GN=RPL17 PE=1 SV=3	RPL17	0.634843	0.0260944	Down	21.397	56	11	11	11	821640	623310	771670	886480	697360	689760	1032500	815900	805640	908310	691550	1014700	977160	1180000	940530	957260	749790	895820	260500	866270	734270	451970	985230	912920	1161900	1128800	961390	998540	1275300	985880	950650	1227800	905160	1374900	1349300	1411300	1124500	1170300	930930
P19224	UDP-glucuronosyltransferase 1-6 OS=Homo sapiens OX=9606 GN=UGT1A6 PE=1 SV=2	UGT1A6	0.443281	0.0210111	Down	60.75	28.8	13	10	13	14865	8012.1	24549	5296.3	5850.4	5122.4	18190	5155	26244	1494.2	10772	8228.6	5022.4	19211	8723.1	12304	10816	10904		8909.9	3071.6	3245.6	63703	58886	173710	34597	46419	62817	139470	38925	139350	16048	79680	78166	43965	128140	56372	61648	68071
P19404	NADH dehydrogenase [ubiquinone] flavoprotein 2, mitochondrial OS=Homo sapiens OX=9606 GN=NDUFV2 PE=1 SV=2	NDUFV2	0.657187	0.0402141	Down	27.391	50.6	11	11	11	290240	238310	242590	312740	184400	153900	403600	130650	146240	96458	138230	132520	176030	171210	119420	124630	154530	160900	37157	108670	109720	131930	695310	668440	671930	842460	495950	474880	1053800	326930	392350	257700	375970	410230	508780	447910	317610	312890	405130
P19652	Alpha-1-acid glycoprotein 2 OS=Homo sapiens OX=9606 GN=ORM2 PE=1 SV=2	ORM2	3.14234	0.0171484	Up	23.602	44.3	10	6	6	62028	16123	50535	35440	34535	27316	126910	14511	39421	32334	38291	21566	179990	50627	36548	39667	25995	20261	182660	132370	103410	372010	91264	29372	92482	64059	70335	51633	212130	30747	63589	69638	63086	45732	248480	99879	75591	78062	56044
P19823	Inter-alpha-trypsin inhibitor heavy chain H2 OS=Homo sapiens OX=9606 GN=ITIH2 PE=1 SV=2	ITIH2	2.68338	0.00665607	Up	106.46	37.5	29	29	29	43224	23171	35220	32920	29808	44080	26753	41596	64470	37171	37122	32860	17151	25221	41056	48454	36963	35313	142880	73739	66990	69305	182450	110030	187040	161460	126850	199910	120890	176110	251030	169390	166190	158080	95419	110680	187700	215870	164200
P19827	Inter-alpha-trypsin inhibitor heavy chain H1 OS=Homo sapiens OX=9606 GN=ITIH1 PE=1 SV=3	ITIH1	2.84491	0.0225963	Up	101.39	38.9	25	25	25	71483	42512	79980	63786	56117	79665	49709	79923	96500	59132	43634	48314	18700	30379	58100	88489	51754	43107	201920	101080	95758	79823	272640	172130	297190	199040	165880	259360	150200	266910	267390	194200	158310	167670	66468	109710	213210	310320	180040
P20061	Transcobalamin-1 OS=Homo sapiens OX=9606 GN=TCN1 PE=1 SV=2	TCN1	0.268014	0.0424903	Down	48.206	22.9	7	7	7	5705.2	187.82	3710.8	2434.8	7775.5	8082.3	13115	30016	2637.5	3513	489.4	14855	16763	28795	30222	33193	11081	6875.4	2986.1	3356.8	1180.9	8774.8	29252	0	15333	9827.4	23544	44839	53622	90896	14801	9441.4	0	50046	69248	91751	97364	98322	17343
P20142	Gastricsin OS=Homo sapiens OX=9606 GN=PGC PE=1 SV=1	PGC	0.235814	0.0178812	Down	42.425	10.3	7	7	7	8504400	7540300	9325600	12416000	7776000	5749900	7891000	4603900	11081000	1458700	4393100	6022800	5168100	5707500	2767000	3585600	2881100	3068300	241450	1771100	945630	37815	5683500	6287300	8551700	9902400	6071400	5019000	5565000	3251700	8398000	1117600	3517700	5227100	3648400	4139700	2336100	2962300	2191400
P20273	B-cell receptor CD22 OS=Homo sapiens OX=9606 GN=CD22 PE=1 SV=2	CD22	0.001	0.001	Down	95.347	7.2	4	4	4								527.85		1121.6		165.68	240.44				525.51	833.35					0	0	0	0	0	0	0	5917.1	0	9222.4	0	0	0	0	0	0	0
P20290	Transcription factor BTF3 OS=Homo sapiens OX=9606 GN=BTF3 PE=1 SV=1	BTF3	0.627542	0.0416903	Down	22.168	63.1	9	9	9	71507	54590	59740	65834	76341	82825	113060	95079	92359	97262	82574	90094	117770	137300	107970	111540	79616	97496	15902	104490	75959	62665	239140	171060	226910	234650	254430	294750	367620	300960	287050	349320	285230	313420	445900	474080	373710	374100	248470
P20839	Inosine-5'-monophosphate dehydrogenase 1 OS=Homo sapiens OX=9606 GN=IMPDH1 PE=1 SV=2	IMPDH1	0.545491	0.0237267	Down	55.405	35.2	13	12	12	4871.6	2415.2	2785	5471.2	3736.2	5441.3	13254	8508	8375.7	8591.5	5011.4	9128.1	8496.8	13212	10214	6998.6	11338	12826	2328.1	9194.1	6602.9	931.79	18316	11339	13087	17654	15152	23107	33518	26005	21010	23350	17497	23678	23261	31003	23602	17510	26438
P20851	C4b-binding protein beta chain OS=Homo sapiens OX=9606 GN=C4BPB PE=1 SV=1	C4BPB	4.30222	0.00237475	Up	28.357	21.8	4	4	4	504.29	1619.4	1486.8		2157.9	970.91	858.68	1234.3	5170.3	2694	1260.9	2057.7	919.74	578.67	7217.3	6378.7	3929.4	4195.1	9310.8	13339	30774	15104	0	15336	17167	0	9644.8	0	12464	13676	26294	13564	0	10618	0	0	20126	16752	8489.8
P21757	Macrophage scavenger receptor types I and II OS=Homo sapiens OX=9606 GN=MSR1 PE=1 SV=1	MSR1	1000	0.001	Up	49.762	8	3	3	3	892.1	199.5	375.79																	624.47	1853.9	2410.5	0	0	0	0	0	0	0	0	0	0	0	0	0	0	0	0	0
P22033	Methylmalonyl-CoA mutase, mitochondrial OS=Homo sapiens OX=9606 GN=MMUT PE=1 SV=4	MMUT	0.620916	0.0210866	Down	83.134	42.4	23	23	23	46074	24542	25131	55957	20753	18905	44471	29437	13018	18334	16478	18051	25223	25451	27014	20558	21344	32913	3629.5	22958	24892	9424.1	177330	108950	93425	196410	104750	107430	198120	110200	79039	100780	90739	100740	115090	98691	114940	98356	106550
P22748	Carbonic anhydrase 4 OS=Homo sapiens OX=9606 GN=CA4 PE=1 SV=2	CA4	0.001	0.001	Down	35.032	36.2	10	10	10	18039	22891	16383	41626	17202	9129.9	9087.3	5631	18774	2563.6	14592	14420	1358.9	14249	4625		3952.1	2235.8					74669	72906	60074	88664	47607	27670	35431	21571	56212	10935	46265	47076	6945.5	44748	18912	0	11761
P22830	Ferrochelatase, mitochondrial OS=Homo sapiens OX=9606 GN=FECH PE=1 SV=2	FECH	0.662755	0.0474163	Down	47.862	35.9	11	11	11	22334	7592.3	14330	8977.8	17783	26003	13350	25387	22823	17796	13498	21697	12302	29763	21968	17864	26693	27357	9941.5	20745	15214	8923.4	60895	31250	54904	35415	72222	79715	44269	75491	73255	57363	43186	65758	44506	93493	65420	57893	77940
P22897	Macrophage mannose receptor 1 OS=Homo sapiens OX=9606 GN=MRC1 PE=1 SV=1	MRC1	1.65317	0.0178148	Up	166.01	29.4	31	31	31	7544.8	4201.5	6615.1	7674.2	6628.6	7409.5	6102.6	6776.7	12690	2172	7992.2	10265	7009.7	7742.4	4740.9	5017.5	6897.7	6557.2	4913.7	6123.8	6914.8	9769	120770	91133	113510	97673	89195	100410	56296	87935	159570	51292	92883	162270	48958	56423	61467	62067	115570
P23458	Tyrosine-protein kinase JAK1 OS=Homo sapiens OX=9606 GN=JAK1 PE=1 SV=2	JAK1	0.626105	0.0150007	Down	133.28	23.7	20	20	20	7436.1	17483	13614	13961	17212	20919	8183	11192	9730.5	9408.2	11664	11082	11229	14047	13929	12671	12014	10700	556.82	17514	24884	4646.9	274020	244860	250310	234060	340530	410090	312360	386730	345280	470690	372780	388200	465710	441240	287490	276420	310040
P23786	Carnitine O-palmitoyltransferase 2, mitochondrial OS=Homo sapiens OX=9606 GN=CPT2 PE=1 SV=2	CPT2	0.54066	0.019654	Down	73.776	49.2	24	24	24	62904	32541	73481	96191	58809	59472	123270	51762	49938	40846	35520	37950	50107	74172	23195	47087	55752	44795	7660.7	21777	29856	23152	132110	75503	161980	187240	121060	128340	208950	98370	97508	81975	71154	76314	101290	130830	46880	91092	104620
P24593	Insulin-like growth factor-binding protein 5 OS=Homo sapiens OX=9606 GN=IGFBP5 PE=1 SV=1	IGFBP5	2.98196	0.0333571	Up	30.57	33.5	7	7	7	6317.9	2610.4	7002.7	7020.7	9808.9	7257.2	4309.7	8005	3206.4	3693.3	6797.7	651.94	1951	3331.7	5469.4	379.11	1849.5	2696.3	2278.9	3510.5	9390.6	18070	14031	10268	16840	15433	23660	16570	10545	16577	8451.2	12967	17499	0	6472	7417.3	12923	0	4560.4
P24821	Tenascin OS=Homo sapiens OX=9606 GN=TNC PE=1 SV=3	TNC	4.59691	0.0367118	Up	240.85	58	90	90	90	11111	28650	47285	6000.6	13045	28863	6808.3	66178	50041	79672	64750	39802	33559	40379	69013	55977	47979	88535	340680	45549	142410	275260	61039	160620	241930	31521	62424	135980	26682	262640	206360	315480	272220	171540	145470	158020	273860	218910	184960
P24941	Cyclin-dependent kinase 2 OS=Homo sapiens OX=9606 GN=CDK2 PE=1 SV=2	CDK2	2.92459	0.0156681	Up	33.929	37.6	8	7	7	2147.3	760.69		927.72	1016.6	2238.1	796.77	3515.3	595.23	2148.6	1374.4	389.4	1021.9		2090.2	611.49	1873.7	3828.5	237.12	8738.2	4974.9	8434.3	9410	0	0	5683.9	0	11588	4770	12061	0	9661.1	11383	0	6582	0	8832.6	0	10958
P26640	Valine--tRNA ligase OS=Homo sapiens OX=9606 GN=VARS1 PE=1 SV=4	VARS1	0.663842	0.020978	Down	140.47	45.6	47	47	47	85156	67059	80901	97054	74229	69802	126590	114790	73592	106350	73882	121350	109510	139300	105940	109750	87379	115810	22485	102770	81238	67690	169170	152140	180010	191370	154530	166510	246360	223730	155170	251520	154310	279780	248900	276970	228800	226170	189730
P26885	Peptidyl-prolyl cis-trans isomerase FKBP2 OS=Homo sapiens OX=9606 GN=FKBP2 PE=1 SV=2	FKBP2	0.401694	0.0341615	Down	15.649	68.3	10	10	10	376890	245010	284850	354730	334850	332280	540370	565410	290150	585970	330640	655320	630110	652580	478560	442150	439580	671050	70140	337770	329920	146140	489920	333720	390460	444950	418930	433730	692510	746200	367690	812900	432670	917060	880500	851220	641480	566620	547330
P27105	Stomatin OS=Homo sapiens OX=9606 GN=STOM PE=1 SV=3	STOM	1.9716	0.00458421	Up	31.73	53.5	12	12	12	68349	64491	88834	63869	68576	87022	104800	126180	89091	101490	79830	99898	70604	69953	100310	88829	118620	118860	147600	128850	233440	175990	135870	132630	171790	117410	124660	158990	187490	225100	149830	189520	145470	188210	145760	132250	180450	158750	211560
P27169	Serum paraoxonase/arylesterase 1 OS=Homo sapiens OX=9606 GN=PON1 PE=1 SV=3	PON1	4.09828	0.000423811	Up	39.731	37.2	9	9	9	22925	11560	19533	16986	9076.2	18586	13782	19087	31490	21623	14902	16947	6239	8010.7	13713	18783	13085	16370	59141	50760	48632	30023	80951	49551	78436	57734	40583	74779	56126	63484	117360	79245	57701	59827	25912	52307	50805	68674	44898
P27797	Calreticulin OS=Homo sapiens OX=9606 GN=CALR PE=1 SV=1	CALR	0.574981	0.0266691	Down	48.141	62.8	30	30	30	1932200	1388500	1458900	1845300	1860500	1769400	2887000	2605300	1717300	2616000	1842800	2870800	3544800	3450400	2539900	2418500	2340700	2832800	469140	1978300	2316300	1557300	2058900	1793300	1893400	2104400	2212400	2151000	3247500	2993300	1888800	3180300	2158700	3523400	4666500	4026100	2955000	2761800	2675000
P28331	NADH-ubiquinone oxidoreductase 75 kDa subunit, mitochondrial OS=Homo sapiens OX=9606 GN=NDUFS1 PE=1 SV=3	NDUFS1	0.619081	0.0032592	Down	79.467	68.4	41	41	41	348380	244620	213860	360430	197730	187990	416770	146210	142650	101360	150110	126980	141320	158850	147230	123760	174000	182150	56580	116980	114670	58963	623070	500160	431170	672630	377710	381290	725230	275960	261640	199530	292540	259610	306140	299210	280650	236580	314990
P28906	Hematopoietic progenitor cell antigen CD34 OS=Homo sapiens OX=9606 GN=CD34 PE=1 SV=2	CD34	3.30366	0.00529357	Up	40.716	9.6	3	3	3	10854	13204	5968.1	9549.3	7067.2	9119.5	7454.9	7133.9	13882	4981.4	8557.3	1771.3	10754	8108.9	1670.5	834.29	2332.6	7635.3	20185	3507.2	384.05	26988	36803	73805	32681	47526	35824	48207	43500	33812	58797	33227	43540	0	48175	39907	20002	0	27558
P29083	General transcription factor IIE subunit 1 OS=Homo sapiens OX=9606 GN=GTF2E1 PE=1 SV=2	GTF2E1	1.56993	0.0331169	Up	49.452	13.4	4	4	4	970.85	680.47	473.67	463.74	776.73	710.21	1233.2	1043.9	287.71	1205.1	1098.5	246.56	1685.8	3881.4	1210.1	793.8	1469.5	1541.7	892.87	1305.8	2375	2570.7	6857.7	8914.6	0	0	8941	8187.8	8896.4	11122	0	16650	8339.1	0	13806	14579	11859	11614	8411.3
P29350	Tyrosine-protein phosphatase non-receptor type 6 OS=Homo sapiens OX=9606 GN=PTPN6 PE=1 SV=1	PTPN6	0.483851	0.00478034	Down	67.56	59.3	28	28	28	21168	17962	20142	15230	17312	17510	61093	94889	23435	91381	18315	95374	75376	63128	43798	44163	84356	102090	48093	32316	45508	20902	113910	87240	82009	91039	108440	107840	196700	306840	104350	380050	98111	341340	306310	232000	200010	175210	295720
P30101	Protein disulfide-isomerase A3 OS=Homo sapiens OX=9606 GN=PDIA3 PE=1 SV=4	PDIA3	0.63408	0.0375548	Down	56.782	81.8	53	52	53	2018300	1615900	1564100	1900700	1897000	1751700	2086300	2097800	1809100	1841300	1839000	1951800	2447500	2572100	2036400	1915600	1770900	1946600	371860	1685300	1718600	1185300	2833400	2653300	2646000	2896400	3059400	3008400	3029800	3120000	2651700	2938500	2915800	3118400	3975800	3893800	3210300	2964400	2639900
P30837	Aldehyde dehydrogenase X, mitochondrial OS=Homo sapiens OX=9606 GN=ALDH1B1 PE=1 SV=4	ALDH1B1	3.21616	0.0235425	Up	57.249	63.2	25	21	23	133800	59345	43277	88806	49884	47607	105680	142580	62839	112640	26179	73647	27301	144550	112120	37037	95916	115390	327280	141740	195790	404820	279370	169210	119030	185830	136170	150590	198350	275220	135420	244080	61451	173620	62097	293740	260320	86173	192260
P34096	Ribonuclease 4 OS=Homo sapiens OX=9606 GN=RNASE4 PE=1 SV=3	RNASE4	0.549305	0.0170755	Down	16.84	53.7	8	8	8	77721	83465	91771	82416	83435	68840	25384	37867	80018	21229	67306	20080	25021	27003	25947	29976	47420	37064	2988.5	41274	14110	9857.7	110390	140450	158520	115310	138740	128500	32932	58985	123880	32610	108900	36767	38705	58920	46631	46961	72282
P35542	Serum amyloid A-4 protein OS=Homo sapiens OX=9606 GN=SAA4 PE=1 SV=2	SAA4	4.52719	0.00252326	Up	14.746	33.1	4	4	4	6032.3	10460	4410.7	6697.6	12240	11492	13658	18254	19014	24134	13518	24359	13856	5191.9	25995	21294	16952	18151	84245	48041	59287	164140	0	25761	0	12182	25532	21006	21403	32521	31501	44300	24783	55508	24404	9799.7	40919	38671	30664
P35858	Insulin-like growth factor-binding protein complex acid labile subunit OS=Homo sapiens OX=9606 GN=IGFALS PE=1 SV=1	IGFALS	6.25983	0.0412923	Up	66.034	29.6	13	13	13	5008.2	6107.8	7790.8	7375.1	6339.2	3891.1	1714.1	1990.1	6982.6	2970.2	2896.5	2079.8	3548.2	2744.8	1961.6	2152.5	1291.7	2734	10692	2317	5861.3	14687	25253	34215	40851	24698	24457	18891	9593.5	8481.3	30056	7024.8	15423	0	5739.7	10064	9669.6	8123.6	4124.7
P37840	Alpha-synuclein OS=Homo sapiens OX=9606 GN=SNCA PE=1 SV=1	SNCA	1.98674	5.28254e-05	Up	14.46	42.9	5	5	5	21674	16395	14667	24824	23185	21181	43982	18363	14031	63611	29693	19183	44781	36005	25749	36345	34034	33166	45671	58249	75542	53121	30597	27561	27443	43091	36887	38881	63754	29581	23756	32530	43464	28368	54179	58078	40655	51144	53322
P39059	Collagen alpha-1(XV) chain OS=Homo sapiens OX=9606 GN=COL15A1 PE=1 SV=2	COL15A1	2.9491	0.0251237	Up	141.72	18.4	19	19	19	51887	65531	63794	58587	50996	53930	31582	43828	62893	35010	49333	37936	13742	29337	46670	27895	39698	35633	131380	45974	62760	59106	135360	189710	189840	143410	127330	146530	72875	108870	151720	92739	132840	102150	46175	75559	115010	78781	94533
P39060	Collagen alpha-1(XVIII) chain OS=Homo sapiens OX=9606 GN=COL18A1 PE=1 SV=5	COL18A1	1.6458	0.0258429	Up	178.19	17.8	25	25	25	66558	52879	74768	41162	40165	57735	41089	72554	86013	40785	45909	43250	21840	40184	73894	54997	39800	43552	61563	76668	82184	61565	373350	338550	502250	239030	250880	352830	216650	436160	474370	253620	290360	273690	141610	274250	430690	339380	262190
P40259	B-cell antigen receptor complex-associated protein beta chain OS=Homo sapiens OX=9606 GN=CD79B PE=1 SV=1	CD79B	0.001	0.001	Down	26.048	9.6	2	2	2		1309					803.6	1999.9		2291.5		5956	3213.3	1664.4	759.02		1795.1	2390.6					0	0	0	0	0	0	0	0	0	0	0	0	0	0	0	0	0
P40818	Ubiquitin carboxyl-terminal hydrolase 8 OS=Homo sapiens OX=9606 GN=USP8 PE=1 SV=1	USP8	0.618085	0.00083055	Down	127.52	11.4	10	10	10	983.77	2421.7	3181.7	3940.8	3037.5	4088.4	4232.7	3727.4	3030.9	4378.5	3253.5	4869.5	4002	5320	4946.8	5230.8	4067.5	4258.2	1303.7	3893.4	1657.4	2305.8	53655	57248	74769	54755	56722	53306	61542	56710	46065	69169	59105	64345	74197	69386	70057	65144	60964
P41240	Tyrosine-protein kinase CSK OS=Homo sapiens OX=9606 GN=CSK PE=1 SV=1	CSK	0.591279	0.0261201	Down	50.704	56.4	21	20	21	22981	19655	15500	18515	26023	21273	29432	57395	21583	59755	26464	40137	48106	35558	39648	26636	57843	66690	10826	28187	36075	12869	73752	71625	54525	63916	84141	76063	106020	168620	64163	182900	79548	121370	152240	103400	117020	94882	154360
P41743	Protein kinase C iota type OS=Homo sapiens OX=9606 GN=PRKCI PE=1 SV=2	PRKCI	2.45939	0.0401071	Up	68.262	29	10	10	10	4705.2	4008.5	3535.1	4425.2	4736.1	3457	4169.1	3966.9	2285.5	2110.6	3334.7	2483.5	3050.2	4134.5	3401.4	4476.2	2176.1	2521.5	1168.9	26187	16266	4469.3	30703	32077	30600	34772	30974	28824	32578	28992	18068	18150	27182	24459	26867	29849	31584	33448	19302
P42830	C-X-C motif chemokine 5 OS=Homo sapiens OX=9606 GN=CXCL5 PE=1 SV=1	CXCL5	0.001	0.001	Down	11.972	36	3	3	3							5580.7	24852		1786.9		25429	15606	1402.1	2337	1111.4	8335.2	3703.6					0	0	0	0	0	0	23935	38114	0	0	0	70295	45306	0	6555.3	0	22003
P43007	Neutral amino acid transporter A OS=Homo sapiens OX=9606 GN=SLC1A4 PE=1 SV=1	SLC1A4	0.624103	0.0400962	Down	55.722	18.6	6	6	6	3646.6	1536	4012.3	3706.3	6666	6185.2	4919.3	9505	3407.1	10658	5181.7	11026	11602	11898	12329	6337.7	7366.1	6566.5	1753.7	5720.9	11704	3733.6	32943	0	23007	13601	12162	28227	44798	44546	12211	78176	17774	79818	46054	53835	54211	45300	31882
P43405	Tyrosine-protein kinase SYK OS=Homo sapiens OX=9606 GN=SYK PE=1 SV=1	SYK	0.456211	0.0339475	Down	72.065	52.8	23	22	23	14052	12652	10793	11378	18104	15500	18022	28501	16518	36013	16478	26006	22172	22816	18931	15275	31194	30181	3461.9	14277	12968	6268.2	43955	45510	40228	32467	50246	51781	48848	71665	45647	93570	48223	74216	72419	58133	50351	47794	75735
P43652	Afamin OS=Homo sapiens OX=9606 GN=AFM PE=1 SV=1	AFM	3.7065	0.0483126	Up	69.068	39.2	21	21	21	13018	8792	14129	4841.6	9043	9480.1	10564	9622.2	14903	9915.7	12311	5661.7	5062.8	1965.7	10662	8431.9	7155.1	12713	34424	24180	8199.1	51664	62615	41500	110860	34818	55070	55688	47617	66307	73953	55021	63160	38027	41571	9321.2	64485	39480	40361
P46013	Proliferation marker protein Ki-67 OS=Homo sapiens OX=9606 GN=MKI67 PE=1 SV=2	MKI67	2.65186	0.00268907	Up	358.69	6.5	12	12	12	75.182	359.91	83.474	429.18	586.01	1760.8	659.43	483.35	1212	1275.5	1816.4	745.59	1867.4	874.74	823.36	1625	1121.1	921.3	624.32	1227.6	1434.7	1476.1	0	0	0	0	19438	62579	71267	39623	42165	101700	31785	104900	96421	90682	83734	79246	41131
P47914	60S ribosomal protein L29 OS=Homo sapiens OX=9606 GN=RPL29 PE=1 SV=2	RPL29	0.646315	0.0462094	Down	17.752	25.2	4	4	4	566180	399030	560180	660080	536880	491860	814510	513900	453470	631920	423580	674900	642410	755340	551580	582700	486370	608930	120330	473280	518640	385110	840920	689570	994680	1086500	889730	850790	1338800	799730	760420	1117700	760460	1242900	1219800	1201200	943440	1053900	840430
P48444	Coatomer subunit delta OS=Homo sapiens OX=9606 GN=ARCN1 PE=1 SV=1	ARCN1	0.634	0.0322329	Down	57.21	58.3	33	33	33	302550	208710	252790	269140	279550	246180	272950	295190	245290	251170	246090	289270	246530	322230	319230	295510	235210	274590	46731	274410	210190	135950	369470	363410	403050	376890	387800	399090	372300	401070	340640	368560	359470	444090	387850	450750	454250	413040	333960
P48449	Lanosterol synthase OS=Homo sapiens OX=9606 GN=LSS PE=1 SV=1	LSS	0.32704	0.000655207	Down	83.308	38.1	23	23	23	37181	13053	15389	27290	25382	17991	27221	20361	10868	25863	23464	19899	17727	51016	27597	25614	24656	15160	3145.9	9313.7	8082.6	5308	74661	56395	54386	70081	83245	70435	72153	61165	49122	69215	79381	67135	60489	148950	81735	79253	73878
P48507	Glutamate--cysteine ligase regulatory subunit OS=Homo sapiens OX=9606 GN=GCLM PE=1 SV=1	GCLM	1.82098	0.00519101	Up	30.727	28.1	6	6	6	10010	16047	19307	11956	14228	14019	15941	11499	18997	15099	17448	14577	14499	16979	19754	12848	10370	11298	3058.5	22522	20005	31117	42172	42017	56423	35906	43393	45119	50318	39304	45356	43888	45282	52712	36795	47904	55518	43577	33924
P48681	Nestin OS=Homo sapiens OX=9606 GN=NES PE=1 SV=2	NES	1.80083	1.31826e-05	Up	177.44	33.4	44	44	44	9152.6	11989	19914	11979	12579	12610	10437	10259	16338	9153	14005	11533	9404	11388	10270	10809	12461	10181	11209	29034	42044	21041	111340	144400	177920	117680	124350	153490	103780	111040	158640	117770	133010	121700	109090	117190	108640	103040	122320
P48723	Heat shock 70 kDa protein 13 OS=Homo sapiens OX=9606 GN=HSPA13 PE=1 SV=1	HSPA13	0.412055	0.0136068	Down	51.927	21.2	10	10	10	4156.8	432.9	2689.9	2114.6	242.11	1951.2	14217	12336	2570.5	18479	1541.1	23493	18853	16493	11660	11283	8895.2	14575		3762.4	10963	2754.3	22246	0	11870	12303	0	11451	66129	53276	16403	94506	11538	104900	98445	80194	49685	55768	40328
P48735	Isocitrate dehydrogenase [NADP], mitochondrial OS=Homo sapiens OX=9606 GN=IDH2 PE=1 SV=2	IDH2	0.641985	0.0376263	Down	50.909	57.5	34	33	34	3170700	1861500	2030500	3906900	1396900	952730	3984200	542790	595190	488000	454860	773910	534680	656700	730190	603130	906620	1061900	274050	535150	648410	253510	3805500	2486700	2742900	4826100	1711500	1223200	4757600	673070	697560	599150	558590	1000100	718560	791940	874230	723890	1089900
P49137	MAP kinase-activated protein kinase 2 OS=Homo sapiens OX=9606 GN=MAPKAPK2 PE=1 SV=1	MAPKAPK2	0.481553	0.0043721	Down	45.567	12	4	4	4	991.23	1389.3	962.41	1253.9	1764.8	1495.5	2174	3674.3	1878.6	4208.9	1857.2	3974.3	2708.7	3098.4	3136.6	2148.1	2528.7	4197.2	1121.9	1784.9	2302	1649.7	0	20714	0	0	15335	14414	0	37958	16432	47704	16668	47205	22647	23631	25736	0	26207
P49257	Protein ERGIC-53 OS=Homo sapiens OX=9606 GN=LMAN1 PE=1 SV=2	LMAN1	0.513296	0.0219239	Down	57.548	42.4	21	21	21	316950	299560	356140	484780	318380	355220	652450	516780	335850	559310	302200	615750	559410	619040	501550	485690	455190	511000	45244	330480	406520	199750	669960	656670	800790	894180	648320	676700	1073300	914750	610660	1056700	571100	1140100	1029000	1044400	891460	833680	771250
P49327	Fatty acid synthase OS=Homo sapiens OX=9606 GN=FASN PE=1 SV=3	FASN	0.469425	0.0229637	Down	273.42	57.9	104	104	104	62426	39211	45574	57045	60958	73176	89524	77023	51508	63838	76123	75643	84155	141630	143640	143700	69417	88240	24406	53767	60477	79218	275320	209460	237070	244740	271060	350280	385690	345100	216230	299660	368320	362000	429410	609330	643140	627040	330100
P49643	DNA primase large subunit OS=Homo sapiens OX=9606 GN=PRIM2 PE=1 SV=2	PRIM2	1.7711	5.31623e-05	Up	58.805	6.5	3	3	3	772.41	133.45		92.35		323.56	9430.9	8292.6	546.3	420.53	412.6			457.61	6015.9	313.01	7647.9	8514.4		5549.2	8764	4823.3	68572	0	0	0	0	0	61561	65150	64822	0	54856	0	0	66265	68451	0	66162
P49768	Presenilin-1 OS=Homo sapiens OX=9606 GN=PSEN1 PE=1 SV=1	PSEN1	7.13338	0.0183077	Up	52.667	6	2	2	2	1992.7	2727.7	1052.2	1257.9	3201.2	3346.5	2058.2	4276	2098.5	2392.2	2358.2	64014	2756.1	1599.1	4002.5	3771.9	2611.9	2787.3	385.94	70669	2684.8	104420	0	92681	0	0	95272	110980	62701	125940	66291	0	0	644510	79744	0	117530	0	0
P50238	Cysteine-rich protein 1 OS=Homo sapiens OX=9606 GN=CRIP1 PE=1 SV=3	CRIP1	0.305837	0.0108137	Down	8.5328	79.2	9	9	9	1964400	1728300	2149900	1605200	3135800	2928500	1272000	1815400	2141500	1798900	3488600	648930	3475600	1944100	1163600	3671800	1897500	1353800	353240	896540	446310	1250300	1821400	1700500	2347000	1582800	3234100	3265700	1335800	2020600	2382000	1897300	4153500	699980	4887000	2306900	1218000	4200700	2051800
P50281	Matrix metalloproteinase-14 OS=Homo sapiens OX=9606 GN=MMP14 PE=1 SV=3	MMP14	2.314	0.0426598	Up	65.893	14.1	6	6	6	420.61	219.71	190.82	194.3	49.93	47.318	500.84	1542.6	717.42	487.77	241.28	1726.8	992.91	1585.6	473.26	1642.8	1803.2	660.96	720.03	3805.2	6057.5	6503.4	0	0	0	0	0	0	0	12567	6642.9	0	0	9490.5	7365.6	8871.7	0	8876.2	10291
P50336	Protoporphyrinogen oxidase OS=Homo sapiens OX=9606 GN=PPOX PE=1 SV=1	PPOX	0.499452	0.00635021	Down	50.765	37.9	13	13	13	13451	14874	10571	14905	10200	8341	20898	9903.8	8116.7	8786.1	6559.4	13195	11228	12373	7423.7	5658.1	9500.2	8867.2	949.69	3540.8	3100.3	2795.8	34038	28663	34907	40106	28162	25871	55157	31591	29985	33006	23902	43974	37101	41576	26936	19512	28877
P50454	Serpin H1 OS=Homo sapiens OX=9606 GN=SERPINH1 PE=1 SV=2	SERPINH1	3.36476	0.000217625	Up	46.44	67	24	24	24	101520	83394	93727	76593	86042	115540	138010	177590	112810	188350	137430	177950	112760	97727	186880	178160	162180	164990	295710	358850	362620	721370	187290	170150	214230	162410	186570	214280	234450	299610	216410	311240	249010	323700	226290	175600	294750	285010	259060
P52292	Importin subunit alpha-1 OS=Homo sapiens OX=9606 GN=KPNA2 PE=1 SV=1	KPNA2	3.12133	0.00309899	Up	57.861	21	9	9	9	1288	61.227			328.7	1029	4293.9	3545.8	722.72	7653		4026.2	5219.2	7168.1	6595.3	3230.3	1045.2	3428.1	515.47	17727	18060	24644	6286.8	0	0	0	0	4598.1	26118	21057	0	34653	0	22210	23529	34878	34602	17556	0
[truncated: 302 more rows]
[truncated: 43 more columns]
