# Supplementary material for: The quantitative proteomics analysis of multi-stage gastric mucosal lesions associated with Helicobacter pylori infection
Source: PLoS One. 2026 Jul 31;21(7):e0353347. doi: 10.1371/journal.pone.0353347 (PMC13426948; doi:10.1371/journal.pone.0353347)
Supplement: S2 Table — (XLS) [file pone.0353347.s002.xls]

Protein accession	Protein description	Gene name	HpN_CG	HpC_CG	HpC_CAG	GC	Cluster	Membership
A0A075B6S2	Immunoglobulin kappa variable 2D-29 OS=Homo sapiens OX=9606 GN=IGKV2D-29 PE=3 SV=1	IGKV2D-29	0.785696973819749	0.603753571359157	1.70305193290703	0.807670526326018	Cluster5	0.262827328950895
P01833	Polymeric immunoglobulin receptor OS=Homo sapiens OX=9606 GN=PIGR PE=1 SV=4	PIGR	0.443985579155933	1.15017447672823	1.62233055560068	0.675264082772721	Cluster5	0.878549801936013
P01860	Immunoglobulin heavy constant gamma 3 OS=Homo sapiens OX=9606 GN=IGHG3 PE=1 SV=2	IGHG3	0.545148864938267	0.679649102337859	1.23158046549765	1.81543235083932	Cluster4	0.540607840845051
P01871	Immunoglobulin heavy constant mu OS=Homo sapiens OX=9606 GN=IGHM PE=1 SV=4	IGHM	0.449034328955802	1.03053322574732	1.70049440798463	0.729907055968354	Cluster5	0.808093502561136
P01876	Immunoglobulin heavy constant alpha 1 OS=Homo sapiens OX=9606 GN=IGHA1 PE=1 SV=2	IGHA1	0.46258502931235	1.23920324404291	1.62091641033189	0.515942974469264	Cluster5	0.715840405831141
P01877	Immunoglobulin heavy constant alpha 2 OS=Homo sapiens OX=9606 GN=IGHA2 PE=1 SV=4	IGHA2	0.403421751627911	1.22246308022327	1.66189248700278	0.568334021719052	Cluster5	0.838222584379487
P01893	Putative HLA class I histocompatibility antigen, alpha chain H OS=Homo sapiens OX=9606 GN=HLA-H PE=5 SV=3	HLA-H	0.482684959585077	1.13716749121985	1.3647580032959	1.07650158887161	Cluster5	0.637943584298184
P01903	HLA class II histocompatibility antigen, DR alpha chain OS=Homo sapiens OX=9606 GN=HLA-DRA PE=1 SV=2	HLA-DRA	0.39003637446555	1.23627094367985	1.29475725539412	1.11840313969071	Cluster5	0.551796766211429
P01909	HLA class II histocompatibility antigen, DQ alpha 1 chain OS=Homo sapiens OX=9606 GN=HLA-DQA1 PE=1 SV=1	HLA-DQA1	0.240340462254761	1.12372587638408	1.18217848517959	1.03784104801872	Cluster5	0.479932608916023
P01911	HLA class II histocompatibility antigen, DRB1 beta chain OS=Homo sapiens OX=9606 GN=HLA-DRB1 PE=1 SV=2	HLA-DRB1	0.374196538942855	1.26709161136636	1.3662296128524	0.98872335525757	Cluster5	0.781273853039017
P01920	HLA class II histocompatibility antigen, DQ beta 1 chain OS=Homo sapiens OX=9606 GN=HLA-DQB1 PE=1 SV=2	HLA-DQB1	0.364091558706277	0.83089275217507	1.53268666986732	0.772585087583262	Cluster5	0.685229136903718
P02042	Hemoglobin subunit delta OS=Homo sapiens OX=9606 GN=HBD PE=1 SV=2	HBD	0.946205976830913	0.76091600646097	0.710973746173256	1.87285640580228	Cluster3	0.607476565050182
P02461	Collagen alpha-1(III) chain OS=Homo sapiens OX=9606 GN=COL3A1 PE=1 SV=4	COL3A1	0.795874484060917	0.800204521532759	0.66583913571666	2.10712278803449	Cluster1	0.739024515762094
P02462	Collagen alpha-1(IV) chain OS=Homo sapiens OX=9606 GN=COL4A1 PE=1 SV=4	COL4A1	0.86931983787939	0.900395699790429	0.644598755109456	1.87852856083108	Cluster3	0.495359029406524
P02511	Alpha-crystallin B chain OS=Homo sapiens OX=9606 GN=CRYAB PE=1 SV=2	CRYAB	0.801211873299941	0.685177697160862	0.702873192248506	2.21610585593603	Cluster1	0.766220241281181
P02549	Spectrin alpha chain, erythrocytic 1 OS=Homo sapiens OX=9606 GN=SPTA1 PE=1 SV=5	SPTA1	0.580317529094703	0.672140021909341	0.514718864694598	2.84923537645203	Cluster1	0.878748405289804
P02647	Apolipoprotein A-I OS=Homo sapiens OX=9606 GN=APOA1 PE=1 SV=1	APOA1	0.772024516085872	0.757838019265322	0.743393253821272	2.09011631624129	Cluster1	0.939048974754664
P02649	Apolipoprotein E OS=Homo sapiens OX=9606 GN=APOE PE=1 SV=1	APOE	0.456960446003925	0.641486304887647	0.768641147850492	2.6993681518869	Cluster1	0.758928676625698
P02652	Apolipoprotein A-II OS=Homo sapiens OX=9606 GN=APOA2 PE=1 SV=1	APOA2	0.734629680281885	0.6940382151405	0.630833327695361	2.41074816532337	Cluster1	0.833216447651096
P02654	Apolipoprotein C-I OS=Homo sapiens OX=9606 GN=APOC1 PE=1 SV=1	APOC1	0.53273093559993	0.489956253757991	0.426251136452371	3.32659251128456	Cluster1	0.842788364337196
P02655	Apolipoprotein C-II OS=Homo sapiens OX=9606 GN=APOC2 PE=1 SV=1	APOC2	0.503271010716664	0.482346501368272	0.501181817126669	2.39372725240716	Cluster1	0.948178759647263
P02656	Apolipoprotein C-III OS=Homo sapiens OX=9606 GN=APOC3 PE=1 SV=1	APOC3	0.503228990468592	0.720608700660272	0.547231087810528	2.8433968315909	Cluster1	0.88984439012966
P02671	Fibrinogen alpha chain OS=Homo sapiens OX=9606 GN=FGA PE=1 SV=2	FGA	0.344943573286571	0.475861577013792	0.422698276138418	3.63474486034182	Cluster1	0.978322710353485
P02675	Fibrinogen beta chain OS=Homo sapiens OX=9606 GN=FGB PE=1 SV=2	FGB	0.355770853720919	0.480044233672787	0.420442951522331	3.61561294162594	Cluster1	0.981453584832849
P02679	Fibrinogen gamma chain OS=Homo sapiens OX=9606 GN=FGG PE=1 SV=3	FGG	0.374540014424108	0.503634946273819	0.447985270344122	3.51075965343692	Cluster1	0.980540765360633
P02730	Band 3 anion transport protein OS=Homo sapiens OX=9606 GN=SLC4A1 PE=1 SV=3	SLC4A1	0.798221019620408	0.782520581063513	0.592798206608743	2.239690289061	Cluster1	0.547300623527575
A8TX70	Collagen alpha-5(VI) chain OS=Homo sapiens OX=9606 GN=COL6A5 PE=1 SV=1	COL6A5	1.69361202761152	1.30473382059867	0.474305872953364	0.0546965576728771	Cluster2	0.880977020380954
P02745	Complement C1q subcomponent subunit A OS=Homo sapiens OX=9606 GN=C1QA PE=1 SV=2	C1QA	0.782797405963319	0.606957697744943	0.73619982271929	2.0162655761908	Cluster1	0.684687606065118
P02746	Complement C1q subcomponent subunit B OS=Homo sapiens OX=9606 GN=C1QB PE=1 SV=3	C1QB	0.789094632623958	0.794674808070287	0.799731704652852	1.92474828197935	Cluster1	0.97415013172475
P02747	Complement C1q subcomponent subunit C OS=Homo sapiens OX=9606 GN=C1QC PE=1 SV=3	C1QC	0.809638509364749	0.75311627049884	0.754783958588397	2.02369189232201	Cluster1	0.872344460986357
P02748	Complement component C9 OS=Homo sapiens OX=9606 GN=C9 PE=1 SV=2	C9	0.533647397348767	0.644956569470723	0.60291440809428	2.82772243762933	Cluster1	0.989221968023558
P02749	Beta-2-glycoprotein 1 OS=Homo sapiens OX=9606 GN=APOH PE=1 SV=3	APOH	0.767235043363221	0.818369005010328	0.625844218294026	2.18282759999863	Cluster1	0.693270121430948
P02750	Leucine-rich alpha-2-glycoprotein OS=Homo sapiens OX=9606 GN=LRG1 PE=1 SV=2	LRG1	0.713988944342501	0.76477035672141	0.685797526729291	2.25316475831019	Cluster1	0.949256059534519
P02751	Fibronectin OS=Homo sapiens OX=9606 GN=FN1 PE=1 SV=5	FN1	0.564379475287667	0.697963529766998	0.586933495115037	2.72608524974544	Cluster1	0.95628678251445
B0I1T2	Unconventional myosin-Ig OS=Homo sapiens OX=9606 GN=MYO1G PE=1 SV=2	MYO1G	0.410455947048135	1.34819291359147	1.42506169817731	0.724434161774627	Cluster5	0.967008782780521
P02763	Alpha-1-acid glycoprotein 1 OS=Homo sapiens OX=9606 GN=ORM1 PE=1 SV=2	ORM1	0.538247973653582	0.602476500644567	0.664847782631613	2.79164161460535	Cluster1	0.966394028626487
P02765	Alpha-2-HS-glycoprotein OS=Homo sapiens OX=9606 GN=AHSG PE=1 SV=2	AHSG	0.869634169771574	0.714060545137245	0.714082559679422	2.05333408811763	Cluster1	0.600878649890158
P02774	Vitamin D-binding protein OS=Homo sapiens OX=9606 GN=GC PE=1 SV=2	GC	0.831092842573994	0.749407570025066	0.614274370591807	2.20783782521369	Cluster1	0.508857192347033
P02775	Platelet basic protein OS=Homo sapiens OX=9606 GN=PPBP PE=1 SV=3	PPBP	0.224020649232919	0.240699195205834	0.328057076029866	2.4368032440886	Cluster1	0.911412281470982
P02786	Transferrin receptor protein 1 OS=Homo sapiens OX=9606 GN=TFRC PE=1 SV=2	TFRC	0.448200308135139	0.821766203659826	1.03281828776498	2.04582280066007	Cluster4	0.716026395454513
P02787	Serotransferrin OS=Homo sapiens OX=9606 GN=TF PE=1 SV=4	TF	0.768076051437335	0.795876140833173	0.640161958075069	2.19382877448163	Cluster1	0.746862667082378
P02788	Lactotransferrin OS=Homo sapiens OX=9606 GN=LTF PE=1 SV=6	LTF	0.114995314880787	1.41425753343036	1.76039984122189	0.565520965700431	Cluster5	0.968776562810418
P02790	Hemopexin OS=Homo sapiens OX=9606 GN=HPX PE=1 SV=2	HPX	0.772490051016409	0.768358971947361	0.649380706974227	2.214655405093	Cluster1	0.775423391898874
P02792	Ferritin light chain OS=Homo sapiens OX=9606 GN=FTL PE=1 SV=2	FTL	0.431321832436262	1.2005425229305	1.44954050913118	0.877892703253072	Cluster5	0.945465401804567
P02810	Salivary acidic proline-rich phosphoprotein 1/2 OS=Homo sapiens OX=9606 GN=PRH2 PE=1 SV=2	PRH2	0.634227841675074	1.98785372737106	0.810918953639833	1.05462431763805	Cluster5	0.309404390215665
P03928	ATP synthase protein 8 OS=Homo sapiens OX=9606 GN=MT-ATP8 PE=1 SV=1	MT-ATP8	1.50528191100416	1.04708760596987	0.768350946714544	0.518919304467129	Cluster6	0.667894624877883
P03952	Plasma kallikrein OS=Homo sapiens OX=9606 GN=KLKB1 PE=1 SV=1	KLKB1	0.645512730222378	0.62268254210858	0.740188982890844	2.35751810861271	Cluster1	0.910247693685843
P04003	C4b-binding protein alpha chain OS=Homo sapiens OX=9606 GN=C4BPA PE=1 SV=2	C4BPA	0.571400595660735	0.695634664619457	0.602488847880646	2.69571383775874	Cluster1	0.968963533978356
P04114	Apolipoprotein B-100 OS=Homo sapiens OX=9606 GN=APOB PE=1 SV=2	APOB	0.49247714004299	0.811499183510072	0.661546787631614	2.55171533322298	Cluster1	0.772668456378014
P04155	Trefoil factor 1 OS=Homo sapiens OX=9606 GN=TFF1 PE=1 SV=1	TFF1	1.39796362876265	1.16520011271972	0.908924956931886	0.291866952378601	Cluster2	0.936739523982487
P04156	Major prion protein OS=Homo sapiens OX=9606 GN=PRNP PE=1 SV=1	PRNP	0.534842753205036	0.865712629980617	0.92837207725545	2.00660880933833	Cluster4	0.434898972600918
P04196	Histidine-rich glycoprotein OS=Homo sapiens OX=9606 GN=HRG PE=1 SV=1	HRG	0.706867417647636	0.835061458692583	0.725730153090974	2.0985114558532	Cluster1	0.938080314455763
P04216	Thy-1 membrane glycoprotein OS=Homo sapiens OX=9606 GN=THY1 PE=1 SV=2	THY1	0.579797153996684	0.846899511412648	0.815570322292621	2.13659951844706	Cluster1	0.728077113087924
P04217	Alpha-1B-glycoprotein OS=Homo sapiens OX=9606 GN=A1BG PE=1 SV=4	A1BG	0.665102467128691	0.696617110362877	0.703857812543097	2.40163391494799	Cluster1	0.988912355920632
P04233	HLA class II histocompatibility antigen gamma chain OS=Homo sapiens OX=9606 GN=CD74 PE=1 SV=3	CD74	0.464104895270086	1.23225323763603	1.34944218137918	0.931299528572033	Cluster5	0.911672272420019
P04271	Protein S100-B OS=Homo sapiens OX=9606 GN=S100B PE=1 SV=2	S100B	0.126296087480988	0.122344889075366	0.296128782713589	5.91046048146011	Cluster1	0.798989834885471
P04350	Tubulin beta-4A chain OS=Homo sapiens OX=9606 GN=TUBB4A PE=1 SV=2	TUBB4A	0.802085829310031	0.847479891986871	0.729841430069317	1.93088927295066	Cluster1	0.848926155034598
P04440	HLA class II histocompatibility antigen, DP beta 1 chain OS=Homo sapiens OX=9606 GN=HLA-DPB1 PE=1 SV=1	HLA-DPB1	0.172963797522583	1.05020042229769	1.4557816927102	1.06806302996555	Cluster5	0.485854741895893
P04839	Cytochrome b-245 heavy chain OS=Homo sapiens OX=9606 GN=CYBB PE=1 SV=2	CYBB	0.236540304152839	1.1862859950307	1.29011602068766	1.43058652019318	Cluster4	0.631126200342442
P04920	Anion exchange protein 2 OS=Homo sapiens OX=9606 GN=SLC4A2 PE=1 SV=4	SLC4A2	1.56912395756775	1.15994380058689	0.774860352135325	0.24410783456503	Cluster2	0.952128174628795
P05060	Secretogranin-1 OS=Homo sapiens OX=9606 GN=CHGB PE=1 SV=2	CHGB	1.11664100120973	1.41940334990883	0.765041242298787	0.0967432197479444	Cluster2	0.771557428236861
P05062	Fructose-bisphosphate aldolase B OS=Homo sapiens OX=9606 GN=ALDOB PE=1 SV=2	ALDOB	0.308442593264916	0.227211275172783	1.915271521846	1.11174667831633	Cluster4	0.339119613733189
P05067	Amyloid-beta precursor protein OS=Homo sapiens OX=9606 GN=APP PE=1 SV=3	APP	0.663749544856174	0.768117525137943	0.966131697616443	1.90300184858415	Cluster1	0.650086577637407
P05090	Apolipoprotein D OS=Homo sapiens OX=9606 GN=APOD PE=1 SV=1	APOD	0.554616902945763	0.95516939361247	0.932226665797623	1.83698055646621	Cluster4	0.540395320226608
P05106	Integrin beta-3 OS=Homo sapiens OX=9606 GN=ITGB3 PE=1 SV=2	ITGB3	0.713971511206837	0.820354389652662	0.797560527295605	2.00217035776733	Cluster1	0.977050948140291
P05107	Integrin beta-2 OS=Homo sapiens OX=9606 GN=ITGB2 PE=1 SV=2	ITGB2	0.280542159094523	1.12163283852001	1.23345665044551	1.54655252790992	Cluster4	0.772536782823281
P05109	Protein S100-A8 OS=Homo sapiens OX=9606 GN=S100A8 PE=1 SV=1	S100A8	0.0730932789890381	1.16609164759838	1.38681099152298	1.56100612283439	Cluster4	0.610084107383237
P05155	Plasma protease C1 inhibitor OS=Homo sapiens OX=9606 GN=SERPING1 PE=1 SV=2	SERPING1	0.723031103548172	0.750079244015717	0.706435194352748	2.23068168712504	Cluster1	0.965725864635456
P05156	Complement factor I OS=Homo sapiens OX=9606 GN=CFI PE=1 SV=2	CFI	0.622758823304812	0.921960232131265	0.931048999419166	1.78634791771712	Cluster1	0.456251510520979
P05161	Ubiquitin-like protein ISG15 OS=Homo sapiens OX=9606 GN=ISG15 PE=1 SV=5	ISG15	0.596397041919263	0.724277587985189	0.917603925978205	2.14258216617601	Cluster1	0.685550417317792
P05162	Galectin-2 OS=Homo sapiens OX=9606 GN=LGALS2 PE=1 SV=3	LGALS2	0.0170504045761843	0.0101762253308951	0.0189025320314005	4.93496830603012	Cluster1	0.883958338176395
P05164	Myeloperoxidase OS=Homo sapiens OX=9606 GN=MPO PE=1 SV=1	MPO	0.119905184905756	1.18939490390027	1.45187557644824	1.35823650211858	Cluster4	0.521418373345787
P05165	Propionyl-CoA carboxylase alpha chain, mitochondrial OS=Homo sapiens OX=9606 GN=PCCA PE=1 SV=4	PCCA	1.59919986114864	1.01925017098847	0.722082384608211	0.489201374882012	Cluster6	0.819722637443818
P05166	Propionyl-CoA carboxylase beta chain, mitochondrial OS=Homo sapiens OX=9606 GN=PCCB PE=1 SV=3	PCCB	1.56798201068909	1.01843200198546	0.705797061841087	0.561683388226534	Cluster6	0.970230994036438
P05362	Intercellular adhesion molecule 1 OS=Homo sapiens OX=9606 GN=ICAM1 PE=1 SV=2	ICAM1	0.465680280861323	1.14691830119039	1.22699393955023	1.24061121759707	Cluster4	0.575564519119377
P05413	Fatty acid-binding protein, heart OS=Homo sapiens OX=9606 GN=FABP3 PE=1 SV=4	FABP3	2.39196005350226	0.413712796435285	0.193412630064947	0.732966583349986	Cluster6	0.335898299251099
P05451	Lithostathine-1-alpha OS=Homo sapiens OX=9606 GN=REG1A PE=1 SV=3	REG1A	1.15919579487052	1.24823343439324	1.10869987041032	0.225806350488867	Cluster2	0.748676835452578
P05543	Thyroxine-binding globulin OS=Homo sapiens OX=9606 GN=SERPINA7 PE=1 SV=2	SERPINA7	0.585593754587769	0.7708317141204	0.634733628677772	1.79065519832119	Cluster1	0.848729470801795
P05546	Heparin cofactor 2 OS=Homo sapiens OX=9606 GN=SERPIND1 PE=1 SV=3	SERPIND1	0.716055185543207	0.73241751582283	0.707497110356304	2.26604528241648	Cluster1	0.970003851506045
P05556	Integrin beta-1 OS=Homo sapiens OX=9606 GN=ITGB1 PE=1 SV=2	ITGB1	0.780808769827041	0.789413029618803	0.791295300570929	1.95772434997484	Cluster1	0.976089443740597
P05771	Protein kinase C beta type OS=Homo sapiens OX=9606 GN=PRKCB PE=1 SV=4	PRKCB	0.140212334823546	1.31883603216223	0.963345339030443	0.951092875586203	Cluster5	0.487752924447238
P05976	Myosin light chain 1/3, skeletal muscle isoform OS=Homo sapiens OX=9606 GN=MYL1 PE=1 SV=3	MYL1	0.368380507227559	0.33762182982775	0.334541677486366	2.15455228079287	Cluster1	0.90978145559761
P06239	Tyrosine-protein kinase Lck OS=Homo sapiens OX=9606 GN=LCK PE=1 SV=6	LCK	0.298132473945028	1.61412559979134	1.08261251186482	0.927646316932781	Cluster5	0.63772362798347
P06493	Cyclin-dependent kinase 1 OS=Homo sapiens OX=9606 GN=CDK1 PE=1 SV=3	CDK1	0.573382371204977	0.560050189906787	0.602253819915425	2.54354561569874	Cluster1	0.958165192318624
P06681	Complement C2 OS=Homo sapiens OX=9606 GN=C2 PE=1 SV=2	C2	0.536682425479467	0.76248137891908	0.6864886461304	2.52152132420657	Cluster1	0.884383683603469
P06702	Protein S100-A9 OS=Homo sapiens OX=9606 GN=S100A9 PE=1 SV=1	S100A9	0.0843108974139785	1.32322970149326	1.40218111494787	1.28541742921732	Cluster4	0.449943682119033
P06731	Carcinoembryonic antigen-related cell adhesion molecule 5 OS=Homo sapiens OX=9606 GN=CEACAM5 PE=1 SV=4	CEACAM5	0.266463762602244	0.621828452332706	1.32850388577824	1.58835948204326	Cluster4	0.811807134324757
P06732	Creatine kinase M-type OS=Homo sapiens OX=9606 GN=CKM PE=1 SV=2	CKM	2.45548722939527	0.398125173389172	0.150515569394445	0.224796159701568	Cluster6	0.711720767764235
P06737	Glycogen phosphorylase, liver form OS=Homo sapiens OX=9606 GN=PYGL PE=1 SV=4	PYGL	0.482430206293052	1.09149333727531	1.13162450879273	1.44167792145835	Cluster4	0.866643904235816
P07098	Gastric triacylglycerol lipase OS=Homo sapiens OX=9606 GN=LIPF PE=1 SV=1	LIPF	2.24224016221166	0.987251927328347	0.309085570324331	0.192133510203489	Cluster6	0.872783955083236
P07148	Fatty acid-binding protein, liver OS=Homo sapiens OX=9606 GN=FABP1 PE=1 SV=1	FABP1	0.0719955814845511	0.0180102531884638	1.58251146003768	0.894987081294063	Cluster4	0.30239501137234
P07225	Vitamin K-dependent protein S OS=Homo sapiens OX=9606 GN=PROS1 PE=1 SV=1	PROS1	0.184450884706695	0.320854491625924	0.328322534257582	3.70983212242016	Cluster1	0.900333209280592
P07357	Complement component C8 alpha chain OS=Homo sapiens OX=9606 GN=C8A PE=1 SV=2	C8A	0.733183852021493	0.756680445726093	0.533681257081877	2.4646816677558	Cluster1	0.585891568452793
P07358	Complement component C8 beta chain OS=Homo sapiens OX=9606 GN=C8B PE=1 SV=3	C8B	0.70013035091969	0.657823596889364	0.507010281865212	2.70255365548859	Cluster1	0.641325067878882
P07360	Complement component C8 gamma chain OS=Homo sapiens OX=9606 GN=C8G PE=1 SV=3	C8G	0.897654665492031	0.660760878841741	0.345475898833902	2.64416283524848	Cluster3	0.889988043662623
P07738	Bisphosphoglycerate mutase OS=Homo sapiens OX=9606 GN=BPGM PE=1 SV=2	BPGM	0.73209379726317	0.780604129950671	0.770637029947916	2.01765682174433	Cluster1	0.995500968354723
P07766	T-cell surface glycoprotein CD3 epsilon chain OS=Homo sapiens OX=9606 GN=CD3E PE=1 SV=2	CD3E	0.361071582001608	1.19132508670212	1.0247174759363	1.08646327343416	Cluster4	0.424594610455998
P07858	Cathepsin B OS=Homo sapiens OX=9606 GN=CTSB PE=1 SV=3	CTSB	0.37801760927551	0.586408138252035	0.67753917850216	3.03705261095544	Cluster1	0.771866586104007
P07948	Tyrosine-protein kinase Lyn OS=Homo sapiens OX=9606 GN=LYN PE=1 SV=3	LYN	0.519391364907426	1.06729473564936	1.34277529102603	1.10580791262575	Cluster5	0.506432728646729
P07998	Ribonuclease pancreatic OS=Homo sapiens OX=9606 GN=RNASE1 PE=1 SV=4	RNASE1	1.65431235798696	1.02391451707847	0.714844689697881	0.410392652855012	Cluster6	0.576529245452184
P08174	Complement decay-accelerating factor OS=Homo sapiens OX=9606 GN=CD55 PE=1 SV=4	CD55	0.623710894626686	0.565412683984838	0.475058741555491	2.22982071492249	Cluster1	0.68685516463853
P08185	Corticosteroid-binding globulin OS=Homo sapiens OX=9606 GN=SERPINA6 PE=1 SV=1	SERPINA6	0.972849368492644	0.867032484621566	0.65163856493413	1.76271937292748	Cluster3	0.822010621136163
P08246	Neutrophil elastase OS=Homo sapiens OX=9606 GN=ELANE PE=1 SV=1	ELANE	0.131357284975537	1.13909881958068	1.00750807255519	1.33224763227144	Cluster4	0.607010843371449
P08253	72 kDa type IV collagenase OS=Homo sapiens OX=9606 GN=MMP2 PE=1 SV=2	MMP2	0.799255958480978	0.894140068235165	0.732764639749369	1.86075900030173	Cluster1	0.798508921986637
P08294	Extracellular superoxide dismutase [Cu-Zn] OS=Homo sapiens OX=9606 GN=SOD3 PE=1 SV=2	SOD3	0.654151954083912	0.65283228156836	0.584117904871086	2.66334678921495	Cluster1	0.904903159076572
P08473	Neprilysin OS=Homo sapiens OX=9606 GN=MME PE=1 SV=2	MME	0.386420840233384	0.604388362202538	0.810412895301047	1.46278833565399	Cluster4	0.644995247729926
O00160	Unconventional myosin-If OS=Homo sapiens OX=9606 GN=MYO1F PE=1 SV=3	MYO1F	0.100649790280709	1.47330269477603	1.22099057257645	1.30758541355021	Cluster4	0.446426768187526
P08567	Pleckstrin OS=Homo sapiens OX=9606 GN=PLEK PE=1 SV=3	PLEK	0.190449458476079	0.966020520114593	0.908425969526005	1.5846106663297	Cluster4	0.823552440374711
P08572	Collagen alpha-2(IV) chain OS=Homo sapiens OX=9606 GN=COL4A2 PE=1 SV=4	COL4A2	1.05793531958841	0.849819388720791	0.589218318727936	1.75454045944429	Cluster3	0.916064182513406
P08575	Receptor-type tyrosine-protein phosphatase C OS=Homo sapiens OX=9606 GN=PTPRC PE=1 SV=3	PTPRC	0.396296419459713	1.37278133586903	1.39323539245257	0.756530278328018	Cluster5	0.968023207496313
P08582	Melanotransferrin OS=Homo sapiens OX=9606 GN=MELTF PE=1 SV=2	MELTF	0.230722651142947	0.119452922289304	0.190261893948777	4.34010961032966	Cluster1	0.729542329443699
P08603	Complement factor H OS=Homo sapiens OX=9606 GN=CFH PE=1 SV=4	CFH	0.767536441364433	0.797423137834297	0.755745934392552	2.01894172961307	Cluster1	0.969227468065573
P08648	Integrin alpha-5 OS=Homo sapiens OX=9606 GN=ITGA5 PE=1 SV=2	ITGA5	0.688909456469991	0.69758843844467	0.596245559888533	2.5258848177952	Cluster1	0.862914743978613
P08697	Alpha-2-antiplasmin OS=Homo sapiens OX=9606 GN=SERPINF2 PE=1 SV=3	SERPINF2	0.713393178771487	0.709789871959868	0.674975008872333	2.35276291059446	Cluster1	0.938876154104494
P09326	CD48 antigen OS=Homo sapiens OX=9606 GN=CD48 PE=1 SV=2	CD48	0.393312548846902	1.21549547817241	1.60711738143383	0.568149183093698	Cluster5	0.856366201310323
P09471	Guanine nucleotide-binding protein G(o) subunit alpha OS=Homo sapiens OX=9606 GN=GNAO1 PE=1 SV=4	GNAO1	0.903327116936793	0.774898555175832	0.647019773606906	1.92388677482242	Cluster3	0.640626078601589
P09486	SPARC OS=Homo sapiens OX=9606 GN=SPARC PE=1 SV=1	SPARC	0.304483784569891	0.437731778849649	0.396675715636134	3.29307390261046	Cluster1	0.966428094739622
P09488	Glutathione S-transferase Mu 1 OS=Homo sapiens OX=9606 GN=GSTM1 PE=1 SV=3	GSTM1	1.53098731972963	1.08156587086045	0.976543307859453	0.352794322830544	Cluster2	0.963160170650536
P09493	Tropomyosin alpha-1 chain OS=Homo sapiens OX=9606 GN=TPM1 PE=1 SV=2	TPM1	0.490626600599667	0.513603915349396	0.512271127093471	3.2252475354362	Cluster1	0.983000916233638
P09601	Heme oxygenase 1 OS=Homo sapiens OX=9606 GN=HMOX1 PE=1 SV=1	HMOX1	0.401257785935666	0.940124059132271	0.919331473449366	1.46071102590225	Cluster4	0.874984668051138
P09619	Platelet-derived growth factor receptor beta OS=Homo sapiens OX=9606 GN=PDGFRB PE=1 SV=1	PDGFRB	0.210766384557873	0.16555920653522	0.0777696655689161	2.07564396780846	Cluster3	0.60677453841027
P09669	Cytochrome c oxidase subunit 6C OS=Homo sapiens OX=9606 GN=COX6C PE=1 SV=2	COX6C	1.84978197113529	0.668571499656759	0.704671931043164	0.665461897247169	Cluster6	0.56686239592423
P09758	Tumor-associated calcium signal transducer 2 OS=Homo sapiens OX=9606 GN=TACSTD2 PE=1 SV=3	TACSTD2	0.511205995152618	0.700968547735566	1.32980629045288	1.56483024877654	Cluster4	0.642740422836908
P09871	Complement C1s subcomponent OS=Homo sapiens OX=9606 GN=C1S PE=1 SV=1	C1S	0.694137206761887	0.797726137799782	0.658543413751783	2.27438986252982	Cluster1	0.900997541571541
P09914	Interferon-induced protein with tetratricopeptide repeats 1 OS=Homo sapiens OX=9606 GN=IFIT1 PE=1 SV=2	IFIT1	0.299940933521737	0.143538326701975	0.106078707470028	2.62371610590519	Cluster3	0.689749402356583
P09917	Polyunsaturated fatty acid 5-lipoxygenase OS=Homo sapiens OX=9606 GN=ALOX5 PE=1 SV=2	ALOX5	0.472249507091226	1.13736023926016	1.2629938186994	1.19109465242381	Cluster4	0.491354236754228
P09936	Ubiquitin carboxyl-terminal hydrolase isozyme L1 OS=Homo sapiens OX=9606 GN=UCHL1 PE=1 SV=2	UCHL1	1.13649331730948	0.592853461352134	0.540982676029703	2.09450581796301	Cluster3	0.863079749889131
P0C0L4	Complement C4-A OS=Homo sapiens OX=9606 GN=C4A PE=1 SV=2	C4A	0.55743472135618	0.601946066492682	0.780716553585063	2.5898539878491	Cluster1	0.848568547770451
P0C0L5	Complement C4-B OS=Homo sapiens OX=9606 GN=C4B_2 PE=1 SV=2	C4B_2	1.07181598789956	0.594471928323549	0.673333125086473	1.72585298265974	Cluster3	0.678977944475449
P0CG30	Glutathione S-transferase theta-2B OS=Homo sapiens OX=9606 GN=GSTT2B PE=1 SV=1	GSTT2B	0.732955562715749	0.672341163330106	0.553365742728535	2.54624589518614	Cluster1	0.665800507184968
P0DJD8	Pepsin A-3 OS=Homo sapiens OX=9606 GN=PGA3 PE=1 SV=1	PGA3	2.19414692709709	0.759863071148393	0.299621687072353	0.259277191721765	Cluster6	0.929574320309101
P10153	Non-secretory ribonuclease OS=Homo sapiens OX=9606 GN=RNASE2 PE=1 SV=2	RNASE2	0.216329257180514	1.14203978830886	1.61369897521119	1.05586395859886	Cluster5	0.605324007879603
P10586	Receptor-type tyrosine-protein phosphatase F OS=Homo sapiens OX=9606 GN=PTPRF PE=1 SV=2	PTPRF	1.67388637873151	0.997719323530784	0.346097004844161	0.291848545290171	Cluster6	0.797559639679327
P10606	Cytochrome c oxidase subunit 5B, mitochondrial OS=Homo sapiens OX=9606 GN=COX5B PE=1 SV=2	COX5B	1.57925289234425	0.936307417287101	0.796054159309671	0.532578296588465	Cluster6	0.744355275611543
P10643	Complement component C7 OS=Homo sapiens OX=9606 GN=C7 PE=1 SV=2	C7	0.507778178853285	0.494678656373054	0.628477602384171	3.05359834358422	Cluster1	0.912630895919093
P10645	Chromogranin-A OS=Homo sapiens OX=9606 GN=CHGA PE=1 SV=7	CHGA	0.873216941289962	0.887887865272611	1.64087857906125	0.397024921564247	Cluster2	0.3862534434908
O00194	Ras-related protein Rab-27B OS=Homo sapiens OX=9606 GN=RAB27B PE=1 SV=4	RAB27B	1.51523036326118	0.926585262516838	0.706698589373282	0.554457354546084	Cluster6	0.973232513725149
P11047	Laminin subunit gamma-1 OS=Homo sapiens OX=9606 GN=LAMC1 PE=1 SV=3	LAMC1	0.824756601366455	0.829655523908976	0.680724741488182	1.99729469985457	Cluster1	0.67462950869363
P11166	Solute carrier family 2, facilitated glucose transporter member 1 OS=Homo sapiens OX=9606 GN=SLC2A1 PE=1 SV=2	SLC2A1	0.561694882349391	0.658716953808133	0.599678359581395	2.76986470639161	Cluster1	0.987955796259082
P11182	Lipoamide acyltransferase component of branched-chain alpha-keto acid dehydrogenase complex, mitochondrial OS=Homo sapiens OX=9606 GN=DBT PE=1 SV=3	DBT	1.78545318047999	1.01271995582879	0.549105554791725	0.479081963349243	Cluster6	0.931787983209108
P11215	Integrin alpha-M OS=Homo sapiens OX=9606 GN=ITGAM PE=1 SV=2	ITGAM	0.136792469228026	1.27529523164936	1.12609098628757	1.32995201177891	Cluster4	0.533341928103299
P11277	Spectrin beta chain, erythrocytic OS=Homo sapiens OX=9606 GN=SPTB PE=1 SV=5	SPTB	0.612485552119957	0.603563897881595	0.460644237178175	2.9849594692304	Cluster1	0.748662465109519
P11532	Dystrophin OS=Homo sapiens OX=9606 GN=DMD PE=1 SV=3	DMD	0.812903713036687	0.622448030136896	0.585284364063242	2.46904583914476	Cluster1	0.504131760071028
O00217	NADH dehydrogenase [ubiquinone] iron-sulfur protein 8, mitochondrial OS=Homo sapiens OX=9606 GN=NDUFS8 PE=1 SV=1	NDUFS8	1.64056544527432	0.870914072672645	0.735953560232929	0.628850382730141	Cluster6	0.851764969241333
P11678	Eosinophil peroxidase OS=Homo sapiens OX=9606 GN=EPX PE=1 SV=2	EPX	0.398392011704483	1.31429052512015	1.27678743956096	1.0157950354216	Cluster5	0.724828354299964
P11802	Cyclin-dependent kinase 4 OS=Homo sapiens OX=9606 GN=CDK4 PE=1 SV=2	CDK4	0.503327789444863	0.57801998712575	0.659417862583413	2.26146958677156	Cluster1	0.924236253954081
P12074	Cytochrome c oxidase subunit 6A1, mitochondrial OS=Homo sapiens OX=9606 GN=COX6A1 PE=1 SV=4	COX6A1	1.60709706105068	0.98050614816602	0.704633090380999	0.561645550603435	Cluster6	0.987990771965532
P12109	Collagen alpha-1(VI) chain OS=Homo sapiens OX=9606 GN=COL6A1 PE=1 SV=3	COL6A1	0.719035986922795	0.898523481949107	0.803234844103156	1.8688085305374	Cluster1	0.881871789498076
P12110	Collagen alpha-2(VI) chain OS=Homo sapiens OX=9606 GN=COL6A2 PE=1 SV=4	COL6A2	0.724134903557408	0.906441311535906	0.810885617092703	1.83780725172097	Cluster1	0.871625541777114
P12111	Collagen alpha-3(VI) chain OS=Homo sapiens OX=9606 GN=COL6A3 PE=1 SV=5	COL6A3	0.672561505952312	0.880246981696685	0.772005777977017	2.01277860156097	Cluster1	0.865725001189488
P12235	ADP/ATP translocase 1 OS=Homo sapiens OX=9606 GN=SLC25A4 PE=1 SV=4	SLC25A4	1.61017115766603	0.820687804648644	0.550911859959649	1.02734376658851	Cluster6	0.314446665813426
P12277	Creatine kinase B-type OS=Homo sapiens OX=9606 GN=CKB PE=1 SV=1	CKB	1.78782199001012	0.705783755035169	0.343513527708041	1.24432109086999	Cluster3	0.433148193547935
P12544	Granzyme A OS=Homo sapiens OX=9606 GN=GZMA PE=1 SV=2	GZMA	0.300211102124313	0.941852667088719	0.662230217718307	3.19141202613731	Cluster1	0.411876280841049
P12694	2-oxoisovalerate dehydrogenase subunit alpha, mitochondrial OS=Homo sapiens OX=9606 GN=BCKDHA PE=1 SV=2	BCKDHA	1.59156386737787	1.09340438755041	0.659300030473407	0.483597571897469	Cluster6	0.824303442637806
P12814	Alpha-actinin-1 OS=Homo sapiens OX=9606 GN=ACTN1 PE=1 SV=2	ACTN1	0.614551522813599	0.738684295945268	0.743741980398609	2.35453330126378	Cluster1	0.961010704646564
P12882	Myosin-1 OS=Homo sapiens OX=9606 GN=MYH1 PE=1 SV=3	MYH1	0.0327837602387407	0.0387613638361849	0.0252357559195665	3.9032191200055	Cluster1	0.934111974558401
P13073	Cytochrome c oxidase subunit 4 isoform 1, mitochondrial OS=Homo sapiens OX=9606 GN=COX4I1 PE=1 SV=1	COX4I1	1.58931255846798	0.915406784164467	0.767468996563191	0.591717491206534	Cluster6	0.897616400450904
P13284	Gamma-interferon-inducible lysosomal thiol reductase OS=Homo sapiens OX=9606 GN=IFI30 PE=1 SV=3	IFI30	0.413948871629033	0.968968296869515	1.0763917207486	1.80327874034665	Cluster4	0.939169951514025
P13498	Cytochrome b-245 light chain OS=Homo sapiens OX=9606 GN=CYBA PE=1 SV=3	CYBA	0.198423829438932	1.05081665156109	0.952563676548215	1.2615581766715	Cluster4	0.653053105993256
P13521	Secretogranin-2 OS=Homo sapiens OX=9606 GN=SCG2 PE=1 SV=2	SCG2	1.21933872828004	1.40596737961155	0.429713012542228	1.15875021438698	Cluster3	0.30333332756062
P13591	Neural cell adhesion molecule 1 OS=Homo sapiens OX=9606 GN=NCAM1 PE=1 SV=3	NCAM1	1.76049650323973	0.737462908761406	0.555085525785634	0.920432593319841	Cluster6	0.390794668709238
P13611	Versican core protein OS=Homo sapiens OX=9606 GN=VCAN PE=1 SV=3	VCAN	0.946954549446913	0.749239218603882	0.646625437223264	1.98577119208891	Cluster3	0.739286490888088
P13671	Complement component C6 OS=Homo sapiens OX=9606 GN=C6 PE=1 SV=3	C6	0.590978414754111	0.810126974561517	0.577034593832979	2.48532176891746	Cluster1	0.81124956563266
P13727	Bone marrow proteoglycan OS=Homo sapiens OX=9606 GN=PRG2 PE=1 SV=2	PRG2	0.379606329244573	1.33937193406176	1.35972869733609	0.881939559036369	Cluster5	0.91039804518021
P13762	HLA class II histocompatibility antigen, DR beta 4 chain OS=Homo sapiens OX=9606 GN=HLA-DRB4 PE=1 SV=2	HLA-DRB4	0.475840661941842	2.08233927784346	1.04065074778626	0.642923607564383	Cluster5	0.53726523623944
P13796	Plastin-2 OS=Homo sapiens OX=9606 GN=LCP1 PE=1 SV=6	LCP1	0.475408624744578	1.14586056819328	1.30856818878453	1.10524392741641	Cluster5	0.555712654648783
P14091	Cathepsin E OS=Homo sapiens OX=9606 GN=CTSE PE=1 SV=3	CTSE	1.67432468598984	1.00831591824063	0.613102454717251	0.408513882104547	Cluster6	0.864640674797694
P14316	Interferon regulatory factor 2 OS=Homo sapiens OX=9606 GN=IRF2 PE=1 SV=2	IRF2	0.816589980246391	0.700073109052338	1.62600924449984	0.452618034074701	Cluster2	0.307410004878297
P14317	Hematopoietic lineage cell-specific protein OS=Homo sapiens OX=9606 GN=HCLS1 PE=1 SV=3	HCLS1	0.371640139371059	1.14683411429185	1.60315545184932	0.81755544173164	Cluster5	0.924011484987172
P14384	Carboxypeptidase M OS=Homo sapiens OX=9606 GN=CPM PE=1 SV=2	CPM	1.22272750921104	0.845676603714683	0.974028406430464	0.410786497722661	Cluster2	0.803371764575145
P14406	Cytochrome c oxidase subunit 7A2, mitochondrial OS=Homo sapiens OX=9606 GN=COX7A2 PE=1 SV=1	COX7A2	1.73105933623868	0.728457636753196	0.696532160503723	0.687901733008789	Cluster6	0.617251409836356
P14410	Sucrase-isomaltase, intestinal OS=Homo sapiens OX=9606 GN=SI PE=1 SV=6	SI	0.148342469298031	0.248319905962695	1.69195336875366	2.5388826684039	Cluster4	0.548397133910131
P14543	Nidogen-1 OS=Homo sapiens OX=9606 GN=NID1 PE=1 SV=3	NID1	0.847570477201961	0.845633863027605	0.697674440796096	1.9136818284615	Cluster1	0.635386570192596
P14598	Neutrophil cytosol factor 1 OS=Homo sapiens OX=9606 GN=NCF1 PE=1 SV=4	NCF1	0.269717088188101	1.4433755789688	1.31152198668867	0.96307801923163	Cluster5	0.731567733509055
P15056	Serine/threonine-protein kinase B-raf OS=Homo sapiens OX=9606 GN=BRAF PE=1 SV=4	BRAF	1.02086575197141	0.671898156510287	1.09199500659614	2.35219044439922	Cluster1	0.506053936378973
P15088	Mast cell carboxypeptidase A OS=Homo sapiens OX=9606 GN=CPA3 PE=1 SV=2	CPA3	1.39517690506409	0.291827250596761	0.180275141398525	2.69908105441093	Cluster3	0.793775160990108
P15090	Fatty acid-binding protein, adipocyte OS=Homo sapiens OX=9606 GN=FABP4 PE=1 SV=3	FABP4	0.879740325751997	0.516227051246506	0.675449574087706	2.31173696689261	Cluster1	0.44005997912646
P15104	Glutamine synthetase OS=Homo sapiens OX=9606 GN=GLUL PE=1 SV=4	GLUL	2.01051965843209	1.04269552279725	0.475455833328676	0.206993478162965	Cluster6	0.604846059152993
P15144	Aminopeptidase N OS=Homo sapiens OX=9606 GN=ANPEP PE=1 SV=4	ANPEP	0.45282652542624	0.606272686236806	1.31388021474055	1.9405308603946	Cluster4	0.571446377501098
P15153	Ras-related C3 botulinum toxin substrate 2 OS=Homo sapiens OX=9606 GN=RAC2 PE=1 SV=1	RAC2	0.408138171810096	1.27189461702471	1.50437361433194	0.723390395249866	Cluster5	0.974053353342534
P15408	Fos-related antigen 2 OS=Homo sapiens OX=9606 GN=FOSL2 PE=1 SV=1	FOSL2	0.510322569912328	0.702001297599441	1.91252848896208	0.452296584651727	Cluster5	0.433614799963352
P15428	15-hydroxyprostaglandin dehydrogenase [NAD(+)] OS=Homo sapiens OX=9606 GN=HPGD PE=1 SV=1	HPGD	1.62796500689307	0.90536080310754	0.658730979127555	0.61588642174366	Cluster6	0.902134555431635
P15559	NAD(P)H dehydrogenase [quinone] 1 OS=Homo sapiens OX=9606 GN=NQO1 PE=1 SV=1	NQO1	1.91351348913902	0.713112263315969	0.45832434608533	0.872574852189518	Cluster6	0.402712293289315
P15735	Phosphorylase b kinase gamma catalytic chain, liver/testis isoform OS=Homo sapiens OX=9606 GN=PHKG2 PE=1 SV=1	PHKG2	1.32476357456484	0.891383132283369	0.659262487864468	0.383507754596732	Cluster2	0.548756298485039
P15907	Beta-galactoside alpha-2,6-sialyltransferase 1 OS=Homo sapiens OX=9606 GN=ST6GAL1 PE=1 SV=1	ST6GAL1	0.496801020848396	1.17139633937798	1.45408033229401	0.75544461495921	Cluster5	0.940623403421072
P15954	Cytochrome c oxidase subunit 7C, mitochondrial OS=Homo sapiens OX=9606 GN=COX7C PE=1 SV=1	COX7C	1.88077515186124	0.900231312190195	0.586140637366379	0.449279347873275	Cluster6	0.980629097075933
P16050	Polyunsaturated fatty acid lipoxygenase ALOX15 OS=Homo sapiens OX=9606 GN=ALOX15 PE=1 SV=3	ALOX15	0.183823388340412	1.2065215270853	1.2959392141009	1.08331399984038	Cluster5	0.494741503670439
P16157	Ankyrin-1 OS=Homo sapiens OX=9606 GN=ANK1 PE=1 SV=3	ANK1	0.64603545623455	0.684123264554979	0.448025024380998	2.8327243822442	Cluster1	0.60745464344476
P16403	Histone H1.2 OS=Homo sapiens OX=9606 GN=H1-2 PE=1 SV=2	H1-2	0.736094741501929	0.996863394096128	1.62176077974782	0.46792162698117	Cluster5	0.342507019733622
P16422	Epithelial cell adhesion molecule OS=Homo sapiens OX=9606 GN=EPCAM PE=1 SV=2	EPCAM	0.486480823445987	0.563564178308317	1.73391862678955	1.32405455718421	Cluster4	0.431235973791386
P16452	Protein 4.2 OS=Homo sapiens OX=9606 GN=EPB42 PE=1 SV=3	EPB42	0.739943441946813	0.676178018868261	0.495463515065977	2.63262253617842	Cluster1	0.499850527671058
P16870	Carboxypeptidase E OS=Homo sapiens OX=9606 GN=CPE PE=1 SV=1	CPE	1.42992048789426	1.50242655021537	0.658908653047459	0.113116463264359	Cluster2	0.822604806319458
P16885	1-phosphatidylinositol 4,5-bisphosphate phosphodiesterase gamma-2 OS=Homo sapiens OX=9606 GN=PLCG2 PE=1 SV=4	PLCG2	0.213290457500849	1.52716577741232	1.66875598627494	0.386181668217832	Cluster5	0.864484774091371
O00338	Sulfotransferase 1C2 OS=Homo sapiens OX=9606 GN=SULT1C2 PE=1 SV=1	SULT1C2	1.23692789403526	1.2413187272044	0.919484956569317	0.403402633286511	Cluster2	0.84770696792538
P16989	Y-box-binding protein 3 OS=Homo sapiens OX=9606 GN=YBX3 PE=1 SV=4	YBX3	0.799482779816997	0.693058946123629	0.942177886275954	1.84792058167512	Cluster1	0.676060267671801
P17029	Zinc finger protein with KRAB and SCAN domains 1 OS=Homo sapiens OX=9606 GN=ZKSCAN1 PE=1 SV=3	ZKSCAN1	0.764686985051115	0.943918844818988	1.73871753378276	0.632060457773046	Cluster5	0.406458890193746
P17096	High mobility group protein HMG-I/HMG-Y OS=Homo sapiens OX=9606 GN=HMGA1 PE=1 SV=3	HMGA1	0.515374678699823	0.861438833642041	1.17362426599057	1.67434333250134	Cluster4	0.884143848394626
P17540	Creatine kinase S-type, mitochondrial OS=Homo sapiens OX=9606 GN=CKMT2 PE=1 SV=2	CKMT2	1.69082064446812	1.02465494579528	0.319858807936522	0.107852418736955	Cluster2	0.513444693566741
P17568	NADH dehydrogenase [ubiquinone] 1 beta subcomplex subunit 7 OS=Homo sapiens OX=9606 GN=NDUFB7 PE=1 SV=4	NDUFB7	1.5545496321126	1.03336502234716	0.810091779903162	0.402990348455609	Cluster2	0.813425196817209
O00391	Sulfhydryl oxidase 1 OS=Homo sapiens OX=9606 GN=QSOX1 PE=1 SV=3	QSOX1	1.61119073584243	0.980400931786008	0.801779171112435	0.40994374188868	Cluster2	0.674745372126559
P17661	Desmin OS=Homo sapiens OX=9606 GN=DES PE=1 SV=3	DES	0.446438328433717	0.485251170264794	0.527082963846745	3.31184130618211	Cluster1	0.982197976324585
P18065	Insulin-like growth factor-binding protein 2 OS=Homo sapiens OX=9606 GN=IGFBP2 PE=1 SV=2	IGFBP2	1.81379345566375	0.969209166716454	0.730474960597253	0.229783625533808	Cluster2	0.891626429485011
P18283	Glutathione peroxidase 2 OS=Homo sapiens OX=9606 GN=GPX2 PE=1 SV=3	GPX2	1.53431430838616	1.03957552738484	0.752767395752942	0.510014152714078	Cluster6	0.72710522034193
P18428	Lipopolysaccharide-binding protein OS=Homo sapiens OX=9606 GN=LBP PE=1 SV=3	LBP	0.618215068087856	0.635221823056326	0.382262267071621	3.04645126267629	Cluster1	0.52061809541195
P19224	UDP-glucuronosyltransferase 1-6 OS=Homo sapiens OX=9606 GN=UGT1A6 PE=1 SV=2	UGT1A6	1.04254331348132	1.16454825392528	1.0583378451543	0.46914117487818	Cluster2	0.6972982881553
P19256	Lymphocyte function-associated antigen 3 OS=Homo sapiens OX=9606 GN=CD58 PE=1 SV=1	CD58	0.502660638291753	0.81067769021982	1.03487247916482	1.48034442677715	Cluster4	0.885043262959318
P19440	Glutathione hydrolase 1 proenzyme OS=Homo sapiens OX=9606 GN=GGT1 PE=1 SV=2	GGT1	0.393525102363321	0.662120708046489	1.11942228409395	1.74015146453745	Cluster4	0.762889879156493
P19634	Sodium/hydrogen exchanger 1 OS=Homo sapiens OX=9606 GN=SLC9A1 PE=1 SV=2	SLC9A1	1.66779167061038	1.08062478275926	0.725210533774428	0.289559519283882	Cluster2	0.853119744268112
P19652	Alpha-1-acid glycoprotein 2 OS=Homo sapiens OX=9606 GN=ORM2 PE=1 SV=2	ORM2	0.535943574132252	0.651118841161381	0.80119297811315	2.51761690988982	Cluster1	0.818990669916274
P19823	Inter-alpha-trypsin inhibitor heavy chain H2 OS=Homo sapiens OX=9606 GN=ITIH2 PE=1 SV=2	ITIH2	0.772112238474445	0.831113313179618	0.739870285399247	1.98535624442003	Cluster1	0.929658198127866
P19827	Inter-alpha-trypsin inhibitor heavy chain H1 OS=Homo sapiens OX=9606 GN=ITIH1 PE=1 SV=3	ITIH1	0.899679151248611	0.793290695577775	0.681382630873556	1.93847128345008	Cluster3	0.513945528406368
P19971	Thymidine phosphorylase OS=Homo sapiens OX=9606 GN=TYMP PE=1 SV=2	TYMP	0.412753092745095	1.01560893835614	1.13093319004119	1.66105716828634	Cluster4	0.956055893487283
P20020	Plasma membrane calcium-transporting ATPase 1 OS=Homo sapiens OX=9606 GN=ATP2B1 PE=1 SV=4	ATP2B1	1.44047662038624	1.02235632430206	0.877734116520869	0.489149408186238	Cluster2	0.849141433970421
P20036	HLA class II histocompatibility antigen, DP alpha 1 chain OS=Homo sapiens OX=9606 GN=HLA-DPA1 PE=1 SV=1	HLA-DPA1	0.206192705093075	1.3001079873755	1.24075966155258	1.45443646581213	Cluster4	0.582780700793394
O00423	Echinoderm microtubule-associated protein-like 1 OS=Homo sapiens OX=9606 GN=EML1 PE=1 SV=3	EML1	1.06730574346087	0.86474980164659	0.594926575587551	1.70952681895747	Cluster3	0.901573414120446
P20061	Transcobalamin-1 OS=Homo sapiens OX=9606 GN=TCN1 PE=1 SV=2	TCN1	0.585600495163695	1.04346853534404	1.59532436593755	0.427569550612006	Cluster5	0.450862507197587
P20142	Gastricsin OS=Homo sapiens OX=9606 GN=PGC PE=1 SV=1	PGC	1.71215555900909	1.11670172892512	0.723991386858551	0.170726987810837	Cluster2	0.9684955243803
P20591	Interferon-induced GTP-binding protein Mx1 OS=Homo sapiens OX=9606 GN=MX1 PE=1 SV=4	MX1	0.579013275919647	0.514497977213114	0.562884451243014	3.01540644343633	Cluster1	0.906163747483208
P20592	Interferon-induced GTP-binding protein Mx2 OS=Homo sapiens OX=9606 GN=MX2 PE=1 SV=1	MX2	0.655950669879051	0.690908636562607	0.6738945358412	2.4688692365757	Cluster1	0.987000431114412
P20648	Potassium-transporting ATPase alpha chain 1 OS=Homo sapiens OX=9606 GN=ATP4A PE=1 SV=5	ATP4A	2.37667844094613	0.928665986890758	0.272554001738277	0.133152355637245	Cluster6	0.849176609062113
P20701	Integrin alpha-L OS=Homo sapiens OX=9606 GN=ITGAL PE=1 SV=3	ITGAL	0.283715113380226	1.35417499385333	0.96627128840979	0.698401798260252	Cluster5	0.75329352797259
P20774	Mimecan OS=Homo sapiens OX=9606 GN=OGN PE=1 SV=1	OGN	0.647080619168277	0.447446349200329	0.301888826473262	3.40537630773718	Cluster3	0.667321657463248
P20815	Cytochrome P450 3A5 OS=Homo sapiens OX=9606 GN=CYP3A5 PE=1 SV=1	CYP3A5	1.13483511311024	1.39555915392477	0.661419077000958	0.244679089708904	Cluster2	0.695866452311125
P20851	C4b-binding protein beta chain OS=Homo sapiens OX=9606 GN=C4BPB PE=1 SV=1	C4BPB	0.558390406974746	0.609023096163174	0.531838981410938	2.28808934315403	Cluster1	0.949186784259842
P21291	Cysteine and glycine-rich protein 1 OS=Homo sapiens OX=9606 GN=CSRP1 PE=1 SV=3	CSRP1	0.587914307123466	0.637879379742118	0.732071279701581	2.56320255014925	Cluster1	0.940940323177663
P21333	Filamin-A OS=Homo sapiens OX=9606 GN=FLNA PE=1 SV=4	FLNA	0.621341802587429	0.710881770351561	0.661128199548652	2.50997234126853	Cluster1	0.9903979855147
P21397	Amine oxidase [flavin-containing] A OS=Homo sapiens OX=9606 GN=MAOA PE=1 SV=1	MAOA	1.75357332277599	0.926570718225504	0.65238243034719	0.501210292976965	Cluster6	0.979123194198537
P21589	5'-nucleotidase OS=Homo sapiens OX=9606 GN=NT5E PE=1 SV=1	NT5E	0.683852929393014	0.867406563775527	0.76010431088028	2.03295429392676	Cluster1	0.898666006199366
P21695	Glycerol-3-phosphate dehydrogenase [NAD(+)], cytoplasmic OS=Homo sapiens OX=9606 GN=GPD1 PE=1 SV=4	GPD1	0.187930238639374	0.556934090232386	1.64065104081601	1.60794302768628	Cluster4	0.723531587022393
P21810	Biglycan OS=Homo sapiens OX=9606 GN=BGN PE=1 SV=2	BGN	0.407434726328209	0.509409427952043	0.576495135819584	3.25999106485024	Cluster1	0.942274401253221
P21953	2-oxoisovalerate dehydrogenase subunit beta, mitochondrial OS=Homo sapiens OX=9606 GN=BCKDHB PE=1 SV=2	BCKDHB	1.70145294710859	1.07240141678627	0.598883056736585	0.440893869052832	Cluster6	0.881599167092007
P22413	Ectonucleotide pyrophosphatase/phosphodiesterase family member 1 OS=Homo sapiens OX=9606 GN=ENPP1 PE=1 SV=2	ENPP1	1.02044406090069	0.679495804600923	0.443756557396743	1.99611161390047	Cluster3	0.953194701936874
P22692	Insulin-like growth factor-binding protein 4 OS=Homo sapiens OX=9606 GN=IGFBP4 PE=1 SV=2	IGFBP4	1.03861712893603	0.826203102581785	0.508763168533447	1.54918234207668	Cluster3	0.816554997637579
P23025	DNA repair protein complementing XP-A cells OS=Homo sapiens OX=9606 GN=XPA PE=1 SV=1	XPA	1.85802519001215	0.807692837032845	0.392732016288038	0.800998106111604	Cluster6	0.442657468321097
P23142	Fibulin-1 OS=Homo sapiens OX=9606 GN=FBLN1 PE=1 SV=4	FBLN1	0.622706372435677	0.585434043345119	0.446792352099676	3.01760084817929	Cluster1	0.695048257789667
O00470	Homeobox protein Meis1 OS=Homo sapiens OX=9606 GN=MEIS1 PE=1 SV=1	MEIS1	1.0440976426083	0.860169463182133	0.654238677472062	2.05586909473896	Cluster3	0.872076984560509
P23511	Nuclear transcription factor Y subunit alpha OS=Homo sapiens OX=9606 GN=NFYA PE=1 SV=2	NFYA	0.448179937235801	0.967519032203772	1.24720580519339	0.937582291388237	Cluster5	0.651606911040129
P23677	Inositol-trisphosphate 3-kinase A OS=Homo sapiens OX=9606 GN=ITPKA PE=1 SV=1	ITPKA	1.41578363458803	0.783545109155994	0.695272825484901	0.50175417023713	Cluster6	0.806421416114707
P23743	Diacylglycerol kinase alpha OS=Homo sapiens OX=9606 GN=DGKA PE=1 SV=3	DGKA	0.187536855017891	0.988103483230129	1.35034624420996	0.898556981330904	Cluster5	0.610870929835685
O00478	Butyrophilin subfamily 3 member A3 OS=Homo sapiens OX=9606 GN=BTN3A3 PE=1 SV=1	BTN3A3	0.43357848941541	1.13774037401681	1.2472744656169	1.27211000642631	Cluster4	0.607971217613185
P23946	Chymase OS=Homo sapiens OX=9606 GN=CMA1 PE=1 SV=1	CMA1	1.31359563103204	0.325554364116173	0.164289294558571	3.16830620862514	Cluster3	0.857494745948301
P24043	Laminin subunit alpha-2 OS=Homo sapiens OX=9606 GN=LAMA2 PE=1 SV=4	LAMA2	1.41849188041982	0.830321033713625	0.565817313462172	1.27805465860657	Cluster3	0.521066423324994
P24311	Cytochrome c oxidase subunit 7B, mitochondrial OS=Homo sapiens OX=9606 GN=COX7B PE=1 SV=2	COX7B	1.55648091489875	0.897050678221277	0.679455832998944	0.60103772164305	Cluster6	0.936412565754094
P24593	Insulin-like growth factor-binding protein 5 OS=Homo sapiens OX=9606 GN=IGFBP5 PE=1 SV=1	IGFBP5	1.12388058807706	0.920065803584293	0.549007575038194	1.63711652614172	Cluster3	0.776344265073085
P24752	Acetyl-CoA acetyltransferase, mitochondrial OS=Homo sapiens OX=9606 GN=ACAT1 PE=1 SV=1	ACAT1	1.71061397973368	0.919720818014704	0.684939417114793	0.527088677705223	Cluster6	0.96305462729162
P24821	Tenascin OS=Homo sapiens OX=9606 GN=TNC PE=1 SV=3	TNC	0.348097364725483	0.629886406238421	0.661487086092594	3.04079371441525	Cluster1	0.699098561556962
P24844	Myosin regulatory light polypeptide 9 OS=Homo sapiens OX=9606 GN=MYL9 PE=1 SV=4	MYL9	0.499141247595493	0.599300843426976	0.631900670091107	2.90448585832963	Cluster1	0.970520633988873
O00483	Cytochrome c oxidase subunit NDUFA4 OS=Homo sapiens OX=9606 GN=NDUFA4 PE=1 SV=1	NDUFA4	1.57858325052418	0.940592686051497	0.793292264432233	0.531297698488129	Cluster6	0.750252924184293
P24941	Cyclin-dependent kinase 2 OS=Homo sapiens OX=9606 GN=CDK2 PE=1 SV=2	CDK2	0.634071480391727	0.675050897621179	0.735693923755923	2.15160209110546	Cluster1	0.963331030299122
P25440	Bromodomain-containing protein 2 OS=Homo sapiens OX=9606 GN=BRD2 PE=1 SV=2	BRD2	0.443143680762869	1.01565129727812	1.07669334840932	1.01704551983434	Cluster4	0.438865276500801
P25445	Tumor necrosis factor receptor superfamily member 6 OS=Homo sapiens OX=9606 GN=FAS PE=1 SV=1	FAS	0.280064276644148	0.731310547400513	1.25858854447169	1.26018039070754	Cluster4	0.776690405262002
P25942	Tumor necrosis factor receptor superfamily member 5 OS=Homo sapiens OX=9606 GN=CD40 PE=1 SV=1	CD40	0.438501766068265	0.973915393401467	0.91654544520473	1.5847156098759	Cluster4	0.809536262473382
P26440	Isovaleryl-CoA dehydrogenase, mitochondrial OS=Homo sapiens OX=9606 GN=IVD PE=1 SV=2	IVD	1.49279121428444	1.02230149988473	0.792554146425412	0.538529709108122	Cluster6	0.671255855587612
P26885	Peptidyl-prolyl cis-trans isomerase FKBP2 OS=Homo sapiens OX=9606 GN=FKBP2 PE=1 SV=2	FKBP2	0.770171530134433	1.21703298081763	1.32470999548971	0.532128240337318	Cluster5	0.351283473544704
P27169	Serum paraoxonase/arylesterase 1 OS=Homo sapiens OX=9606 GN=PON1 PE=1 SV=3	PON1	0.722820448253276	0.820655516751703	0.568886639091164	2.33145609385578	Cluster1	0.647847471886088
P27352	Cobalamin binding intrinsic factor OS=Homo sapiens OX=9606 GN=CBLIF PE=1 SV=2	CBLIF	1.23273875773088	1.3316015682263	0.271811896815967	0.0651389553038328	Cluster2	0.624872973585314
P27487	Dipeptidyl peptidase 4 OS=Homo sapiens OX=9606 GN=DPP4 PE=1 SV=2	DPP4	0.276545730061136	0.546688032327173	0.934533990559629	2.68248480309337	Cluster4	0.570838215971701
P28289	Tropomodulin-1 OS=Homo sapiens OX=9606 GN=TMOD1 PE=1 SV=1	TMOD1	0.668302290394949	0.605219039668875	0.503130380341211	2.83502243439244	Cluster1	0.718907757479185
P28340	DNA polymerase delta catalytic subunit OS=Homo sapiens OX=9606 GN=POLD1 PE=1 SV=2	POLD1	1.77276326453192	0.62008633225849	0.744638720765149	0.973916679599258	Cluster6	0.320720815446698
P28906	Hematopoietic progenitor cell antigen CD34 OS=Homo sapiens OX=9606 GN=CD34 PE=1 SV=2	CD34	0.928484641015621	0.862965135854294	0.699064351323747	2.30947235900802	Cluster1	0.507320049875037
P28907	ADP-ribosyl cyclase/cyclic ADP-ribose hydrolase 1 OS=Homo sapiens OX=9606 GN=CD38 PE=1 SV=2	CD38	0.111766772440082	1.15130468662186	1.70658407664194	1.06068892859222	Cluster5	0.557779471490241
P29350	Tyrosine-protein phosphatase non-receptor type 6 OS=Homo sapiens OX=9606 GN=PTPN6 PE=1 SV=1	PTPN6	0.526170409254398	1.27193715368912	1.41282686886361	0.683598352289297	Cluster5	0.859516623764266
P29536	Leiomodin-1 OS=Homo sapiens OX=9606 GN=LMOD1 PE=1 SV=3	LMOD1	0.623788146268293	0.699268654977339	0.649411396439982	2.54129770347157	Cluster1	0.989210964832529
P30038	Delta-1-pyrroline-5-carboxylate dehydrogenase, mitochondrial OS=Homo sapiens OX=9606 GN=ALDH4A1 PE=1 SV=3	ALDH4A1	1.80440825551925	0.881827281813237	0.572741437108068	0.611534538339153	Cluster6	0.807876430181122
P30039	Phenazine biosynthesis-like domain-containing protein OS=Homo sapiens OX=9606 GN=PBLD PE=1 SV=2	PBLD	2.03209832421843	0.824334880023676	0.622703659277965	0.281294704719881	Cluster6	0.648554658814048
P30044	Peroxiredoxin-5, mitochondrial OS=Homo sapiens OX=9606 GN=PRDX5 PE=1 SV=4	PRDX5	1.60635508582886	0.940264131979254	0.711260430458085	0.613180527600695	Cluster6	0.955950387573438
O00566	U3 small nucleolar ribonucleoprotein protein MPP10 OS=Homo sapiens OX=9606 GN=MPHOSPH10 PE=1 SV=2	MPHOSPH10	0.520780393094211	1.03025989512324	1.17751109769847	1.54289722816814	Cluster4	0.974720633276516
P30511	HLA class I histocompatibility antigen, alpha chain F OS=Homo sapiens OX=9606 GN=HLA-F PE=1 SV=3	HLA-F	0.459166390407843	1.08001917302675	0.945691859937952	1.33580673147427	Cluster4	0.733188515268776
P30711	Glutathione S-transferase theta-1 OS=Homo sapiens OX=9606 GN=GSTT1 PE=1 SV=4	GSTT1	1.34382413841895	0.638392317323259	0.357334330195931	1.56560140732822	Cluster3	0.684688832900972
P30837	Aldehyde dehydrogenase X, mitochondrial OS=Homo sapiens OX=9606 GN=ALDH1B1 PE=1 SV=4	ALDH1B1	0.678390245200999	0.70965606595199	0.724727129378592	2.33083983920262	Cluster1	0.988309983614621
P30838	Aldehyde dehydrogenase, dimeric NADP-preferring OS=Homo sapiens OX=9606 GN=ALDH3A1 PE=1 SV=3	ALDH3A1	1.66321952345681	1.0870547534437	0.748989458363143	0.251104397104499	Cluster2	0.942693098426869
P31146	Coronin-1A OS=Homo sapiens OX=9606 GN=CORO1A PE=1 SV=4	CORO1A	0.459411626241303	1.24580735549018	1.37330000113289	0.882221525703429	Cluster5	0.960971534530738
P31327	Carbamoyl-phosphate synthase [ammonia], mitochondrial OS=Homo sapiens OX=9606 GN=CPS1 PE=1 SV=2	CPS1	0.0778956482724361	0.340023019074436	1.67462133089503	1.40515509107919	Cluster4	0.674586261922542
P31513	Flavin-containing monooxygenase 3 OS=Homo sapiens OX=9606 GN=FMO3 PE=1 SV=5	FMO3	0.463441520393218	0.855949904669355	1.12222454064741	1.60203514365646	Cluster4	0.948070929027546
P32004	Neural cell adhesion molecule L1 OS=Homo sapiens OX=9606 GN=L1CAM PE=1 SV=2	L1CAM	0.667382148816834	0.479520300955455	0.478654207019809	2.42240664633661	Cluster1	0.551303616989996
Q14409	Glycerol kinase 3 OS=Homo sapiens OX=9606 GN=GK3P PE=2 SV=2	GK3P	0.512047775200618	0.759070303127249	1.06518563544749	1.67882054973473	Cluster4	0.700848635649469
P32455	Guanylate-binding protein 1 OS=Homo sapiens OX=9606 GN=GBP1 PE=1 SV=2	GBP1	0.646164520463388	0.876897800724314	0.869535892492701	1.91110267947939	Cluster1	0.722956648574169
P32942	Intercellular adhesion molecule 3 OS=Homo sapiens OX=9606 GN=ICAM3 PE=1 SV=2	ICAM3	0.257928167091844	0.972275169447114	1.18180221476162	0.908803763827861	Cluster5	0.57116542036956
P33241	Lymphocyte-specific protein 1 OS=Homo sapiens OX=9606 GN=LSP1 PE=1 SV=1	LSP1	0.254461102197263	1.14965328846696	1.6615477039414	0.901506858091541	Cluster5	0.802866349741756
P33991	DNA replication licensing factor MCM4 OS=Homo sapiens OX=9606 GN=MCM4 PE=1 SV=5	MCM4	0.564942257225123	0.984732804778612	1.18401893514743	1.53261200569765	Cluster4	0.982556356531528
P34096	Ribonuclease 4 OS=Homo sapiens OX=9606 GN=RNASE4 PE=1 SV=3	RNASE4	1.79237893122816	0.891932081858803	0.719040655535452	0.394972497066374	Cluster6	0.667515311585019
P34910	Protein EVI2B OS=Homo sapiens OX=9606 GN=EVI2B PE=1 SV=2	EVI2B	0.258184138340977	1.14889386270451	1.23235881691052	1.04341268499569	Cluster5	0.515903759782332
P35052	Glypican-1 OS=Homo sapiens OX=9606 GN=GPC1 PE=1 SV=2	GPC1	0.752535509807081	0.814590278110257	0.678157428628616	2.13207517518106	Cluster1	0.852514058495411
P35080	Profilin-2 OS=Homo sapiens OX=9606 GN=PFN2 PE=1 SV=3	PFN2	1.16095190828287	0.645026152548319	0.456648204944034	1.69854675504517	Cluster3	0.855174863057606
P35250	Replication factor C subunit 2 OS=Homo sapiens OX=9606 GN=RFC2 PE=1 SV=3	RFC2	0.451337433241203	0.43621770259013	0.881907633564258	1.92668285561607	Cluster1	0.478048855368274
P35442	Thrombospondin-2 OS=Homo sapiens OX=9606 GN=THBS2 PE=1 SV=2	THBS2	0.32236214240823	0.196814552733874	0.191599357556853	2.54620469728358	Cluster1	0.56706574520635
P35443	Thrombospondin-4 OS=Homo sapiens OX=9606 GN=THBS4 PE=1 SV=2	THBS4	0.218123589507369	0.237524837179322	0.206164293906804	4.3846755919302	Cluster1	0.96663420474439
O00750	Phosphatidylinositol 4-phosphate 3-kinase C2 domain-containing subunit beta OS=Homo sapiens OX=9606 GN=PIK3C2B PE=1 SV=2	PIK3C2B	0.631971584878551	0.796327172785609	0.96052619042628	2.61003713859422	Cluster1	0.760536857715007
P35475	Alpha-L-iduronidase OS=Homo sapiens OX=9606 GN=IDUA PE=1 SV=2	IDUA	0.861242470305774	1.26221621143353	0.978749774028246	0.36549903942292	Cluster2	0.558791904961004
P35542	Serum amyloid A-4 protein OS=Homo sapiens OX=9606 GN=SAA4 PE=1 SV=2	SAA4	0.425253903475553	0.704774831361069	0.583618837679264	2.64215559296394	Cluster1	0.814469394970006
P35556	Fibrillin-2 OS=Homo sapiens OX=9606 GN=FBN2 PE=1 SV=3	FBN2	0.847893929311204	1.50704797780307	0.967913889605891	0.515716304919741	Cluster2	0.395970016318254
P35580	Myosin-10 OS=Homo sapiens OX=9606 GN=MYH10 PE=1 SV=3	MYH10	0.629796207774402	0.841162942206103	0.740242750580188	2.18319714915895	Cluster1	0.883118011193579
P35749	Myosin-11 OS=Homo sapiens OX=9606 GN=MYH11 PE=1 SV=3	MYH11	0.614017922596778	0.675771272129498	0.635023782434385	2.61278053425901	Cluster1	0.989616000556209
A0A0B4J1V0	Immunoglobulin heavy variable 3-15 OS=Homo sapiens OX=9606 GN=IGHV3-15 PE=3 SV=1	IGHV3-15	0.469983093351645	0.584076458035438	1.49146424323553	1.30308680339755	Cluster4	0.490528259076413
O00757	Fructose-1,6-bisphosphatase isozyme 2 OS=Homo sapiens OX=9606 GN=FBP2 PE=1 SV=2	FBP2	2.01068342565596	0.775255417132248	0.552172377041534	0.323777560340498	Cluster6	0.892762318324212
P35858	Insulin-like growth factor-binding protein complex acid labile subunit OS=Homo sapiens OX=9606 GN=IGFALS PE=1 SV=1	IGFALS	1.21527502086546	0.611331877202421	0.343167853974996	2.14817084123629	Cluster3	0.868843078290849
P36955	Pigment epithelium-derived factor OS=Homo sapiens OX=9606 GN=SERPINF1 PE=1 SV=4	SERPINF1	0.877385565210517	0.690889720930152	0.644247488554659	2.181215837957	Cluster3	0.487495744282671
P37268	Squalene synthase OS=Homo sapiens OX=9606 GN=FDFT1 PE=1 SV=1	FDFT1	0.718697178718789	0.57517782290281	0.707036147593963	2.99817770156887	Cluster1	0.810927505448411
P37840	Alpha-synuclein OS=Homo sapiens OX=9606 GN=SNCA PE=1 SV=1	SNCA	0.657446294150988	0.712087714851895	0.988230592916547	1.96335309712084	Cluster1	0.613802373621311
P38571	Lysosomal acid lipase/cholesteryl ester hydrolase OS=Homo sapiens OX=9606 GN=LIPA PE=1 SV=2	LIPA	0.471232165222395	0.90845448852481	1.25858259004129	1.72346151242299	Cluster4	0.949965079706585
P39059	Collagen alpha-1(XV) chain OS=Homo sapiens OX=9606 GN=COL15A1 PE=1 SV=2	COL15A1	1.11383069979314	0.790038593103294	0.594321842084481	1.75271329752861	Cluster3	0.950429311548775
P40123	Adenylyl cyclase-associated protein 2 OS=Homo sapiens OX=9606 GN=CAP2 PE=1 SV=1	CAP2	0.267962397259743	0.48639886727525	0.411975861094952	3.31068434450763	Cluster1	0.867371633515278
P40261	Nicotinamide N-methyltransferase OS=Homo sapiens OX=9606 GN=NNMT PE=1 SV=1	NNMT	0.0817821860117289	0.541121354111168	0.650277962574169	2.90156438546319	Cluster4	0.853585536893371
P40394	All-trans-retinol dehydrogenase [NAD(+)] ADH7 OS=Homo sapiens OX=9606 GN=ADH7 PE=1 SV=2	ADH7	1.56990602194571	0.534752788556537	0.317578048559305	1.95406577986511	Cluster3	0.708825396113481
P41218	Myeloid cell nuclear differentiation antigen OS=Homo sapiens OX=9606 GN=MNDA PE=1 SV=1	MNDA	0.169278117228802	1.28686647010187	1.21450752086907	1.49402183770038	Cluster4	0.601426667239208
P41219	Peripherin OS=Homo sapiens OX=9606 GN=PRPH PE=1 SV=2	PRPH	0.578669134698563	0.162128826575852	0.253489827289827	3.71660805765071	Cluster3	0.541910036815802
P41743	Protein kinase C iota type OS=Homo sapiens OX=9606 GN=PRKCI PE=1 SV=2	PRKCI	0.945691645509932	0.751868884793315	0.808378929330277	1.98812108073294	Cluster1	0.575524642307499
O14531	Dihydropyrimidinase-related protein 4 OS=Homo sapiens OX=9606 GN=DPYSL4 PE=1 SV=2	DPYSL4	0.608511504403448	0.272108634027003	0.502840783555458	2.00078200216657	Cluster1	0.443632595795047
P42224	Signal transducer and activator of transcription 1-alpha/beta OS=Homo sapiens OX=9606 GN=STAT1 PE=1 SV=2	STAT1	0.493540191636969	0.868455358622597	0.934298739980908	2.05555856463928	Cluster4	0.523614424049
P42330	Aldo-keto reductase family 1 member C3 OS=Homo sapiens OX=9606 GN=AKR1C3 PE=1 SV=4	AKR1C3	1.48211159034206	1.0436932361354	0.83335401164572	0.461261742815214	Cluster2	0.788921248800904
P42768	Actin nucleation-promoting factor WAS OS=Homo sapiens OX=9606 GN=WAS PE=1 SV=4	WAS	0.298357145819508	1.2260868550929	1.42402209826365	0.901890137690775	Cluster5	0.831650841164537
P43121	Cell surface glycoprotein MUC18 OS=Homo sapiens OX=9606 GN=MCAM PE=1 SV=2	MCAM	0.744444688414752	0.788256446090239	0.752078949940306	2.07282987333205	Cluster1	0.984476516208925
P43251	Biotinidase OS=Homo sapiens OX=9606 GN=BTD PE=1 SV=2	BTD	1.61694654891502	0.923868875918949	0.759254456167703	0.549895178497477	Cluster6	0.883873806615508
P43652	Afamin OS=Homo sapiens OX=9606 GN=AFM PE=1 SV=1	AFM	0.790993684194067	0.75486980157014	0.611006537743458	2.26469496473849	Cluster1	0.628919229714739
P43694	Transcription factor GATA-4 OS=Homo sapiens OX=9606 GN=GATA4 PE=1 SV=2	GATA4	1.07420371497682	0.670621922035088	0.710782419083139	2.63317583171483	Cluster3	0.608164717974153
O14558	Heat shock protein beta-6 OS=Homo sapiens OX=9606 GN=HSPB6 PE=1 SV=2	HSPB6	0.278011588508204	0.334151758328392	0.250158944579511	4.20651656287582	Cluster1	0.942147723290203
P46013	Proliferation marker protein Ki-67 OS=Homo sapiens OX=9606 GN=MKI67 PE=1 SV=2	MKI67	0.454533570485044	0.723112772679914	0.842118617582868	2.23318150581773	Cluster1	0.524162985882007
P46527	Cyclin-dependent kinase inhibitor 1B OS=Homo sapiens OX=9606 GN=CDKN1B PE=1 SV=1	CDKN1B	0.499221805057735	1.0414198246491	1.47900291778787	0.970533178757935	Cluster5	0.733492057458646
P46821	Microtubule-associated protein 1B OS=Homo sapiens OX=9606 GN=MAP1B PE=1 SV=2	MAP1B	0.704969617824019	0.656947606661246	0.584017759151817	2.58109752454437	Cluster1	0.806773710979973
P46937	Transcriptional coactivator YAP1 OS=Homo sapiens OX=9606 GN=YAP1 PE=1 SV=2	YAP1	0.94856706910683	0.722146120663983	0.785491450628049	1.8156930394017	Cluster1	0.459870587831601
P47712	Cytosolic phospholipase A2 OS=Homo sapiens OX=9606 GN=PLA2G4A PE=1 SV=2	PLA2G4A	0.600081251269551	0.84782145033516	1.00169104204753	1.70089376396506	Cluster4	0.540937224938218
P47736	Rap1 GTPase-activating protein 1 OS=Homo sapiens OX=9606 GN=RAP1GAP PE=1 SV=2	RAP1GAP	1.53156473696252	1.16376836482325	0.228914308811194	0.403649248510355	Cluster6	0.535230203142664
P47895	Aldehyde dehydrogenase family 1 member A3 OS=Homo sapiens OX=9606 GN=ALDH1A3 PE=1 SV=2	ALDH1A3	0.379987686306722	1.10012782120869	1.32671582309586	1.28975300408308	Cluster4	0.607884008032094
P47989	Xanthine dehydrogenase/oxidase OS=Homo sapiens OX=9606 GN=XDH PE=1 SV=4	XDH	0.312627597804798	0.474239949618331	1.94385091039952	0.176621313937313	Cluster5	0.380132061744255
P48449	Lanosterol synthase OS=Homo sapiens OX=9606 GN=LSS PE=1 SV=1	LSS	1.05803047280302	1.02950626311745	1.29646566538586	0.4239963980405	Cluster2	0.598763685548748
P48634	Protein PRRC2A OS=Homo sapiens OX=9606 GN=PRRC2A PE=1 SV=3	PRRC2A	0.479534236825505	0.517558996202325	0.960455457513981	2.22962800571475	Cluster1	0.495887488961978
P48723	Heat shock 70 kDa protein 13 OS=Homo sapiens OX=9606 GN=HSPA13 PE=1 SV=1	HSPA13	0.314936069292637	1.25804633257716	1.40847769299512	0.580370523131917	Cluster5	0.95400759916522
P48735	Isocitrate dehydrogenase [NADP], mitochondrial OS=Homo sapiens OX=9606 GN=IDH2 PE=1 SV=2	IDH2	1.87624275571165	0.925623444460828	0.605606866937448	0.388790399335112	Cluster6	0.941136898247805
P48960	Adhesion G protein-coupled receptor E5 OS=Homo sapiens OX=9606 GN=ADGRE5 PE=1 SV=4	ADGRE5	0.44674588844897	1.03694437377121	1.32568530149048	1.285936654434	Cluster4	0.674241872770989
P49137	MAP kinase-activated protein kinase 2 OS=Homo sapiens OX=9606 GN=MAPKAPK2 PE=1 SV=1	MAPKAPK2	0.688769517004522	1.35917020900885	1.10755907244804	0.533348347233987	Cluster5	0.393741853410212
P49326	Flavin-containing monooxygenase 5 OS=Homo sapiens OX=9606 GN=FMO5 PE=1 SV=2	FMO5	1.14414404238932	1.00374163274113	1.06282453387247	0.367869372991205	Cluster2	0.792651095334104
P49768	Presenilin-1 OS=Homo sapiens OX=9606 GN=PSEN1 PE=1 SV=1	PSEN1	0.391057789746423	0.882473164200095	0.387104473650129	2.76136251333004	Cluster1	0.561871135032329
P49789	Bis(5'-adenosyl)-triphosphatase OS=Homo sapiens OX=9606 GN=FHIT PE=1 SV=3	FHIT	1.55400890407457	0.970874782917128	0.625432273714759	0.534489509339169	Cluster6	0.964808048220515
P49815	Tuberin OS=Homo sapiens OX=9606 GN=TSC2 PE=1 SV=2	TSC2	2.00407664110373	1.07585872440796	0.751931986123815	0.333511324281939	Cluster2	0.577402725911429
P49913	Cathelicidin antimicrobial peptide OS=Homo sapiens OX=9606 GN=CAMP PE=1 SV=1	CAMP	0.0810230624968843	1.13490988098475	0.788738630059062	1.54896854440324	Cluster4	0.655159907519852
P50238	Cysteine-rich protein 1 OS=Homo sapiens OX=9606 GN=CRIP1 PE=1 SV=3	CRIP1	1.11699450515258	0.999917244300719	1.28728782934421	0.393700631803735	Cluster2	0.640643668804079
P50440	Glycine amidinotransferase, mitochondrial OS=Homo sapiens OX=9606 GN=GATM PE=1 SV=1	GATM	1.82047996291364	0.952513776575346	0.584142687580872	0.464295359395204	Cluster6	0.984628725675152
P50453	Serpin B9 OS=Homo sapiens OX=9606 GN=SERPINB9 PE=1 SV=1	SERPINB9	0.450796095768804	1.10771811515226	1.27212738264747	1.25403760964719	Cluster4	0.605338457367025
P50454	Serpin H1 OS=Homo sapiens OX=9606 GN=SERPINH1 PE=1 SV=2	SERPINH1	0.54743509632777	0.788364806763443	0.718698791271193	2.41825195845638	Cluster1	0.8510917293274
P50479	PDZ and LIM domain protein 4 OS=Homo sapiens OX=9606 GN=PDLIM4 PE=1 SV=2	PDLIM4	0.387216168146029	0.783632487318008	0.693039758596677	2.70416737890892	Cluster1	0.591343360581452
P51159	Ras-related protein Rab-27A OS=Homo sapiens OX=9606 GN=RAB27A PE=1 SV=3	RAB27A	1.45046633555782	0.980927904844157	0.927229565380318	0.462064291326548	Cluster2	0.883318894765683
P51164	Potassium-transporting ATPase subunit beta OS=Homo sapiens OX=9606 GN=ATP4B PE=1 SV=1	ATP4B	2.23381115690113	0.999972353619688	0.0886008552336665	0.0328330795463703	Cluster6	0.654660647630507
P51452	Dual specificity protein phosphatase 3 OS=Homo sapiens OX=9606 GN=DUSP3 PE=1 SV=1	DUSP3	0.900049121657973	0.771837435901434	0.749852245171653	1.86739179590341	Cluster1	0.581674931260439
O14732	Inositol monophosphatase 2 OS=Homo sapiens OX=9606 GN=IMPA2 PE=1 SV=1	IMPA2	1.40407628052406	1.07633241124807	0.392398612021085	0.280873929534606	Cluster6	0.638462714081138
P51606	N-acylglucosamine 2-epimerase OS=Homo sapiens OX=9606 GN=RENBP PE=1 SV=3	RENBP	0.380005308285169	0.850249200786168	0.88153842932482	1.64526280821867	Cluster4	0.841939026020779
P51636	Caveolin-2 OS=Homo sapiens OX=9606 GN=CAV2 PE=1 SV=2	CAV2	0.66475663765483	0.791182276395502	0.628130236132272	2.37389627472609	Cluster1	0.881204969284775
P51648	Aldehyde dehydrogenase family 3 member A2 OS=Homo sapiens OX=9606 GN=ALDH3A2 PE=1 SV=1	ALDH3A2	1.42720792167254	1.05322820670259	0.85497140921437	0.496888693615737	Cluster2	0.816777494044334
P51689	Arylsulfatase D OS=Homo sapiens OX=9606 GN=ARSD PE=1 SV=2	ARSD	1.51372512657872	0.896440168489889	0.525264653139285	0.378047303575112	Cluster6	0.926548967881334
P51809	Vesicle-associated membrane protein 7 OS=Homo sapiens OX=9606 GN=VAMP7 PE=1 SV=3	VAMP7	0.724287729617161	0.490184589432199	0.955966873922357	2.08446851231217	Cluster1	0.503916010772875
P51884	Lumican OS=Homo sapiens OX=9606 GN=LUM PE=1 SV=2	LUM	0.936846360328886	0.751300279514717	0.643389953847569	2.00269510946323	Cluster3	0.71600998655518
P51888	Prolargin OS=Homo sapiens OX=9606 GN=PRELP PE=1 SV=1	PRELP	0.509774856549166	0.588035422599303	0.659083783653653	2.86465890579681	Cluster1	0.953961908369906
P51911	Calponin-1 OS=Homo sapiens OX=9606 GN=CNN1 PE=1 SV=2	CNN1	0.343122324644351	0.450667874571833	0.433785195667411	3.6586369076746	Cluster1	0.986149655652736
P52292	Importin subunit alpha-1 OS=Homo sapiens OX=9606 GN=KPNA2 PE=1 SV=1	KPNA2	0.157265757112731	0.751573962025113	0.743468596818245	2.32060988452761	Cluster4	0.837973689521323
A0A0B4J1X8	Immunoglobulin heavy variable 3-43 OS=Homo sapiens OX=9606 GN=IGHV3-43 PE=3 SV=1	IGHV3-43	0.431050537543384	0.494816958204751	1.05261537751168	1.71073470675604	Cluster4	0.453475176518118
P52566	Rho GDP-dissociation inhibitor 2 OS=Homo sapiens OX=9606 GN=ARHGDIB PE=1 SV=3	ARHGDIB	0.468085976175345	1.22363218975777	1.3696131264487	0.90800306142726	Cluster5	0.941235524127722
P52758	2-iminobutanoate/2-iminopropanoate deaminase OS=Homo sapiens OX=9606 GN=RIDA PE=1 SV=1	RIDA	1.21362285106531	0.814624960769953	0.67489538654671	1.72801809812741	Cluster3	0.913919169367612
P52895	Aldo-keto reductase family 1 member C2 OS=Homo sapiens OX=9606 GN=AKR1C2 PE=1 SV=3	AKR1C2	1.40127585135711	1.13509026991677	0.820253942221573	0.46506990475681	Cluster2	0.815106173128741
P53671	LIM domain kinase 2 OS=Homo sapiens OX=9606 GN=LIMK2 PE=1 SV=1	LIMK2	1.47981612767472	0.980397386040396	0.483132557252499	0.643293037369826	Cluster6	0.641338303686986
P53814	Smoothelin OS=Homo sapiens OX=9606 GN=SMTN PE=1 SV=7	SMTN	0.3939110316507	0.524560265545707	0.61323058249474	3.20244718046327	Cluster1	0.892600855028432
O14786	Neuropilin-1 OS=Homo sapiens OX=9606 GN=NRP1 PE=1 SV=3	NRP1	0.529211440701196	0.876226049198552	0.799280629417011	1.75870807120464	Cluster1	0.465244692740987
P53999	Activated RNA polymerase II transcriptional coactivator p15 OS=Homo sapiens OX=9606 GN=SUB1 PE=1 SV=3	SUB1	0.550139956502155	1.21580494584921	1.37402608393868	0.790043520564915	Cluster5	0.954104799407274
P54289	Voltage-dependent calcium channel subunit alpha-2/delta-1 OS=Homo sapiens OX=9606 GN=CACNA2D1 PE=1 SV=3	CACNA2D1	0.825713650084755	0.796798446925378	0.708278718202558	2.00381377718096	Cluster1	0.763067919590348
P54709	Sodium/potassium-transporting ATPase subunit beta-3 OS=Homo sapiens OX=9606 GN=ATP1B3 PE=1 SV=1	ATP1B3	0.418049258456971	0.986779452210764	1.17954439534063	1.62344034098744	Cluster4	0.972566442804035
P54753	Ephrin type-B receptor 3 OS=Homo sapiens OX=9606 GN=EPHB3 PE=1 SV=2	EPHB3	1.45319854899656	1.00402044292281	0.904681496518776	0.457149267342763	Cluster2	0.90388161926563
P55001	Microfibrillar-associated protein 2 OS=Homo sapiens OX=9606 GN=MFAP2 PE=1 SV=1	MFAP2	0.734766016777263	0.754535906154269	0.572213196431172	2.40772732095593	Cluster1	0.681592696678656
P55008	Allograft inflammatory factor 1 OS=Homo sapiens OX=9606 GN=AIF1 PE=1 SV=1	AIF1	0.310399184546583	1.12915700588859	1.10369035740691	1.34032977051016	Cluster4	0.675557607916452
P55145	Mesencephalic astrocyte-derived neurotrophic factor OS=Homo sapiens OX=9606 GN=MANF PE=1 SV=3	MANF	0.68991339950081	1.27814012824286	1.33141198417201	0.550801732126472	Cluster5	0.466012314058276
P55160	Nck-associated protein 1-like OS=Homo sapiens OX=9606 GN=NCKAP1L PE=1 SV=3	NCKAP1L	0.118128104195708	1.21857565066494	1.37827784724725	0.545655701033854	Cluster5	0.944244865507008
O14815	Calpain-9 OS=Homo sapiens OX=9606 GN=CAPN9 PE=1 SV=1	CAPN9	1.43836588344327	1.16318344034005	0.716891146419897	0.363119059593555	Cluster2	0.748207851882875
P55259	Pancreatic secretory granule membrane major glycoprotein GP2 OS=Homo sapiens OX=9606 GN=GP2 PE=1 SV=3	GP2	0.347607508329235	1.05913922777897	1.39143549500245	0.679903775552728	Cluster5	0.964344157801067
P55268	Laminin subunit beta-2 OS=Homo sapiens OX=9606 GN=LAMB2 PE=1 SV=2	LAMB2	0.710336537009861	0.77056497635741	0.58513913799663	2.40093902295414	Cluster1	0.755624605825138
P55287	Cadherin-11 OS=Homo sapiens OX=9606 GN=CDH11 PE=1 SV=2	CDH11	0.509361281947512	0.723348526162847	0.841837926934358	2.5238120512089	Cluster1	0.710063991049888
P55809	Succinyl-CoA:3-ketoacid coenzyme A transferase 1, mitochondrial OS=Homo sapiens OX=9606 GN=OXCT1 PE=1 SV=1	OXCT1	1.61171049659179	0.965109354878496	0.66144650910086	0.642600459143277	Cluster6	0.900544850760973
P56199	Integrin alpha-1 OS=Homo sapiens OX=9606 GN=ITGA1 PE=1 SV=2	ITGA1	0.84733929235141	0.829841800733075	0.709334037601827	1.92022730397052	Cluster1	0.680724215664763
P56277	Cx9C motif-containing protein 4 OS=Homo sapiens OX=9606 GN=CMC4 PE=1 SV=1	CMC4	1.57266359870595	0.924365115230769	0.814364457444502	0.532910242928157	Cluster6	0.679527619234869
Q5VTU8	ATP synthase subunit epsilon-like protein, mitochondrial OS=Homo sapiens OX=9606 GN=ATP5F1EP2 PE=1 SV=1	ATP5F1EP2	1.69296027743124	0.941374990039921	0.603924478240652	0.523480508576369	Cluster6	0.965246296560566
P56556	NADH dehydrogenase [ubiquinone] 1 alpha subcomplex subunit 6 OS=Homo sapiens OX=9606 GN=NDUFA6 PE=1 SV=4	NDUFA6	1.67886653005108	0.856021073745334	0.750550575098462	0.571842731657672	Cluster6	0.830291083633054
P56856	Claudin-18 OS=Homo sapiens OX=9606 GN=CLDN18 PE=1 SV=1	CLDN18	1.42899127718862	1.04091120536408	0.680611117043753	0.548459201210624	Cluster6	0.86585416039645
P57087	Junctional adhesion molecule B OS=Homo sapiens OX=9606 GN=JAM2 PE=1 SV=1	JAM2	0.820400740323486	0.735591856441619	0.544762211314074	2.87206888227247	Cluster1	0.480315718560747
P58335	Anthrax toxin receptor 2 OS=Homo sapiens OX=9606 GN=ANTXR2 PE=1 SV=5	ANTXR2	0.585151140038733	0.725020685429798	0.795611535386975	1.91034636894998	Cluster1	0.816236640582948
P59666	Neutrophil defensin 3 OS=Homo sapiens OX=9606 GN=DEFA3 PE=1 SV=1	DEFA3	0.0557292654460495	1.08108238619622	1.38074076804469	1.25153600319257	Cluster4	0.510326195572914
O14879	Interferon-induced protein with tetratricopeptide repeats 3 OS=Homo sapiens OX=9606 GN=IFIT3 PE=1 SV=1	IFIT3	0.352120820737611	0.480490240403554	0.517455346985016	2.98899100336393	Cluster1	0.927892244645687
P60468	Protein transport protein Sec61 subunit beta OS=Homo sapiens OX=9606 GN=SEC61B PE=1 SV=2	SEC61B	1.07624488251304	1.17507923456055	1.16184585045836	0.380245048702057	Cluster2	0.684386043996617
P60660	Myosin light polypeptide 6 OS=Homo sapiens OX=9606 GN=MYL6 PE=1 SV=2	MYL6	0.621267021198832	0.591228064871051	0.666304913669265	2.68180000039128	Cluster1	0.937998777326514
P60981	Destrin OS=Homo sapiens OX=9606 GN=DSTN PE=1 SV=3	DSTN	0.830401908165019	0.786324161697738	0.734856572904637	1.9726260358489	Cluster1	0.809681124857574
P61018	Ras-related protein Rab-4B OS=Homo sapiens OX=9606 GN=RAB4B PE=1 SV=1	RAB4B	0.445288423994745	0.797226651662584	1.17713736576306	2.2197409057469	Cluster4	0.735973644221362
P61601	Neurocalcin-delta OS=Homo sapiens OX=9606 GN=NCALD PE=1 SV=2	NCALD	0.432117440225035	0.700294655414906	0.727055609650545	2.71079844206426	Cluster1	0.72850509659536
P61626	Lysozyme C OS=Homo sapiens OX=9606 GN=LYZ PE=1 SV=1	LYZ	1.48379869545519	1.12518541044753	0.923686404475087	0.200994234433279	Cluster2	0.927885449120231
O14933	Ubiquitin/ISG15-conjugating enzyme E2 L6 OS=Homo sapiens OX=9606 GN=UBE2L6 PE=1 SV=4	UBE2L6	0.566527921158611	0.948214771132762	0.785465085523064	1.92837400635118	Cluster1	0.550741546388228
P63267	Actin, gamma-enteric smooth muscle OS=Homo sapiens OX=9606 GN=ACTG2 PE=1 SV=1	ACTG2	0.395566907781755	0.62771630463488	0.891820549676857	1.81367217842988	Cluster4	0.572159843394374
P68871	Hemoglobin subunit beta OS=Homo sapiens OX=9606 GN=HBB PE=1 SV=2	HBB	0.873106797713082	0.731541538375739	0.717001118799363	2.01752581766771	Cluster1	0.602533824009799
P69891	Hemoglobin subunit gamma-1 OS=Homo sapiens OX=9606 GN=HBG1 PE=1 SV=2	HBG1	0.496812859102348	0.484444516927165	0.755586540615561	2.89473412503238	Cluster1	0.771385844477834
P69905	Hemoglobin subunit alpha OS=Homo sapiens OX=9606 GN=HBA2 PE=1 SV=2	HBA2	0.841399436245018	0.774283173724289	0.743077845711677	1.96185931647851	Cluster1	0.786206744040913
P79483	HLA class II histocompatibility antigen, DR beta 3 chain OS=Homo sapiens OX=9606 GN=HLA-DRB3 PE=1 SV=1	HLA-DRB3	0.392013110103564	0.966617683755231	1.76579261111994	0.430468586971907	Cluster5	0.649576046439522
P80188	Neutrophil gelatinase-associated lipocalin OS=Homo sapiens OX=9606 GN=LCN2 PE=1 SV=2	LCN2	0.287870189430766	1.41468240507393	1.35534631686397	0.913151632946977	Cluster5	0.812731689648176
P80303	Nucleobindin-2 OS=Homo sapiens OX=9606 GN=NUCB2 PE=1 SV=3	NUCB2	1.11659182468814	1.04659448121304	1.18836170700252	0.472677980644424	Cluster2	0.69010820917134
P80748	Immunoglobulin lambda variable 3-21 OS=Homo sapiens OX=9606 GN=IGLV3-21 PE=1 SV=2	IGLV3-21	0.445572745850495	1.01273628364045	1.33374102417524	1.17331810596333	Cluster4	0.533863753559363
P82094	TATA element modulatory factor OS=Homo sapiens OX=9606 GN=TMF1 PE=1 SV=2	TMF1	0.436027627456131	1.04380156543126	1.58082632466129	0.878688964902637	Cluster5	0.812918676790028
O15037	Protein KHNYN OS=Homo sapiens OX=9606 GN=KHNYN PE=1 SV=3	KHNYN	1.29097056197252	1.03325380137172	0.760190332626025	0.493511824178356	Cluster2	0.645470655243439
P84157	Matrix-remodeling-associated protein 7 OS=Homo sapiens OX=9606 GN=MXRA7 PE=1 SV=1	MXRA7	0.598049186641281	0.663756583622171	0.755966425754718	2.47334170597274	Cluster1	0.933439518139995
P98088	Mucin-5AC OS=Homo sapiens OX=9606 GN=MUC5AC PE=1 SV=4	MUC5AC	1.64612241005697	1.01545993826618	0.796079317235565	0.313507501661925	Cluster2	0.904541478796772
P98095	Fibulin-2 OS=Homo sapiens OX=9606 GN=FBLN2 PE=1 SV=2	FBLN2	0.381668740779735	0.558518951199298	0.437450758640355	3.43354232407092	Cluster1	0.940527516548433
O15061	Synemin OS=Homo sapiens OX=9606 GN=SYNM PE=1 SV=3	SYNM	0.147491306808191	0.205155085512862	0.270869935194152	4.56472550872717	Cluster1	0.928649586208916
P98171	Rho GTPase-activating protein 4 OS=Homo sapiens OX=9606 GN=ARHGAP4 PE=1 SV=2	ARHGAP4	0.254425085946915	1.38320730562667	1.03777082303544	0.746530188333434	Cluster5	0.759706435155989
Q00013	55 kDa erythrocyte membrane protein OS=Homo sapiens OX=9606 GN=MPP1 PE=1 SV=2	MPP1	0.582601620017772	0.769969671257996	0.892895756123296	1.81875064391472	Cluster1	0.582339953792072
Q00978	Interferon regulatory factor 9 OS=Homo sapiens OX=9606 GN=IRF9 PE=1 SV=1	IRF9	0.600158334140102	0.736545742964003	0.779367459847284	1.78396804658363	Cluster1	0.842807489965833
Q01469	Fatty acid-binding protein 5 OS=Homo sapiens OX=9606 GN=FABP5 PE=1 SV=3	FABP5	1.56003863471185	0.972954959869961	0.763736274217434	0.554905196801127	Cluster6	0.897370125888362
Q01484	Ankyrin-2 OS=Homo sapiens OX=9606 GN=ANK2 PE=1 SV=4	ANK2	0.657203623982633	0.721532282406311	0.598360129985513	2.95298535471984	Cluster1	0.916195571164149
O15075	Serine/threonine-protein kinase DCLK1 OS=Homo sapiens OX=9606 GN=DCLK1 PE=1 SV=2	DCLK1	0.429870968473794	0.368233960064537	0.34938468532695	3.70770393342402	Cluster1	0.860433821443712
Q01581	Hydroxymethylglutaryl-CoA synthase, cytoplasmic OS=Homo sapiens OX=9606 GN=HMGCS1 PE=1 SV=2	HMGCS1	0.726173126982207	1.07577428013816	1.4783948764709	0.439315432817455	Cluster5	0.326701565836511
Q01995	Transgelin OS=Homo sapiens OX=9606 GN=TAGLN PE=1 SV=4	TAGLN	0.389291498777915	0.477466343134244	0.470099622783091	3.49471380295712	Cluster1	0.992892829171056
Q02108	Guanylate cyclase soluble subunit alpha-1 OS=Homo sapiens OX=9606 GN=GUCY1A1 PE=1 SV=2	GUCY1A1	0.0413623872696898	0.0744335273062193	0.0432317210479813	2.88295786290523	Cluster1	0.941369194210735
Q02153	Guanylate cyclase soluble subunit beta-1 OS=Homo sapiens OX=9606 GN=GUCY1B1 PE=1 SV=1	GUCY1B1	0.136071438985828	0.254835725168562	0.214356564127734	4.10120351680165	Cluster1	0.9367939011355
Q02252	Methylmalonate-semialdehyde dehydrogenase [acylating], mitochondrial OS=Homo sapiens OX=9606 GN=ALDH6A1 PE=1 SV=2	ALDH6A1	1.78617583889517	0.95164738304735	0.637066503467972	0.437665411884251	Cluster6	0.957609718501325
Q02318	Sterol 26-hydroxylase, mitochondrial OS=Homo sapiens OX=9606 GN=CYP27A1 PE=1 SV=1	CYP27A1	0.861644145242855	0.626156235263508	0.975519944062311	1.90262614436476	Cluster1	0.533510539519526
Q02809	Procollagen-lysine,2-oxoglutarate 5-dioxygenase 1 OS=Homo sapiens OX=9606 GN=PLOD1 PE=1 SV=2	PLOD1	0.5440667262231	0.812199430617472	0.851166457356009	2.18885107870512	Cluster1	0.645168489892811
Q02817	Mucin-2 OS=Homo sapiens OX=9606 GN=MUC2 PE=1 SV=2	MUC2	0.0283383818994409	0.0448340029704192	2.39032430392524	0.941882925430703	Cluster4	0.427865932817923
Q03001	Dystonin OS=Homo sapiens OX=9606 GN=DST PE=1 SV=4	DST	1.50740309504287	0.706048092024342	0.542673985103773	1.23732368136739	Cluster3	0.482338426115824
Q03013	Glutathione S-transferase Mu 4 OS=Homo sapiens OX=9606 GN=GSTM4 PE=1 SV=3	GSTM4	0.807352907064724	1.37436887584513	1.20492218850826	0.291827611840557	Cluster2	0.489227202806715
Q03169	Tumor necrosis factor alpha-induced protein 2 OS=Homo sapiens OX=9606 GN=TNFAIP2 PE=1 SV=2	TNFAIP2	0.467588030689675	1.11034751874591	1.30797196043917	1.17113873518785	Cluster4	0.457657711371931
Q03403	Trefoil factor 2 OS=Homo sapiens OX=9606 GN=TFF2 PE=1 SV=2	TFF2	1.54989145528153	0.74965937167928	0.892336770815578	0.42433720667082	Cluster2	0.548072765038622
Q03426	Mevalonate kinase OS=Homo sapiens OX=9606 GN=MVK PE=1 SV=1	MVK	1.425672924834	0.884906061591372	1.05817670234886	0.262488622451513	Cluster2	0.825842075713158
Q03518	Antigen peptide transporter 1 OS=Homo sapiens OX=9606 GN=TAP1 PE=1 SV=3	TAP1	0.541314695121478	0.979311265694248	1.20987395317872	1.40425012900832	Cluster4	0.941667731131743
Q03519	Antigen peptide transporter 2 OS=Homo sapiens OX=9606 GN=TAP2 PE=1 SV=1	TAP2	0.508717081804545	0.967371129530483	1.254006437102	1.40485802734444	Cluster4	0.901703486221004
Q03701	CCAAT/enhancer-binding protein zeta OS=Homo sapiens OX=9606 GN=CEBPZ PE=1 SV=3	CEBPZ	0.649060777048571	0.819736732349036	1.00292086094764	1.88296644306137	Cluster1	0.533979528396404
Q05193	Dynamin-1 OS=Homo sapiens OX=9606 GN=DNM1 PE=1 SV=2	DNM1	0.740673855751795	0.880124592501575	0.725984740064188	2.21509520338627	Cluster1	0.890985769594823
Q05639	Elongation factor 1-alpha 2 OS=Homo sapiens OX=9606 GN=EEF1A2 PE=1 SV=1	EEF1A2	1.7287650849783	1.45074736465791	0.276116215928964	0.248272896798941	Cluster6	0.591516871651312
Q05682	Caldesmon OS=Homo sapiens OX=9606 GN=CALD1 PE=1 SV=3	CALD1	0.448435459616008	0.511249459145005	0.576621113394251	3.1955409517671	Cluster1	0.965905589321024
Q05707	Collagen alpha-1(XIV) chain OS=Homo sapiens OX=9606 GN=COL14A1 PE=1 SV=3	COL14A1	0.32149618485436	0.414460849392476	0.337257663497545	3.89017795338341	Cluster1	0.97606556743051
Q06033	Inter-alpha-trypsin inhibitor heavy chain H3 OS=Homo sapiens OX=9606 GN=ITIH3 PE=1 SV=2	ITIH3	0.181929330177798	0.595478126436248	0.584129898182516	2.53507544613882	Cluster4	0.556656364879951
Q06141	Regenerating islet-derived protein 3-alpha OS=Homo sapiens OX=9606 GN=REG3A PE=1 SV=1	REG3A	0.0398737734275931	1.03867808560938	2.18486380871381	0.153126588974281	Cluster5	0.913179669196448
Q06520	Sulfotransferase 2A1 OS=Homo sapiens OX=9606 GN=SULT2A1 PE=1 SV=3	SULT2A1	1.83000778919981	0.330961039468369	0.269517917127712	0.157073272672232	Cluster6	0.773964759913394
Q06828	Fibromodulin OS=Homo sapiens OX=9606 GN=FMOD PE=1 SV=2	FMOD	1.11263224534644	0.491035666867947	0.398799356893348	2.49629909633839	Cluster3	0.900125271269865
Q07507	Dermatopontin OS=Homo sapiens OX=9606 GN=DPT PE=1 SV=2	DPT	1.09239406109007	0.792447073450722	0.609241694412344	1.75887575657029	Cluster3	0.963111484986445
Q08431	Lactadherin OS=Homo sapiens OX=9606 GN=MFGE8 PE=1 SV=3	MFGE8	0.271867622277501	0.480132934775911	0.311027480904622	2.08866278267022	Cluster1	0.794048605817915
Q08495	Dematin OS=Homo sapiens OX=9606 GN=DMTN PE=1 SV=3	DMTN	0.928022120452778	1.3732256481061	0.503607994396348	1.29698206206302	Cluster3	0.332049789831727
Q08AF3	Schlafen family member 5 OS=Homo sapiens OX=9606 GN=SLFN5 PE=1 SV=1	SLFN5	0.37485403618593	1.21977880616333	1.28683744705742	1.17779456588997	Cluster5	0.450713107350406
Q0VD83	Apolipoprotein B receptor OS=Homo sapiens OX=9606 GN=APOBR PE=1 SV=3	APOBR	0.260450128079148	0.832171161348621	1.31363213085065	1.44794328752228	Cluster4	0.835788699320232
Q0ZGT2	Nexilin OS=Homo sapiens OX=9606 GN=NEXN PE=1 SV=1	NEXN	0.482591810229754	0.554163433130471	0.608377108162007	3.03230147271665	Cluster1	0.97069944205877
Q10588	ADP-ribosyl cyclase/cyclic ADP-ribose hydrolase 2 OS=Homo sapiens OX=9606 GN=BST1 PE=1 SV=2	BST1	0.618419044009464	0.861144230288384	0.886849866163429	1.95038028930807	Cluster1	0.657157295450625
Q10981	Galactoside alpha-(1,2)-fucosyltransferase 2 OS=Homo sapiens OX=9606 GN=FUT2 PE=1 SV=1	FUT2	1.24836788091246	1.33311247156316	0.730859117004519	0.552263797862791	Cluster2	0.463947794155198
Q12805	EGF-containing fibulin-like extracellular matrix protein 1 OS=Homo sapiens OX=9606 GN=EFEMP1 PE=1 SV=2	EFEMP1	0.654801009774103	0.783863037162697	0.694610805680649	2.30008772107382	Cluster1	0.962735151296853
Q12864	Cadherin-17 OS=Homo sapiens OX=9606 GN=CDH17 PE=1 SV=3	CDH17	0.0683444197378317	0.0852956204267505	1.93791222473843	0.75078969899467	Cluster4	0.394507787936191
O15195	Villin-like protein OS=Homo sapiens OX=9606 GN=VILL PE=1 SV=3	VILL	1.33413281751726	1.13983726596997	0.788994097204083	0.474071638617372	Cluster2	0.742922402010848
Q12955	Ankyrin-3 OS=Homo sapiens OX=9606 GN=ANK3 PE=1 SV=3	ANK3	1.60652691750435	0.988420721777007	0.844090658170327	0.341442553822464	Cluster2	0.90684097699764
Q12962	Transcription initiation factor TFIID subunit 10 OS=Homo sapiens OX=9606 GN=TAF10 PE=1 SV=1	TAF10	0.458582453496667	1.01256723944006	1.05355231009222	1.77012347844098	Cluster4	0.895220392864726
Q13087	Protein disulfide-isomerase A2 OS=Homo sapiens OX=9606 GN=PDIA2 PE=1 SV=2	PDIA2	1.75360101375212	0.887630377856744	0.660597698463745	0.415128425586581	Cluster6	0.866660470006977
Q13094	Lymphocyte cytosolic protein 2 OS=Homo sapiens OX=9606 GN=LCP2 PE=1 SV=1	LCP2	0.33384072268332	1.13926137021674	1.1023600681174	1.40496949308729	Cluster4	0.719583419598801
O15228	Dihydroxyacetone phosphate acyltransferase OS=Homo sapiens OX=9606 GN=GNPAT PE=1 SV=1	GNPAT	0.570029190646775	1.0371580789151	0.598281722466325	1.39874976183515	Cluster1	0.374925649760596
Q13228	Methanethiol oxidase OS=Homo sapiens OX=9606 GN=SELENBP1 PE=1 SV=2	SELENBP1	1.61735232577651	0.953315617330128	0.690917526711591	0.607621795272643	Cluster6	0.960078355376252
O15230	Laminin subunit alpha-5 OS=Homo sapiens OX=9606 GN=LAMA5 PE=1 SV=8	LAMA5	0.76577425204389	0.868057056884811	0.7204176857322	1.96862650800864	Cluster1	0.857267301476283
Q13315	Serine-protein kinase ATM OS=Homo sapiens OX=9606 GN=ATM PE=1 SV=4	ATM	0.277306145893164	1.35151168241267	1.38208764945499	0.496393141740445	Cluster5	0.90673033725682
Q13418	Integrin-linked protein kinase OS=Homo sapiens OX=9606 GN=ILK PE=1 SV=2	ILK	0.766135936276945	0.761680094048578	0.70407871215158	2.15215788628434	Cluster1	0.903041647471231
Q13423	NAD(P) transhydrogenase, mitochondrial OS=Homo sapiens OX=9606 GN=NNT PE=1 SV=3	NNT	1.64859159298398	1.03289623964596	0.649058486068692	0.504180521952043	Cluster6	0.949263900653959
Q13443	Disintegrin and metalloproteinase domain-containing protein 9 OS=Homo sapiens OX=9606 GN=ADAM9 PE=1 SV=1	ADAM9	0.628632396495948	0.836155732523162	0.994904398126169	2.08061494570943	Cluster1	0.570253358262156
Q13488	V-type proton ATPase 116 kDa subunit a 3 OS=Homo sapiens OX=9606 GN=TCIRG1 PE=1 SV=3	TCIRG1	0.499749720670391	0.994137802607074	1.26182495344506	1.32182495344506	Cluster4	0.813926666386118
Q13501	Sequestosome-1 OS=Homo sapiens OX=9606 GN=SQSTM1 PE=1 SV=1	SQSTM1	0.575077905355666	0.949826476016394	0.973691190672682	1.75210664193287	Cluster4	0.618242471205181
Q13509	Tubulin beta-3 chain OS=Homo sapiens OX=9606 GN=TUBB3 PE=1 SV=2	TUBB3	0.392188299436474	0.528495324288241	0.576273009818096	3.1026121245449	Cluster1	0.921858536272527
Q13541	Eukaryotic translation initiation factor 4E-binding protein 1 OS=Homo sapiens OX=9606 GN=EIF4EBP1 PE=1 SV=3	EIF4EBP1	0.539445515876714	0.484189244413217	0.459491973817222	2.51687326589284	Cluster1	0.853286685044191
Q13555	Calcium/calmodulin-dependent protein kinase type II subunit gamma OS=Homo sapiens OX=9606 GN=CAMK2G PE=1 SV=4	CAMK2G	0.749228616876521	0.780054129907519	0.790805581640975	2.01986750736247	Cluster1	0.98985422116209
Q13576	Ras GTPase-activating-like protein IQGAP2 OS=Homo sapiens OX=9606 GN=IQGAP2 PE=1 SV=4	IQGAP2	1.50458118468338	1.06552286557431	0.809759968450841	0.430203971937196	Cluster2	0.799598341509853
Q13636	Ras-related protein Rab-31 OS=Homo sapiens OX=9606 GN=RAB31 PE=1 SV=1	RAB31	0.551029842483025	0.783227503851428	0.853975310490014	1.88092339662556	Cluster1	0.584941968257619
Q13643	Four and a half LIM domains protein 3 OS=Homo sapiens OX=9606 GN=FHL3 PE=1 SV=4	FHL3	0.502016853174957	0.737926586811475	0.877006894642509	2.32457449805658	Cluster1	0.599022802206292
Q13683	Integrin alpha-7 OS=Homo sapiens OX=9606 GN=ITGA7 PE=1 SV=3	ITGA7	0.297010551646853	0.46133486530901	0.329359615263704	4.18715827963405	Cluster1	0.934731483644266
Q13825	Methylglutaconyl-CoA hydratase, mitochondrial OS=Homo sapiens OX=9606 GN=AUH PE=1 SV=1	AUH	1.70136273393074	0.86742580339377	0.607815018632703	0.646792888085565	Cluster6	0.788799626926814
Q13884	Beta-1-syntrophin OS=Homo sapiens OX=9606 GN=SNTB1 PE=1 SV=3	SNTB1	1.75337865235472	0.887105855736318	0.674050267589426	0.528197836479297	Cluster6	0.93728049909233
Q13938	Calcyphosin OS=Homo sapiens OX=9606 GN=CAPS PE=1 SV=2	CAPS	1.7286807494422	0.737912680333043	0.473959454276859	1.08917067392183	Cluster3	0.347439770752902
Q14005	Pro-interleukin-16 OS=Homo sapiens OX=9606 GN=IL16 PE=1 SV=4	IL16	0.309776449729524	1.35523039238309	1.64874049075426	0.529379000699683	Cluster5	0.903976301178189
Q14031	Collagen alpha-6(IV) chain OS=Homo sapiens OX=9606 GN=COL4A6 PE=1 SV=3	COL4A6	1.42319087920291	1.21166408246475	0.72556553344627	0.51228527794527	Cluster6	0.507967325979832
Q14112	Nidogen-2 OS=Homo sapiens OX=9606 GN=NID2 PE=1 SV=3	NID2	0.690553651726671	0.73311004653441	0.61725092334068	2.43862806759735	Cluster1	0.885770701118629
Q14137	Ribosome biogenesis protein BOP1 OS=Homo sapiens OX=9606 GN=BOP1 PE=1 SV=2	BOP1	0.283870729198349	0.718400619876331	1.0106446975029	1.58546434163156	Cluster4	0.976642234251333
Q14185	Dedicator of cytokinesis protein 1 OS=Homo sapiens OX=9606 GN=DOCK1 PE=1 SV=2	DOCK1	1.53729518969596	0.934987295189694	0.517378690966441	0.894852908963459	Cluster6	0.418591090429913
O15327	Inositol polyphosphate 4-phosphatase type II OS=Homo sapiens OX=9606 GN=INPP4B PE=1 SV=4	INPP4B	0.439717605583543	0.457742981960274	0.352007449557456	2.34777364794572	Cluster1	0.824323454158782
Q14195	Dihydropyrimidinase-related protein 3 OS=Homo sapiens OX=9606 GN=DPYSL3 PE=1 SV=1	DPYSL3	0.59554545322576	0.641140099115843	0.615820042416673	2.72124160786258	Cluster1	0.989016368440754
A0A0C4DH31	Immunoglobulin heavy variable 1-18 OS=Homo sapiens OX=9606 GN=IGHV1-18 PE=3 SV=1	IGHV1-18	0.549111388411129	0.754692336802924	1.331103738262	1.54763880478591	Cluster4	0.668822917389698
Q14289	Protein-tyrosine kinase 2-beta OS=Homo sapiens OX=9606 GN=PTK2B PE=1 SV=2	PTK2B	0.680785853917458	1.19359612741426	1.44080438236753	0.527220454451116	Cluster5	0.459099432146029
Q14314	Fibroleukin OS=Homo sapiens OX=9606 GN=FGL2 PE=1 SV=1	FGL2	0.413763332840724	0.968265710605992	1.23045259404352	1.58127754376463	Cluster4	0.958819615932108
Q14315	Filamin-C OS=Homo sapiens OX=9606 GN=FLNC PE=1 SV=3	FLNC	0.474603487868903	0.542531354429757	0.540724992859325	3.16321024726302	Cluster1	0.995397975043082
O15347	High mobility group protein B3 OS=Homo sapiens OX=9606 GN=HMGB3 PE=1 SV=4	HMGB3	0.608389351653456	0.874091805252124	1.06493221889585	1.90517324839712	Cluster4	0.522346474674934
Q14376	UDP-glucose 4-epimerase OS=Homo sapiens OX=9606 GN=GALE PE=1 SV=2	GALE	1.54630087980546	1.03578787388724	0.779531956727146	0.457568934370217	Cluster2	0.540807793341631
Q14515	SPARC-like protein 1 OS=Homo sapiens OX=9606 GN=SPARCL1 PE=1 SV=2	SPARCL1	0.119476264832049	0.131039283783626	0.0983275499198196	4.53936423935066	Cluster1	0.936334166334427
Q14573	Inositol 1,4,5-trisphosphate receptor type 3 OS=Homo sapiens OX=9606 GN=ITPR3 PE=1 SV=2	ITPR3	1.1884639312706	1.16789604005947	1.00158589881927	0.463081194775987	Cluster2	0.850614075794071
Q14624	Inter-alpha-trypsin inhibitor heavy chain H4 OS=Homo sapiens OX=9606 GN=ITIH4 PE=1 SV=4	ITIH4	0.587310714394362	0.691136694513122	0.681385364629829	2.56025083969402	Cluster1	0.986720969383289
Q14690	Protein RRP5 homolog OS=Homo sapiens OX=9606 GN=PDCD11 PE=1 SV=3	PDCD11	0.464342204618013	0.753748904973618	1.01794365679538	2.01203340157398	Cluster4	0.608727955289896
Q14699	Raftlin OS=Homo sapiens OX=9606 GN=RFTN1 PE=1 SV=4	RFTN1	0.452011603949044	1.26061328181735	1.22032670489234	1.10057261401188	Cluster5	0.569588148669211
Q14761	Protein tyrosine phosphatase receptor type C-associated protein OS=Homo sapiens OX=9606 GN=PTPRCAP PE=1 SV=1	PTPRCAP	0.138024466645672	1.33481324912584	1.45613285712684	0.391687737224244	Cluster5	0.95911167076323
Q14766	Latent-transforming growth factor beta-binding protein 1 OS=Homo sapiens OX=9606 GN=LTBP1 PE=1 SV=4	LTBP1	0.629132409690071	0.91018913163527	0.756187431245932	2.05673654114308	Cluster1	0.765216765944365
Q14767	Latent-transforming growth factor beta-binding protein 2 OS=Homo sapiens OX=9606 GN=LTBP2 PE=1 SV=3	LTBP2	0.238035181309571	0.728337382435292	0.61634785224216	3.12591937601946	Cluster1	0.413120850739399
O15382	Branched-chain-amino-acid aminotransferase, mitochondrial OS=Homo sapiens OX=9606 GN=BCAT2 PE=1 SV=2	BCAT2	1.78450725417686	0.941517777324959	0.63047558391456	0.46524907687542	Cluster6	0.984641525513064
Q14914	Prostaglandin reductase 1 OS=Homo sapiens OX=9606 GN=PTGR1 PE=1 SV=2	PTGR1	1.68811130862221	0.874889086933239	0.64980196840133	0.680796454064825	Cluster6	0.777952219734664
Q14956	Transmembrane glycoprotein NMB OS=Homo sapiens OX=9606 GN=GPNMB PE=1 SV=2	GPNMB	0.374595940879788	0.981827597332094	0.964444989392911	1.69256332571395	Cluster4	0.87528222348898
Q14997	Proteasome activator complex subunit 4 OS=Homo sapiens OX=9606 GN=PSME4 PE=1 SV=2	PSME4	2.51369736984522	0.864663383483061	0.758434354367355	0.861619222859616	Cluster6	0.583907282689879
Q14BN4	Sarcolemmal membrane-associated protein OS=Homo sapiens OX=9606 GN=SLMAP PE=1 SV=1	SLMAP	0.473491228584087	0.593989111556201	0.642925013639542	2.93439196933025	Cluster1	0.942506810172584
Q15011	Homocysteine-responsive endoplasmic reticulum-resident ubiquitin-like domain member 1 protein OS=Homo sapiens OX=9606 GN=HERPUD1 PE=1 SV=1	HERPUD1	0.334376577194264	1.3011980592471	1.35092966320086	0.583242452178374	Cluster5	0.933530840597429
Q15052	Rho guanine nucleotide exchange factor 6 OS=Homo sapiens OX=9606 GN=ARHGEF6 PE=1 SV=2	ARHGEF6	0.482034180908712	1.0038723031148	0.753974117568142	1.4956260510845	Cluster4	0.501073788899746
Q15061	WD repeat-containing protein 43 OS=Homo sapiens OX=9606 GN=WDR43 PE=1 SV=3	WDR43	0.500509618052653	0.796813690202444	1.19776265761501	1.34384089232997	Cluster4	0.823898233163068
Q15063	Periostin OS=Homo sapiens OX=9606 GN=POSTN PE=1 SV=2	POSTN	1.58480170824397	1.04106699401738	0.60206757722843	0.658095580765323	Cluster6	0.791346638771054
O15427	Monocarboxylate transporter 4 OS=Homo sapiens OX=9606 GN=SLC16A3 PE=1 SV=1	SLC16A3	0.512951881794021	0.918169953221083	1.11532748449663	1.58240261550585	Cluster4	0.959294919235634
Q15113	Procollagen C-endopeptidase enhancer 1 OS=Homo sapiens OX=9606 GN=PCOLCE PE=1 SV=2	PCOLCE	0.781135883829737	0.728019323671496	0.455820162425349	2.55253694511012	Cluster3	0.608231988436076
Q15118	[Pyruvate dehydrogenase (acetyl-transferring)] kinase isozyme 1, mitochondrial OS=Homo sapiens OX=9606 GN=PDK1 PE=1 SV=1	PDK1	0.328150731571067	1.35999995479541	1.22800386012413	0.915611726313682	Cluster5	0.770892878050186
O15438	ATP-binding cassette sub-family C member 3 OS=Homo sapiens OX=9606 GN=ABCC3 PE=1 SV=3	ABCC3	1.5117208181235	1.01524278946557	0.928390540938924	0.316968777208006	Cluster2	0.957131488725814
Q15124	Phosphoglucomutase-like protein 5 OS=Homo sapiens OX=9606 GN=PGM5 PE=1 SV=2	PGM5	0.740244309128861	0.712505300775251	0.677080888801057	2.30525425194224	Cluster1	0.898619818301058
Q15165	Serum paraoxonase/arylesterase 2 OS=Homo sapiens OX=9606 GN=PON2 PE=1 SV=4	PON2	0.727789430161242	0.741151548817986	0.737726794151614	2.18999834030373	Cluster1	0.977692948803375
Q15274	Nicotinate-nucleotide pyrophosphorylase [carboxylating] OS=Homo sapiens OX=9606 GN=QPRT PE=1 SV=3	QPRT	0.347310206680509	0.883134802418085	1.1821779544415	1.5547206580301	Cluster4	0.959306717427114
Q15306	Interferon regulatory factor 4 OS=Homo sapiens OX=9606 GN=IRF4 PE=1 SV=1	IRF4	0.292244117974592	1.29675285165295	1.27763228624514	0.486854835170304	Cluster5	0.886095025304038
Q15345	Leucine-rich repeat-containing protein 41 OS=Homo sapiens OX=9606 GN=LRRC41 PE=1 SV=3	LRRC41	0.580121840483009	1.39039796992978	0.980491043600423	0.487670009097665	Cluster5	0.43079899055023
Q15404	Ras suppressor protein 1 OS=Homo sapiens OX=9606 GN=RSU1 PE=1 SV=3	RSU1	0.751389360677755	0.801326716321869	0.73424570395962	2.06955732856113	Cluster1	0.959982078628241
Q15417	Calponin-3 OS=Homo sapiens OX=9606 GN=CNN3 PE=1 SV=1	CNN3	0.742540886892384	0.802328872945073	0.785566702116964	2.00434530706836	Cluster1	0.996172576368836
O15460	Prolyl 4-hydroxylase subunit alpha-2 OS=Homo sapiens OX=9606 GN=P4HA2 PE=1 SV=1	P4HA2	0.749822076871692	0.620256411605079	1.08331819452632	1.70095724463731	Cluster1	0.445098812726297
Q15493	Regucalcin OS=Homo sapiens OX=9606 GN=RGN PE=1 SV=1	RGN	1.41193307674698	0.724922307696105	0.252513574537675	1.32101620051284	Cluster3	0.514163941345668
Q15746	Myosin light chain kinase, smooth muscle OS=Homo sapiens OX=9606 GN=MYLK PE=1 SV=4	MYLK	0.589927563564561	0.632765876699852	0.589519288004539	2.78168090759657	Cluster1	0.97913156996518
Q15758	Neutral amino acid transporter B(0) OS=Homo sapiens OX=9606 GN=SLC1A5 PE=1 SV=2	SLC1A5	0.346801921616547	1.08762220780237	1.24901894757977	1.47483538450196	Cluster4	0.793840623814472
Q15785	Mitochondrial import receptor subunit TOM34 OS=Homo sapiens OX=9606 GN=TOMM34 PE=1 SV=2	TOMM34	0.637368495962907	0.730103016018906	1.05312147945509	1.86911051284463	Cluster1	0.469715712782013
Q15942	Zyxin OS=Homo sapiens OX=9606 GN=ZYX PE=1 SV=1	ZYX	0.580939704156926	0.774608370504028	0.873466670713236	2.15647788193871	Cluster1	0.715266640017544
Q16134	Electron transfer flavoprotein-ubiquinone oxidoreductase, mitochondrial OS=Homo sapiens OX=9606 GN=ETFDH PE=1 SV=2	ETFDH	1.59256813191219	0.995932837496173	0.741468023918356	0.505046510009908	Cluster6	0.830683374870269
Q16270	Insulin-like growth factor-binding protein 7 OS=Homo sapiens OX=9606 GN=IGFBP7 PE=1 SV=1	IGFBP7	0.278667975498778	0.572915433335497	0.408689691417659	3.14215319570535	Cluster1	0.787056153764031
Q16363	Laminin subunit alpha-4 OS=Homo sapiens OX=9606 GN=LAMA4 PE=1 SV=4	LAMA4	0.772432155596662	0.816192755087736	0.665830215883115	2.11831731014872	Cluster1	0.78478117284675
Q16527	Cysteine and glycine-rich protein 2 OS=Homo sapiens OX=9606 GN=CSRP2 PE=1 SV=3	CSRP2	0.531182682412929	0.831220775674194	0.93526373260758	2.05349921395793	Cluster1	0.431488571179885
Q16585	Beta-sarcoglycan OS=Homo sapiens OX=9606 GN=SGCB PE=1 SV=1	SGCB	0.733860420984654	0.834690737363514	0.853939417990847	2.06630565431684	Cluster1	0.960707740057891
Q16610	Extracellular matrix protein 1 OS=Homo sapiens OX=9606 GN=ECM1 PE=1 SV=2	ECM1	0.716665569396829	0.584756335557656	0.732893641634805	2.44852668011606	Cluster1	0.794419729887807
Q16643	Drebrin OS=Homo sapiens OX=9606 GN=DBN1 PE=1 SV=4	DBN1	0.918303338604372	0.776567855579074	0.616155598876627	2.03345981040988	Cluster3	0.717135813901111
Q16647	Prostacyclin synthase OS=Homo sapiens OX=9606 GN=PTGIS PE=1 SV=1	PTGIS	0.42706985402812	0.384985889802626	0.429102057721595	3.06634925354634	Cluster1	0.926755604828365
Q16651	Prostasin OS=Homo sapiens OX=9606 GN=PRSS8 PE=1 SV=1	PRSS8	0.743556414653675	0.405431186659566	1.01440084195343	2.13389596340354	Cluster1	0.422896048222103
Q16666	Gamma-interferon-inducible protein 16 OS=Homo sapiens OX=9606 GN=IFI16 PE=1 SV=3	IFI16	0.485686695875286	1.18467442887269	1.25453227614187	1.11265989866523	Cluster5	0.541647086559398
Q16719	Kynureninase OS=Homo sapiens OX=9606 GN=KYNU PE=1 SV=1	KYNU	0.0616470572537035	1.48391605592268	1.30236636187845	0.375614496843701	Cluster5	0.935505202244427
Q16790	Carbonic anhydrase 9 OS=Homo sapiens OX=9606 GN=CA9 PE=1 SV=2	CA9	2.19638161243079	0.930183126284109	0.275262484710881	0.196345553148421	Cluster6	0.885736943021747
Q16798	NADP-dependent malic enzyme, mitochondrial OS=Homo sapiens OX=9606 GN=ME3 PE=1 SV=2	ME3	1.71987474572326	0.772605421429627	0.394648016304519	0.267011269110949	Cluster6	0.977020239655174
Q16799	Reticulon-1 OS=Homo sapiens OX=9606 GN=RTN1 PE=1 SV=1	RTN1	0.558084267599294	1.39059310152155	1.27155127813791	0.54243516185608	Cluster5	0.605569162842915
Q16850	Lanosterol 14-alpha demethylase OS=Homo sapiens OX=9606 GN=CYP51A1 PE=1 SV=4	CYP51A1	0.872861026340564	0.989586230034068	1.40019312334956	0.474719240551597	Cluster2	0.401732234670159
Q16890	Tumor protein D53 OS=Homo sapiens OX=9606 GN=TPD52L1 PE=1 SV=1	TPD52L1	1.67197598279746	0.900149597962064	0.432173014945388	0.65326551933897	Cluster6	0.60389881094689
O43149	Zinc finger ZZ-type and EF-hand domain-containing protein 1 OS=Homo sapiens OX=9606 GN=ZZEF1 PE=1 SV=6	ZZEF1	1.13902352916432	1.04159298877962	1.17243963733768	0.470415767077549	Cluster2	0.715984544552465
Q2TAA2	Isoamyl acetate-hydrolyzing esterase 1 homolog OS=Homo sapiens OX=9606 GN=IAH1 PE=1 SV=1	IAH1	0.72040061915316	0.866628997536915	0.797836412519412	1.92270095618576	Cluster1	0.935938020511578
Q2UY09	Collagen alpha-1(XXVIII) chain OS=Homo sapiens OX=9606 GN=COL28A1 PE=2 SV=2	COL28A1	1.92566467118007	0.615037537982521	0.373476568462429	0.630940235587359	Cluster6	0.518714318974708
Q2WGJ9	Fer-1-like protein 6 OS=Homo sapiens OX=9606 GN=FER1L6 PE=2 SV=2	FER1L6	1.62508157599522	0.924224731839661	0.862935252456656	0.381637659562683	Cluster2	0.776448047489705
Q30154	HLA class II histocompatibility antigen, DR beta 5 chain OS=Homo sapiens OX=9606 GN=HLA-DRB5 PE=1 SV=1	HLA-DRB5	0.356349051758454	1.37577393194369	0.978092358229458	1.43467698710259	Cluster4	0.551131318380423
Q32P28	Prolyl 3-hydroxylase 1 OS=Homo sapiens OX=9606 GN=P3H1 PE=1 SV=2	P3H1	0.122343843620851	0.702485699214929	0.67623637136463	2.37074497232023	Cluster4	0.833560200546572
Q3KQU3	MAP7 domain-containing protein 1 OS=Homo sapiens OX=9606 GN=MAP7D1 PE=1 SV=1	MAP7D1	0.616908323787045	0.893597293919768	1.02032968511765	1.7037470457633	Cluster4	0.584591736895241
O43169	Cytochrome b5 type B OS=Homo sapiens OX=9606 GN=CYB5B PE=1 SV=3	CYB5B	0.82491190801342	0.746320096285262	0.688439622929858	2.11049255915719	Cluster1	0.715255958615886
Q4L180	Filamin A-interacting protein 1-like OS=Homo sapiens OX=9606 GN=FILIP1L PE=1 SV=2	FILIP1L	0.526765993747599	0.7305342717947	0.825234908861403	2.37619723839444	Cluster1	0.738871924538733
Q53EL6	Programmed cell death protein 4 OS=Homo sapiens OX=9606 GN=PDCD4 PE=1 SV=2	PDCD4	1.44941590156781	0.984840969791504	0.894880739615841	0.506293583537248	Cluster2	0.782652722899454
Q53GG5	PDZ and LIM domain protein 3 OS=Homo sapiens OX=9606 GN=PDLIM3 PE=1 SV=1	PDLIM3	0.576679108118689	0.639346491214974	0.650293160178578	2.70052186073163	Cluster1	0.993005117129592
Q53H82	Endoribonuclease LACTB2 OS=Homo sapiens OX=9606 GN=LACTB2 PE=1 SV=2	LACTB2	0.692070280459716	0.785192018653	0.966516043555503	1.83433248599766	Cluster1	0.674472574290802
Q53S33	BolA-like protein 3 OS=Homo sapiens OX=9606 GN=BOLA3 PE=1 SV=1	BOLA3	1.07370045456833	1.72782931043158	0.44802656960263	0.455641847124142	Cluster6	0.362153884126385
Q53SF7	Cordon-bleu protein-like 1 OS=Homo sapiens OX=9606 GN=COBLL1 PE=1 SV=3	COBLL1	1.99052956471506	0.893698727540254	0.599805813834306	0.273948840865552	Cluster6	0.645947446529701
Q53TN4	Plasma membrane ascorbate-dependent reductase CYBRD1 OS=Homo sapiens OX=9606 GN=CYBRD1 PE=1 SV=1	CYBRD1	1.1817424646022	1.01908742337043	0.473621418012921	1.4693549234267	Cluster3	0.567686102443358
Q5EBM0	UMP-CMP kinase 2, mitochondrial OS=Homo sapiens OX=9606 GN=CMPK2 PE=1 SV=3	CMPK2	1.0114048570186	0.740533340601599	0.76073821089268	1.97464718297424	Cluster3	0.585493101309326
Q5JRA6	Transport and Golgi organization protein 1 homolog OS=Homo sapiens OX=9606 GN=MIA3 PE=1 SV=1	MIA3	1.23091877395775	1.10645071609774	1.03982280909355	0.434211551276413	Cluster2	0.870326384922332
Q5QJE6	Deoxynucleotidyltransferase terminal-interacting protein 2 OS=Homo sapiens OX=9606 GN=DNTTIP2 PE=1 SV=2	DNTTIP2	0.514133324245109	1.0725683320837	1.27048258469089	1.2856315179606	Cluster4	0.708049598549565
Q5R3I4	Tetratricopeptide repeat protein 38 OS=Homo sapiens OX=9606 GN=TTC38 PE=1 SV=1	TTC38	1.61122355479005	0.827917663593792	0.858521158372729	0.553506434865123	Cluster6	0.587117878844264
Q5RI15	Cytochrome c oxidase assembly protein COX20, mitochondrial OS=Homo sapiens OX=9606 GN=COX20 PE=1 SV=2	COX20	1.02122934325506	0.902042813601453	0.504572840663717	1.38578327277928	Cluster3	0.667735531542594
Q5SRE7	Phytanoyl-CoA dioxygenase domain-containing protein 1 OS=Homo sapiens OX=9606 GN=PHYHD1 PE=1 SV=2	PHYHD1	1.52247658914446	0.956526543025552	0.666233752611015	0.37566949347517	Cluster6	0.523223890903219
Q5T8D3	Acyl-CoA-binding domain-containing protein 5 OS=Homo sapiens OX=9606 GN=ACBD5 PE=1 SV=1	ACBD5	0.61529252059805	0.840150643865834	1.16615132261166	1.7568110258489	Cluster4	0.645436937658814
Q5TBC7	Bcl-2-like protein 15 OS=Homo sapiens OX=9606 GN=BCL2L15 PE=1 SV=1	BCL2L15	1.66914987885959	0.62478005360259	0.66154711790939	1.28241389245776	Cluster3	0.419370231244456
Q5TEJ8	Protein THEMIS2 OS=Homo sapiens OX=9606 GN=THEMIS2 PE=1 SV=1	THEMIS2	0.158220927789592	1.40975713786493	1.09193001570844	0.550390142166662	Cluster5	0.870029318474998
Q5TH69	Brefeldin A-inhibited guanine nucleotide-exchange protein 3 OS=Homo sapiens OX=9606 GN=ARFGEF3 PE=1 SV=3	ARFGEF3	1.53962837589956	0.970359462133151	0.700985802474781	0.578052718984988	Cluster6	0.989557434467605
O43294	Transforming growth factor beta-1-induced transcript 1 protein OS=Homo sapiens OX=9606 GN=TGFB1I1 PE=1 SV=2	TGFB1I1	0.593069322050352	0.649962750019361	0.577290055727716	2.76951680830385	Cluster1	0.965725427112254
Q5VV41	Rho guanine nucleotide exchange factor 16 OS=Homo sapiens OX=9606 GN=ARHGEF16 PE=1 SV=1	ARHGEF16	1.55428667372446	0.914307062545244	0.757097119412165	0.548618288636239	Cluster6	0.872914197206667
O43301	Heat shock 70 kDa protein 12A OS=Homo sapiens OX=9606 GN=HSPA12A PE=1 SV=2	HSPA12A	1.21905034638752	0.853577342074385	0.54490916015597	1.57369472707317	Cluster3	0.772805161046263
Q63ZY3	KN motif and ankyrin repeat domain-containing protein 2 OS=Homo sapiens OX=9606 GN=KANK2 PE=1 SV=1	KANK2	0.875659429190078	0.808795678815112	0.67425238635442	1.96193875846057	Cluster1	0.484085895355914
Q658P3	Metalloreductase STEAP3 OS=Homo sapiens OX=9606 GN=STEAP3 PE=1 SV=2	STEAP3	1.69694221394675	0.967578261375536	0.493454103469232	0.5098653943132	Cluster6	0.845735949959659
Q687X5	Metalloreductase STEAP4 OS=Homo sapiens OX=9606 GN=STEAP4 PE=1 SV=1	STEAP4	1.0874965900334	0.789607284684254	0.609265949517228	1.69664007943645	Cluster3	0.957879092096229
Q68CQ7	Glycosyltransferase 8 domain-containing protein 1 OS=Homo sapiens OX=9606 GN=GLT8D1 PE=1 SV=2	GLT8D1	0.86625070758541	1.1361200664682	1.17714805574257	0.394568864404142	Cluster2	0.514228401316244
Q6BCY4	NADH-cytochrome b5 reductase 2 OS=Homo sapiens OX=9606 GN=CYB5R2 PE=1 SV=1	CYB5R2	0.839331625578717	0.742439791204799	0.543267033807796	2.47311069853431	Cluster3	0.565541998601049
Q6BDI9	Rab15 effector protein OS=Homo sapiens OX=9606 GN=REP15 PE=1 SV=4	REP15	1.32796229887574	1.23810416241131	0.373768406777948	0.434712661589031	Cluster6	0.55236203599724
Q6DKJ4	Nucleoredoxin OS=Homo sapiens OX=9606 GN=NXN PE=1 SV=2	NXN	0.563988685052533	0.521768634050389	0.579748790452044	3.49320217441847	Cluster1	0.936133403184493
Q6EEV4	DNA-directed RNA polymerase II subunit GRINL1A, isoforms 4/5 OS=Homo sapiens OX=9606 GN=POLR2M PE=1 SV=1	POLR2M	0.620531863956866	0.644925675981278	0.811149460603043	2.45512095686228	Cluster1	0.866414266860892
Q6JBY9	CapZ-interacting protein OS=Homo sapiens OX=9606 GN=RCSD1 PE=1 SV=1	RCSD1	0.447102247905128	1.19605069409303	1.58431383882749	0.65879982876151	Cluster5	0.884597413580048
Q6L9W6	Beta-1,4-N-acetylgalactosaminyltransferase 3 OS=Homo sapiens OX=9606 GN=B4GALNT3 PE=1 SV=2	B4GALNT3	1.50792923414275	0.998931917456919	0.527754090510295	0.660031318925229	Cluster6	0.682432921062548
Q6NUJ1	Proactivator polypeptide-like 1 OS=Homo sapiens OX=9606 GN=PSAPL1 PE=2 SV=2	PSAPL1	1.66683307357215	0.91050270527706	0.505709420927266	0.501728801341106	Cluster6	0.882999334530541
Q6P3R8	Serine/threonine-protein kinase Nek5 OS=Homo sapiens OX=9606 GN=NEK5 PE=2 SV=1	NEK5	0.191320441575126	0.701870742714486	0.687084049299555	1.89144408526729	Cluster4	0.809818611597708
Q6P5S2	Protein LEG1 homolog OS=Homo sapiens OX=9606 GN=LEG1 PE=1 SV=2	LEG1	0.449162768652576	0.940466504779055	1.76111345960917	0.272353185203871	Cluster5	0.425388959308022
Q6PCB0	von Willebrand factor A domain-containing protein 1 OS=Homo sapiens OX=9606 GN=VWA1 PE=1 SV=1	VWA1	0.578890428111048	0.802797856026715	0.6639454630214	2.43154937926125	Cluster1	0.885158535498181
Q6PIF6	Unconventional myosin-VIIb OS=Homo sapiens OX=9606 GN=MYO7B PE=1 SV=2	MYO7B	0.121484294577937	0.196880984790024	3.24129932800018	0.35918392335124	Cluster5	0.380827832317591
Q6ULP2	Aftiphilin OS=Homo sapiens OX=9606 GN=AFTPH PE=1 SV=3	AFTPH	1.11070605087799	1.05419185638378	1.13498885363553	0.400226478205374	Cluster2	0.729322741405077
Q6UVK1	Chondroitin sulfate proteoglycan 4 OS=Homo sapiens OX=9606 GN=CSPG4 PE=1 SV=2	CSPG4	0.752898986836819	0.550887063124417	0.559249127171723	2.59525951609348	Cluster1	0.575390423981132
O43490	Prominin-1 OS=Homo sapiens OX=9606 GN=PROM1 PE=1 SV=1	PROM1	0.189699515261402	0.228773464481998	0.0559709976102808	12.0853270421955	Cluster1	0.527783531996162
Q6UWW8	Carboxylesterase 3 OS=Homo sapiens OX=9606 GN=CES3 PE=1 SV=1	CES3	0.367527671214781	0.863968174466447	1.37520453149804	1.09515854975079	Cluster4	0.512806707751006
Q6UWY5	Olfactomedin-like protein 1 OS=Homo sapiens OX=9606 GN=OLFML1 PE=1 SV=2	OLFML1	0.715176457411055	0.752562691930114	0.342775701040937	3.37897029923578	Cluster3	0.576325059422528
Q6UX53	Thiol S-methyltransferase METTL7B OS=Homo sapiens OX=9606 GN=METTL7B PE=1 SV=2	METTL7B	0.674796260459538	0.695715337021995	1.22608411240426	1.8068085802284	Cluster4	0.38780363143549
Q6UX71	Plexin domain-containing protein 2 OS=Homo sapiens OX=9606 GN=PLXDC2 PE=1 SV=1	PLXDC2	0.589463244741336	0.586556610688534	0.462740958831565	3.04185877860784	Cluster1	0.805660270053392
Q6UXH1	Protein disulfide isomerase CRELD2 OS=Homo sapiens OX=9606 GN=CRELD2 PE=1 SV=1	CRELD2	0.46985382295954	1.17381676851289	1.49275924928058	0.727140318493972	Cluster5	0.932330840022651
Q6UXV4	MICOS complex subunit MIC27 OS=Homo sapiens OX=9606 GN=APOOL PE=1 SV=1	APOOL	1.67918289252392	0.935960420587566	0.591398293490303	0.690187590097305	Cluster6	0.744280145074271
Q6VMQ6	Activating transcription factor 7-interacting protein 1 OS=Homo sapiens OX=9606 GN=ATF7IP PE=1 SV=3	ATF7IP	0.493898513127327	0.952868633851799	0.893749223430009	1.78930008923495	Cluster4	0.620403828228397
Q6W4X9	Mucin-6 OS=Homo sapiens OX=9606 GN=MUC6 PE=1 SV=3	MUC6	1.59181374537894	0.795894868830399	1.02487448250506	0.174833806571187	Cluster2	0.819325879652291
Q6YHK3	CD109 antigen OS=Homo sapiens OX=9606 GN=CD109 PE=1 SV=2	CD109	1.28593227993969	0.842681703761265	0.479392903872849	1.58798966863929	Cluster3	0.705837726809397
Q6ZMP0	Thrombospondin type-1 domain-containing protein 4 OS=Homo sapiens OX=9606 GN=THSD4 PE=2 SV=2	THSD4	1.20261747082939	1.29733973059422	0.758835653466683	0.482414290219398	Cluster2	0.605762033678901
Q6ZS81	WD repeat- and FYVE domain-containing protein 4 OS=Homo sapiens OX=9606 GN=WDFY4 PE=1 SV=3	WDFY4	0.500584508829236	1.42552682800186	1.07441318100412	0.675092296657666	Cluster5	0.717365506252563
O43556	Epsilon-sarcoglycan OS=Homo sapiens OX=9606 GN=SGCE PE=1 SV=6	SGCE	0.695845388085238	0.725588220044589	0.800991859801938	2.16636179810235	Cluster1	0.952498930831984
Q70UQ0	Inhibitor of nuclear factor kappa-B kinase-interacting protein OS=Homo sapiens OX=9606 GN=IKBIP PE=1 SV=1	IKBIP	1.28056512007405	0.81136597283455	0.529600577727949	1.85045836541824	Cluster3	0.84863774298816
Q71RC2	La-related protein 4 OS=Homo sapiens OX=9606 GN=LARP4 PE=1 SV=3	LARP4	0.508789030527484	1.13186625282624	1.03858602721298	1.56569122425991	Cluster4	0.807988410284185
Q7L266	Isoaspartyl peptidase/L-asparaginase OS=Homo sapiens OX=9606 GN=ASRGL1 PE=1 SV=2	ASRGL1	0.22740487597754	1.21832103882276	1.41586234795577	0.392244001673067	Cluster5	0.881509426907812
Q7L311	Armadillo repeat-containing X-linked protein 2 OS=Homo sapiens OX=9606 GN=ARMCX2 PE=2 SV=1	ARMCX2	0.375681469761999	1.33357294205335	0.924495149308822	0.99492507147689	Cluster5	0.46668463461992
Q7L5Y1	Mitochondrial enolase superfamily member 1 OS=Homo sapiens OX=9606 GN=ENOSF1 PE=1 SV=1	ENOSF1	1.65358442480378	0.989031520022211	0.62055000970148	0.605251068208783	Cluster6	0.898468412328438
Q7L7V1	Putative pre-mRNA-splicing factor ATP-dependent RNA helicase DHX32 OS=Homo sapiens OX=9606 GN=DHX32 PE=1 SV=1	DHX32	1.64554520529539	0.76050096449713	0.570926653891743	0.659164986888642	Cluster6	0.672516067779971
Q7L8L6	FAST kinase domain-containing protein 5, mitochondrial OS=Homo sapiens OX=9606 GN=FASTKD5 PE=1 SV=1	FASTKD5	0.408535521662468	0.400758918080387	0.976616845847648	1.4046962381365	Cluster4	0.400736813227459
Q7LG56	Ribonucleoside-diphosphate reductase subunit M2 B OS=Homo sapiens OX=9606 GN=RRM2B PE=1 SV=1	RRM2B	0.763697526723238	0.989359670556203	0.847627348535667	2.51817865764385	Cluster1	0.8973648485248
Q7RTS1	Class A basic helix-loop-helix protein 15 OS=Homo sapiens OX=9606 GN=BHLHA15 PE=1 SV=1	BHLHA15	0.176033859820849	1.11575170874127	1.13563166874203	0.547169292761871	Cluster5	0.947904418254128
Q7Z3B1	Neuronal growth regulator 1 OS=Homo sapiens OX=9606 GN=NEGR1 PE=1 SV=3	NEGR1	0.541821541960858	0.765689238496891	0.523650665782116	1.70350661043453	Cluster1	0.682955374680339
Q7Z3D6	D-glutamate cyclase, mitochondrial OS=Homo sapiens OX=9606 GN=DGLUCY PE=1 SV=2	DGLUCY	1.70862025531193	1.11026687333399	0.554583450688521	0.467360849331824	Cluster6	0.854646764851766
Q7Z422	SUZ domain-containing protein 1 OS=Homo sapiens OX=9606 GN=SZRD1 PE=1 SV=1	SZRD1	0.568957329135177	0.509104314452849	0.525610091279976	2.90064468119318	Cluster1	0.898686285574184
Q7Z4G4	tRNA (guanine(10)-N2)-methyltransferase homolog OS=Homo sapiens OX=9606 GN=TRMT11 PE=1 SV=1	TRMT11	0.675701527163561	0.849356717027173	1.0167141901033	2.31607524573477	Cluster1	0.690510905359882
Q7Z4I7	LIM and senescent cell antigen-like-containing domain protein 2 OS=Homo sapiens OX=9606 GN=LIMS2 PE=1 SV=1	LIMS2	0.488212472968702	0.411512607468261	0.390597909904111	3.41216499196441	Cluster1	0.830922949971053
Q7Z4W1	L-xylulose reductase OS=Homo sapiens OX=9606 GN=DCXR PE=1 SV=2	DCXR	1.72477911467663	0.928343050111776	0.667240797552898	0.519455556488034	Cluster6	0.976096539271265
Q7Z5L7	Podocan OS=Homo sapiens OX=9606 GN=PODN PE=1 SV=2	PODN	0.421639521515317	0.520409055730835	0.679217099250193	3.06810148525548	Cluster1	0.845468549807738
Q7Z5R6	Amyloid beta A4 precursor protein-binding family B member 1-interacting protein OS=Homo sapiens OX=9606 GN=APBB1IP PE=1 SV=1	APBB1IP	0.388241548630015	1.24343080249565	1.41890149241327	0.618260009006603	Cluster5	0.929322863721335
Q7Z7G0	Target of Nesh-SH3 OS=Homo sapiens OX=9606 GN=ABI3BP PE=1 SV=2	ABI3BP	0.589740029412956	0.544081866328376	0.530680998166836	3.67099421218366	Cluster1	0.911081703726619
Q86UW7	Calcium-dependent secretion activator 2 OS=Homo sapiens OX=9606 GN=CADPS2 PE=1 SV=2	CADPS2	1.66943825725257	1.03309342014218	0.665844408172325	0.263247828865834	Cluster2	0.797191093002634
Q86UX2	Inter-alpha-trypsin inhibitor heavy chain H5 OS=Homo sapiens OX=9606 GN=ITIH5 PE=2 SV=2	ITIH5	0.727392280791258	0.71610561386031	0.620744705604553	3.28606971176634	Cluster1	0.872444084772177
Q86V48	Leucine zipper protein 1 OS=Homo sapiens OX=9606 GN=LUZP1 PE=1 SV=2	LUZP1	0.589217235533092	0.686764978727488	1.14802896047258	1.6829787914654	Cluster4	0.485875888655361
Q86VS8	Protein Hook homolog 3 OS=Homo sapiens OX=9606 GN=HOOK3 PE=1 SV=2	HOOK3	0.642530084314553	0.859332708042953	0.95508596497128	1.80334835524963	Cluster1	0.538545573025302
Q86WU2	Probable D-lactate dehydrogenase, mitochondrial OS=Homo sapiens OX=9606 GN=LDHD PE=1 SV=1	LDHD	1.61284327331515	0.959678784968421	0.83521189828067	0.38839906515362	Cluster2	0.780649350218279
Q86XK7	V-set and immunoglobulin domain-containing protein 1 OS=Homo sapiens OX=9606 GN=VSIG1 PE=1 SV=1	VSIG1	1.59616322679184	0.997734293992677	0.599804349622426	0.418894388779157	Cluster6	0.873350204178886
Q86XP6	Gastrokine-2 OS=Homo sapiens OX=9606 GN=GKN2 PE=1 SV=2	GKN2	1.61426385777636	1.09689383237985	0.823139853121884	0.198553685082843	Cluster2	0.974307979538398
Q86YB7	Enoyl-CoA hydratase domain-containing protein 2, mitochondrial OS=Homo sapiens OX=9606 GN=ECHDC2 PE=1 SV=2	ECHDC2	1.97266299226205	0.540478328983122	0.555709827860238	0.571301466613888	Cluster6	0.548148103808015
Q86YB8	ERO1-like protein beta OS=Homo sapiens OX=9606 GN=ERO1B PE=1 SV=2	ERO1B	1.43466194612532	1.05627678311904	0.654972149656527	0.217239512953849	Cluster2	0.918323773212126
Q86YS7	C2 domain-containing protein 5 OS=Homo sapiens OX=9606 GN=C2CD5 PE=1 SV=1	C2CD5	1.43778820960579	1.02243285685907	0.799995760178906	0.479566346712466	Cluster2	0.658196394439359
Q86YV0	RAS protein activator like-3 OS=Homo sapiens OX=9606 GN=RASAL3 PE=1 SV=2	RASAL3	0.203883125141553	1.33433672624958	1.39207564591717	0.507469097893691	Cluster5	0.964730310713905
Q8IUF8	Ribosomal oxygenase 2 OS=Homo sapiens OX=9606 GN=RIOX2 PE=1 SV=1	RIOX2	0.651676419822297	0.907671716455667	0.88515382844418	1.96984694547814	Cluster1	0.69866878008498
Q8IUI8	Cytokine receptor-like factor 3 OS=Homo sapiens OX=9606 GN=CRLF3 PE=1 SV=2	CRLF3	0.331160709865125	1.19441689584538	1.44640692976168	1.04202319679171	Cluster5	0.674773337349454
Q8IUR0	Trafficking protein particle complex subunit 5 OS=Homo sapiens OX=9606 GN=TRAPPC5 PE=1 SV=1	TRAPPC5	1.30492894082566	0.47785189690196	1.18823748261617	0.927338699380975	Cluster3	0.198332322565219
Q8IUZ5	5-phosphohydroxy-L-lysine phospho-lyase OS=Homo sapiens OX=9606 GN=PHYKPL PE=1 SV=1	PHYKPL	0.87201114230901	0.955872616572155	1.3790657852201	0.500775006670139	Cluster2	0.388330950233555
Q8IVF2	Protein AHNAK2 OS=Homo sapiens OX=9606 GN=AHNAK2 PE=1 SV=2	AHNAK2	0.214332057487121	0.135457610338166	0.230910123495611	4.62895031301863	Cluster1	0.812239131390833
Q8IVM0	Coiled-coil domain-containing protein 50 OS=Homo sapiens OX=9606 GN=CCDC50 PE=1 SV=1	CCDC50	0.486263775704889	0.935079168980717	1.16884584433689	1.61471681646624	Cluster4	0.979217415223129
Q8IVN8	Somatomedin-B and thrombospondin type-1 domain-containing protein OS=Homo sapiens OX=9606 GN=SBSPON PE=1 SV=2	SBSPON	0.160723354345854	0.21237280618345	0.223438843469611	4.72601611145042	Cluster1	0.988988198908743
Q8IVP5	FUN14 domain-containing protein 1 OS=Homo sapiens OX=9606 GN=FUNDC1 PE=1 SV=1	FUNDC1	0.916367887587905	1.80582037750095	0.693867828599871	0.667576018723364	Cluster2	0.280409403474966
Q8IWA5	Choline transporter-like protein 2 OS=Homo sapiens OX=9606 GN=SLC44A2 PE=1 SV=3	SLC44A2	1.90018668423069	1.0433442364576	0.533080753629232	0.285082488523708	Cluster6	0.730145988504667
Q8IXK2	Polypeptide N-acetylgalactosaminyltransferase 12 OS=Homo sapiens OX=9606 GN=GALNT12 PE=1 SV=3	GALNT12	1.37781490258372	1.00169706034631	0.898088232292208	0.444799609555498	Cluster2	0.953662012270637
Q8IXL7	Methionine-R-sulfoxide reductase B3 OS=Homo sapiens OX=9606 GN=MSRB3 PE=1 SV=2	MSRB3	0.447898173798688	0.541835601209332	0.494271560639132	3.69523392037503	Cluster1	0.992865142926268
Q8IXQ4	GPALPP motifs-containing protein 1 OS=Homo sapiens OX=9606 GN=GPALPP1 PE=1 SV=1	GPALPP1	0.679740858680136	0.730095286897746	0.954079279674975	1.8399180117858	Cluster1	0.665693726062652
Q8IXQ6	Protein mono-ADP-ribosyltransferase PARP9 OS=Homo sapiens OX=9606 GN=PARP9 PE=1 SV=2	PARP9	0.264357324623387	0.849520716280071	1.15967038412175	1.68423620384389	Cluster4	0.966314550696635
Q8N1S5	Zinc transporter ZIP11 OS=Homo sapiens OX=9606 GN=SLC39A11 PE=2 SV=3	SLC39A11	1.7141516301319	0.900167363942356	0.556172689724316	0.488524948604248	Cluster6	0.953976328944629
Q8N201	Integrator complex subunit 1 OS=Homo sapiens OX=9606 GN=INTS1 PE=1 SV=2	INTS1	0.452127897550246	0.966452573502432	1.05038198539346	1.16574891148926	Cluster4	0.776386750446802
Q8N335	Glycerol-3-phosphate dehydrogenase 1-like protein OS=Homo sapiens OX=9606 GN=GPD1L PE=1 SV=1	GPD1L	1.79279416049684	0.826641694406224	0.668769492932072	0.567691978247286	Cluster6	0.844374286601785
Q8N8A2	Serine/threonine-protein phosphatase 6 regulatory ankyrin repeat subunit B OS=Homo sapiens OX=9606 GN=ANKRD44 PE=1 SV=3	ANKRD44	0.375283615016465	1.27739305028367	1.49235314186867	0.782455289246782	Cluster5	0.984824742064445
Q8N8N7	Prostaglandin reductase 2 OS=Homo sapiens OX=9606 GN=PTGR2 PE=1 SV=1	PTGR2	1.57687613018408	0.913694874181307	0.565106146299358	0.743681080770268	Cluster6	0.631259161722974
Q8N9F7	Lysophospholipase D GDPD1 OS=Homo sapiens OX=9606 GN=GDPD1 PE=1 SV=2	GDPD1	0.575585983335636	1.82829871277769	1.06815398708464	0.432711983734808	Cluster5	0.392537240893667
Q8N9N2	Activating signal cointegrator 1 complex subunit 1 OS=Homo sapiens OX=9606 GN=ASCC1 PE=1 SV=1	ASCC1	1.48806837994484	1.12636481470982	0.918979509366956	0.492595305014099	Cluster2	0.925267075578534
Q8NBJ4	Golgi membrane protein 1 OS=Homo sapiens OX=9606 GN=GOLM1 PE=1 SV=1	GOLM1	1.33302523332578	0.991613364365911	1.04261328881307	0.449122170242839	Cluster2	0.878922862681051
Q8NBS9	Thioredoxin domain-containing protein 5 OS=Homo sapiens OX=9606 GN=TXNDC5 PE=1 SV=2	TXNDC5	0.565736240979613	1.22567255891799	1.51523868405228	0.540028774075148	Cluster5	0.61945390423708
Q8NCL4	Polypeptide N-acetylgalactosaminyltransferase 6 OS=Homo sapiens OX=9606 GN=GALNT6 PE=1 SV=2	GALNT6	1.30776190011219	1.08138726204259	0.890493261568321	0.440715152553788	Cluster2	0.970692994189785
Q8NE01	Metal transporter CNNM3 OS=Homo sapiens OX=9606 GN=CNNM3 PE=1 SV=1	CNNM3	1.69920191054255	0.985851678983443	0.700987748383369	0.420937993135944	Cluster6	0.73189697322864
Q8NE62	Choline dehydrogenase, mitochondrial OS=Homo sapiens OX=9606 GN=CHDH PE=1 SV=2	CHDH	1.7911219500457	0.874993695585304	0.801857866955521	0.298039731120207	Cluster2	0.746270885559239
Q8NEU8	DCC-interacting protein 13-beta OS=Homo sapiens OX=9606 GN=APPL2 PE=1 SV=3	APPL2	1.60699566831288	0.978057843388534	0.734078148889152	0.521302509114139	Cluster6	0.906110420814059
Q8NF50	Dedicator of cytokinesis protein 8 OS=Homo sapiens OX=9606 GN=DOCK8 PE=1 SV=3	DOCK8	0.185134409223339	1.5452092047063	1.32329390628547	0.296826450931133	Cluster5	0.785765790885132
O43866	CD5 antigen-like OS=Homo sapiens OX=9606 GN=CD5L PE=1 SV=1	CD5L	0.995475637635995	0.686561434515525	0.577240231978219	2.00539410179994	Cluster3	0.908463393985381
Q8NI99	Angiopoietin-related protein 6 OS=Homo sapiens OX=9606 GN=ANGPTL6 PE=1 SV=1	ANGPTL6	1.14760887061331	1.7213145862483	0.255000041681639	0.20908826460031	Cluster6	0.421441646554803
Q8TB03	Uncharacterized protein CXorf38 OS=Homo sapiens OX=9606 GN=CXorf38 PE=1 SV=1	CXorf38	0.428708842027376	0.952497225305216	1.23803921568627	0.904572697003327	Cluster5	0.686100057417757
Q8TB22	Spermatogenesis-associated protein 20 OS=Homo sapiens OX=9606 GN=SPATA20 PE=2 SV=3	SPATA20	1.90263176610546	0.916549480176894	0.491695437970362	0.406608833113507	Cluster6	0.96329308419112
Q8TB45	DEP domain-containing mTOR-interacting protein OS=Homo sapiens OX=9606 GN=DEPTOR PE=1 SV=2	DEPTOR	1.77000683931144	1.03624460660555	0.678216180874122	0.273298559813311	Cluster2	0.7411022521094
O43920	NADH dehydrogenase [ubiquinone] iron-sulfur protein 5 OS=Homo sapiens OX=9606 GN=NDUFS5 PE=1 SV=3	NDUFS5	1.55785703234517	0.933781230513892	0.791505894083098	0.575283764586742	Cluster6	0.847949457502021
Q8TCU6	Phosphatidylinositol 3,4,5-trisphosphate-dependent Rac exchanger 1 protein OS=Homo sapiens OX=9606 GN=PREX1 PE=1 SV=3	PREX1	0.424051489725275	1.08572494165807	1.1441771478931	1.0011932863968	Cluster5	0.56435667508148
Q8TD43	Transient receptor potential cation channel subfamily M member 4 OS=Homo sapiens OX=9606 GN=TRPM4 PE=1 SV=1	TRPM4	1.12577307208799	0.97450463715124	1.18875735182678	0.421929877867972	Cluster2	0.688602785936933
Q8TDB6	E3 ubiquitin-protein ligase DTX3L OS=Homo sapiens OX=9606 GN=DTX3L PE=1 SV=1	DTX3L	0.504741331924968	0.94289774884484	1.17788768666597	1.56170984884631	Cluster4	0.980211585879067
Q8TDD1	ATP-dependent RNA helicase DDX54 OS=Homo sapiens OX=9606 GN=DDX54 PE=1 SV=2	DDX54	0.426350104460483	0.81346248787366	1.22492609765245	1.45848413896117	Cluster4	0.894517601350896
Q8TDL5	BPI fold-containing family B member 1 OS=Homo sapiens OX=9606 GN=BPIFB1 PE=1 SV=1	BPIFB1	0.082259491916164	1.11582270604911	2.03627987847476	0.53127584711991	Cluster5	0.928602316791506
Q8TE68	Epidermal growth factor receptor kinase substrate 8-like protein 1 OS=Homo sapiens OX=9606 GN=EPS8L1 PE=1 SV=3	EPS8L1	0.705287408379625	0.820156020371379	1.00944856781063	1.93021600687673	Cluster1	0.650336948263293
O60218	Aldo-keto reductase family 1 member B10 OS=Homo sapiens OX=9606 GN=AKR1B10 PE=1 SV=2	AKR1B10	1.58644781900602	1.02497705681887	0.822133738354414	0.349662078731026	Cluster2	0.910710462085711
Q8WU39	Marginal zone B- and B1-cell-specific protein OS=Homo sapiens OX=9606 GN=MZB1 PE=1 SV=1	MZB1	0.262950481912937	1.37841592002514	1.70717499429974	0.477187905643261	Cluster5	0.902233381152145
O60229	Kalirin OS=Homo sapiens OX=9606 GN=KALRN PE=1 SV=3	KALRN	0.346906227694503	0.569894271948608	1.71016238401142	1.47659595824411	Cluster4	0.562936512809568
O60232	Protein ZNRD2 OS=Homo sapiens OX=9606 GN=ZNRD2 PE=1 SV=1	ZNRD2	0.687569951980533	0.924264057739706	0.962498782756493	1.85133441504652	Cluster1	0.604126708977675
Q8WV93	AFG1-like ATPase OS=Homo sapiens OX=9606 GN=AFG1L PE=1 SV=2	AFG1L	1.43949369896276	0.932897893428121	0.615003414642687	0.585716286970073	Cluster6	0.916529106036071
O60234	Glia maturation factor gamma OS=Homo sapiens OX=9606 GN=GMFG PE=1 SV=1	GMFG	0.391040992690568	1.28377026989895	1.30092029523105	1.03640266326913	Cluster5	0.697914525902637
O60237	Protein phosphatase 1 regulatory subunit 12B OS=Homo sapiens OX=9606 GN=PPP1R12B PE=1 SV=2	PPP1R12B	0.501122524450371	0.683203547951312	0.719738998970879	2.51918302405374	Cluster1	0.861306824640439
Q8WWI5	Choline transporter-like protein 1 OS=Homo sapiens OX=9606 GN=SLC44A1 PE=1 SV=1	SLC44A1	1.49703650995271	1.06310898344238	0.732779747547755	0.560612138585719	Cluster6	0.865496498614647
Q8WWX9	Selenoprotein M OS=Homo sapiens OX=9606 GN=SELENOM PE=1 SV=3	SELENOM	0.388028585835239	1.01602336542804	1.10017452103594	1.74366029155116	Cluster4	0.943186726434514
Q8WX93	Palladin OS=Homo sapiens OX=9606 GN=PALLD PE=1 SV=3	PALLD	0.64052251809317	0.749656689718935	0.745609014349302	2.29631766675788	Cluster1	0.97718054678465
Q8WXI4	Acyl-coenzyme A thioesterase 11 OS=Homo sapiens OX=9606 GN=ACOT11 PE=1 SV=1	ACOT11	1.40373520048074	0.895631691215327	1.05884247302204	0.462685952922824	Cluster2	0.758174246960217
Q8WYJ6	Septin-1 OS=Homo sapiens OX=9606 GN=SEPTIN1 PE=1 SV=3	SEPTIN1	0.383855177251953	1.25357533679383	1.42878068492395	0.592610790171366	Cluster5	0.908951907372657
Q92485	Acid sphingomyelinase-like phosphodiesterase 3b OS=Homo sapiens OX=9606 GN=SMPDL3B PE=1 SV=2	SMPDL3B	0.434631202313261	1.20353671575059	1.19402022484651	1.02655675430497	Cluster5	0.636488345789518
Q92556	Engulfment and cell motility protein 1 OS=Homo sapiens OX=9606 GN=ELMO1 PE=1 SV=2	ELMO1	0.450715613552293	1.34203789842443	1.41179802394686	0.693172696114627	Cluster5	0.927039836166234
Q92608	Dedicator of cytokinesis protein 2 OS=Homo sapiens OX=9606 GN=DOCK2 PE=1 SV=2	DOCK2	0.230183065921715	1.54623919986325	1.5083597843386	0.572826924814632	Cluster5	0.951894005275186
Q92619	Rho GTPase-activating protein 45 OS=Homo sapiens OX=9606 GN=ARHGAP45 PE=1 SV=2	ARHGAP45	0.129206201473142	1.45168217595094	1.4288470771157	0.549999918926896	Cluster5	0.945969552327854
Q92796	Disks large homolog 3 OS=Homo sapiens OX=9606 GN=DLG3 PE=1 SV=2	DLG3	1.36081324380654	1.11164767439455	0.864583261523471	0.494433730413142	Cluster2	0.895598181490478
Q92820	Gamma-glutamyl hydrolase OS=Homo sapiens OX=9606 GN=GGH PE=1 SV=2	GGH	0.439159903460004	0.864386142281852	0.942950106390082	2.13025577180208	Cluster4	0.625396194060151
Q92835	Phosphatidylinositol 3,4,5-trisphosphate 5-phosphatase 1 OS=Homo sapiens OX=9606 GN=INPP5D PE=1 SV=2	INPP5D	0.139113641928083	1.39264776128102	1.29798536045881	0.923098615782405	Cluster5	0.65393733963773
Q92908	Transcription factor GATA-6 OS=Homo sapiens OX=9606 GN=GATA6 PE=1 SV=2	GATA6	1.39693300085111	1.00406145943767	0.820192023413117	0.246536560600857	Cluster2	0.97113803799257
O60343	TBC1 domain family member 4 OS=Homo sapiens OX=9606 GN=TBC1D4 PE=1 SV=2	TBC1D4	1.37957360822602	0.888478356515505	0.519548478913032	1.28545126500832	Cluster3	0.51403494517923
Q93052	Lipoma-preferred partner OS=Homo sapiens OX=9606 GN=LPP PE=1 SV=1	LPP	0.796027400249857	0.800890151484906	0.783309885881973	1.92965884357489	Cluster1	0.961865889866306
Q93062	RNA-binding protein with multiple splicing OS=Homo sapiens OX=9606 GN=RBPMS PE=1 SV=1	RBPMS	0.581076777952852	0.763998435564826	0.862190718733587	2.1891011016231	Cluster1	0.744921057002189
O60437	Periplakin OS=Homo sapiens OX=9606 GN=PPL PE=1 SV=4	PPL	1.06010876661097	0.731704415946533	0.617787711475264	1.88559865895084	Cluster3	0.940595999999725
O60449	Lymphocyte antigen 75 OS=Homo sapiens OX=9606 GN=LY75 PE=1 SV=3	LY75	0.63153850312396	1.31957863194396	1.27656140188287	0.544642926098406	Cluster5	0.522075172853611
Q969Z3	Mitochondrial amidoxime reducing component 2 OS=Homo sapiens OX=9606 GN=MTARC2 PE=1 SV=1	MTARC2	1.83155166608978	0.927490874368494	0.711125385134063	0.294748111611489	Cluster2	0.639059397401917
Q96A00	Protein phosphatase 1 regulatory subunit 14A OS=Homo sapiens OX=9606 GN=PPP1R14A PE=1 SV=1	PPP1R14A	0.527776744441759	0.258576303000613	0.618456835413177	2.40441853485103	Cluster1	0.515137402140665
Q96AC1	Fermitin family homolog 2 OS=Homo sapiens OX=9606 GN=FERMT2 PE=1 SV=1	FERMT2	0.773615378863566	0.775629430472113	0.738999869645144	2.06763298152876	Cluster1	0.940669704305175
Q96AM1	Mas-related G-protein coupled receptor member F OS=Homo sapiens OX=9606 GN=MRGPRF PE=2 SV=1	MRGPRF	0.811935096253909	0.602041354353696	0.585994410973805	1.56051147637429	Cluster3	0.67959321286201
Q96AY3	Peptidyl-prolyl cis-trans isomerase FKBP10 OS=Homo sapiens OX=9606 GN=FKBP10 PE=1 SV=1	FKBP10	0.365927913781237	0.702097033495207	0.631868290122866	2.95016014390102	Cluster1	0.701121520406873
Q96B36	Proline-rich AKT1 substrate 1 OS=Homo sapiens OX=9606 GN=AKT1S1 PE=1 SV=1	AKT1S1	0.979250793976538	0.617815999811882	0.620004289646631	2.03552996018894	Cluster3	0.735004045912211
Q96B97	SH3 domain-containing kinase-binding protein 1 OS=Homo sapiens OX=9606 GN=SH3KBP1 PE=1 SV=2	SH3KBP1	0.479300805570184	1.01778481653321	1.23083636901017	1.40811701332964	Cluster4	0.888095537079648
Q96BI1	Solute carrier family 22 member 18 OS=Homo sapiens OX=9606 GN=SLC22A18 PE=1 SV=3	SLC22A18	0.3219465521753	0.955923323199966	1.02374832086164	1.34577093695829	Cluster4	0.849553285827126
Q96BQ1	Protein FAM3D OS=Homo sapiens OX=9606 GN=FAM3D PE=1 SV=1	FAM3D	0.297308471161418	1.16016891263771	1.70722362695776	0.670597978486191	Cluster5	0.950845678802593
Q96BR5	Cytochrome c oxidase assembly factor 7 OS=Homo sapiens OX=9606 GN=COA7 PE=1 SV=2	COA7	0.51731990179362	1.26595545783182	0.835395719536373	2.02861329950818	Cluster4	0.443173741741351
Q96BS2	Calcineurin B homologous protein 3 OS=Homo sapiens OX=9606 GN=TESC PE=1 SV=3	TESC	1.63464707153286	1.03513353076871	0.642474285751698	0.375490223893463	Cluster6	0.636749172832876
Q96BW5	Phosphotriesterase-related protein OS=Homo sapiens OX=9606 GN=PTER PE=1 SV=1	PTER	1.68418390551537	1.01900913193066	0.673668038822051	0.434708385597872	Cluster6	0.820698005924618
Q96BW9	Phosphatidate cytidylyltransferase, mitochondrial OS=Homo sapiens OX=9606 GN=TAMM41 PE=1 SV=2	TAMM41	1.3103656664744	0.906783819984664	0.290413902566947	0.827277895783054	Cluster6	0.298163064396616
Q96BX8	MOB kinase activator 3A OS=Homo sapiens OX=9606 GN=MOB3A PE=1 SV=1	MOB3A	0.355298648446969	1.17462201045181	1.10299782931289	0.883466013397835	Cluster5	0.731668187394683
Q96BY6	Dedicator of cytokinesis protein 10 OS=Homo sapiens OX=9606 GN=DOCK10 PE=1 SV=3	DOCK10	0.361421572026161	1.22246238646606	0.950173141664162	1.02384501606231	Cluster5	0.429419822115005
Q96CD0	F-box/LRR-repeat protein 8 OS=Homo sapiens OX=9606 GN=FBXL8 PE=1 SV=1	FBXL8	1.41416380857228	0.720872658827127	0.851198880926043	0.4920936790519	Cluster2	0.445813265040717
Q96CM8	Medium-chain acyl-CoA ligase ACSF2, mitochondrial OS=Homo sapiens OX=9606 GN=ACSF2 PE=1 SV=2	ACSF2	1.71650811414059	1.01504261613282	0.639303497504352	0.443718658333337	Cluster6	0.918671026576961
Q96CX2	BTB/POZ domain-containing protein KCTD12 OS=Homo sapiens OX=9606 GN=KCTD12 PE=1 SV=1	KCTD12	0.679809175612405	0.906774279285584	0.866029322950796	1.82108083322681	Cluster1	0.743360337744952
Q96D15	Reticulocalbin-3 OS=Homo sapiens OX=9606 GN=RCN3 PE=1 SV=1	RCN3	0.325153576926746	0.474263666574186	0.444674380740081	3.29643935210185	Cluster1	0.952413191251119
Q96D53	Atypical kinase COQ8B, mitochondrial OS=Homo sapiens OX=9606 GN=COQ8B PE=1 SV=2	COQ8B	0.228619905544865	0.279125415427671	0.310516004897673	2.69478397761063	Cluster1	0.973793174931638
Q96D96	Voltage-gated hydrogen channel 1 OS=Homo sapiens OX=9606 GN=HVCN1 PE=1 SV=1	HVCN1	0.412105278087568	1.0912478022276	1.3139197808722	0.914547026232929	Cluster5	0.816841476441871
Q96DA0	Zymogen granule protein 16 homolog B OS=Homo sapiens OX=9606 GN=ZG16B PE=1 SV=3	ZG16B	0.875423929808551	1.07671358282437	1.28697158896068	0.464302277626627	Cluster2	0.447992852874205
Q96DC8	Enoyl-CoA hydratase domain-containing protein 3, mitochondrial OS=Homo sapiens OX=9606 GN=ECHDC3 PE=1 SV=2	ECHDC3	1.27230786535478	1.06516949052203	0.674710332824209	0.276294533442261	Cluster2	0.877288378578855
Q96DG6	Carboxymethylenebutenolidase homolog OS=Homo sapiens OX=9606 GN=CMBL PE=1 SV=1	CMBL	1.56405976638314	0.975038162428448	0.789328135848268	0.507360903010209	Cluster6	0.665007381961088
Q96E52	Metalloendopeptidase OMA1, mitochondrial OS=Homo sapiens OX=9606 GN=OMA1 PE=1 SV=1	OMA1	1.62508766406298	0.704815199276745	0.680380931439146	0.489720012822095	Cluster6	0.721926385540072
Q96ER9	Mitochondrial potassium channel OS=Homo sapiens OX=9606 GN=CCDC51 PE=1 SV=2	CCDC51	0.8359652631672	0.574358463649864	0.887165792242003	2.32300359346545	Cluster1	0.588435190853729
Q96F07	Cytoplasmic FMR1-interacting protein 2 OS=Homo sapiens OX=9606 GN=CYFIP2 PE=1 SV=2	CYFIP2	0.485314580390201	1.32324531638089	1.40620643010812	0.67785050968117	Cluster5	0.887605611881981
Q96GK7	Fumarylacetoacetate hydrolase domain-containing protein 2A OS=Homo sapiens OX=9606 GN=FAHD2A PE=1 SV=1	FAHD2A	1.55279583510136	1.02476730784587	0.721960503448447	0.550714530406479	Cluster6	0.938091903199339
Q96GQ7	Probable ATP-dependent RNA helicase DDX27 OS=Homo sapiens OX=9606 GN=DDX27 PE=1 SV=2	DDX27	0.547446594003648	0.959426281729092	1.05558431410628	1.87508562032194	Cluster4	0.741332758062459
Q96GW9	Methionine--tRNA ligase, mitochondrial OS=Homo sapiens OX=9606 GN=MARS2 PE=1 SV=2	MARS2	1.15386525022236	1.26862334078407	0.385549506591469	1.230214599256	Cluster3	0.361584587517848
O60565	Gremlin-1 OS=Homo sapiens OX=9606 GN=GREM1 PE=1 SV=1	GREM1	0.419874546320739	0.500669960851824	0.85934734627839	2.88702264426252	Cluster1	0.619192406786266
Q96HD1	Protein disulfide isomerase CRELD1 OS=Homo sapiens OX=9606 GN=CRELD1 PE=1 SV=3	CRELD1	1.25471479948645	0.655949219715636	0.54103968804574	1.79061904420149	Cluster3	0.831977111544548
Q96IJ6	Mannose-1-phosphate guanyltransferase alpha OS=Homo sapiens OX=9606 GN=GMPPA PE=1 SV=1	GMPPA	0.986253934924026	1.12101893758052	1.23177892413882	0.491422305034944	Cluster2	0.554166872025566
Q96IQ7	V-set and immunoglobulin domain-containing protein 2 OS=Homo sapiens OX=9606 GN=VSIG2 PE=1 SV=1	VSIG2	1.54379284143235	0.976264882322592	0.684834383159437	0.38532367925684	Cluster6	0.50367488131721
Q96IY4	Carboxypeptidase B2 OS=Homo sapiens OX=9606 GN=CPB2 PE=1 SV=2	CPB2	1.27754722819279	0.666855711810812	0.656317306827852	1.4521326939719	Cluster3	0.666091473998737
Q96JJ3	Engulfment and cell motility protein 2 OS=Homo sapiens OX=9606 GN=ELMO2 PE=1 SV=2	ELMO2	0.335729158916034	1.27992438249505	0.835731364925127	1.18756573626675	Cluster4	0.468387464008733
Q96JY6	PDZ and LIM domain protein 2 OS=Homo sapiens OX=9606 GN=PDLIM2 PE=1 SV=1	PDLIM2	0.557836053170909	0.643435518780286	1.11755556194015	1.80067732574843	Cluster4	0.43998281406997
Q96LJ7	Dehydrogenase/reductase SDR family member 1 OS=Homo sapiens OX=9606 GN=DHRS1 PE=1 SV=1	DHRS1	1.31941643845627	1.01626118465581	0.939027346024611	0.430265843734799	Cluster2	0.96312470457349
Q96M96	FYVE, RhoGEF and PH domain-containing protein 4 OS=Homo sapiens OX=9606 GN=FGD4 PE=1 SV=2	FGD4	1.85935786702766	0.973518955151811	0.668419316113331	0.248055792560788	Cluster2	0.73002523971146
Q96MH6	Transmembrane protein 68 OS=Homo sapiens OX=9606 GN=TMEM68 PE=2 SV=2	TMEM68	0.396872002510708	0.647251408221389	1.04984672745998	1.57078875623195	Cluster4	0.771229870346001
Q96MY1	Nucleolar protein 4-like OS=Homo sapiens OX=9606 GN=NOL4L PE=1 SV=2	NOL4L	0.975782006812287	0.755974292470025	0.592162744914221	1.98990344051748	Cluster3	0.892610387036946
Q96NY7	Chloride intracellular channel protein 6 OS=Homo sapiens OX=9606 GN=CLIC6 PE=2 SV=3	CLIC6	2.22859845097604	1.1213740703654	0.243262086609618	0.110148088073405	Cluster6	0.685378228435896
A0MZ66	Shootin-1 OS=Homo sapiens OX=9606 GN=SHTN1 PE=1 SV=4	SHTN1	1.44979785118275	0.991382367378634	0.902654979909754	0.48424720229328	Cluster2	0.849162761603582
Q96P48	Arf-GAP with Rho-GAP domain, ANK repeat and PH domain-containing protein 1 OS=Homo sapiens OX=9606 GN=ARAP1 PE=1 SV=3	ARAP1	0.387756345954938	1.05613515506511	1.05681652672325	1.74893795838504	Cluster4	0.895560026987737
Q96PD5	N-acetylmuramoyl-L-alanine amidase OS=Homo sapiens OX=9606 GN=PGLYRP2 PE=1 SV=1	PGLYRP2	0.715430026475654	0.637253122646822	0.62811052468857	2.52880948928342	Cluster1	0.840187598619025
Q96PP9	Guanylate-binding protein 4 OS=Homo sapiens OX=9606 GN=GBP4 PE=1 SV=2	GBP4	0.725335173455249	0.785498975113708	0.825663395541881	2.71584254112273	Cluster1	0.983135257773271
Q96Q06	Perilipin-4 OS=Homo sapiens OX=9606 GN=PLIN4 PE=1 SV=2	PLIN4	0.04498014804945	0.0259612302740216	0.0326363213373794	3.41891237436386	Cluster1	0.830371840996938
O60701	UDP-glucose 6-dehydrogenase OS=Homo sapiens OX=9606 GN=UGDH PE=1 SV=1	UGDH	1.63444835976823	0.945417777553549	0.786649888555568	0.450225961183962	Cluster6	0.532139125476219
Q96RQ3	Methylcrotonoyl-CoA carboxylase subunit alpha, mitochondrial OS=Homo sapiens OX=9606 GN=MCCC1 PE=1 SV=3	MCCC1	1.56165791803917	1.03941019374491	0.708750185952608	0.535272553394963	Cluster6	0.91611720263098
Q96RQ9	L-amino-acid oxidase OS=Homo sapiens OX=9606 GN=IL4I1 PE=1 SV=1	IL4I1	0.4107601223416	1.09314843675642	0.869148066336104	1.25925245406524	Cluster4	0.634137805026945
Q96RU3	Formin-binding protein 1 OS=Homo sapiens OX=9606 GN=FNBP1 PE=1 SV=2	FNBP1	0.425930119418016	1.03423578432031	1.09162688306464	1.38527587950454	Cluster4	0.860583223523255
O60711	Leupaxin OS=Homo sapiens OX=9606 GN=LPXN PE=1 SV=1	LPXN	0.124774912436558	1.42872545717361	1.41743505458471	0.4943594123285	Cluster5	0.959012345121495
Q96SQ9	Cytochrome P450 2S1 OS=Homo sapiens OX=9606 GN=CYP2S1 PE=1 SV=2	CYP2S1	1.51111066511706	1.03593906890536	0.672460895428727	0.560978741097691	Cluster6	0.930740352329698
O60739	Eukaryotic translation initiation factor 1b OS=Homo sapiens OX=9606 GN=EIF1B PE=1 SV=2	EIF1B	0.905034854494058	0.552858495738423	0.796633461738381	1.74547318802913	Cluster1	0.420523276722111
Q99707	Methionine synthase OS=Homo sapiens OX=9606 GN=MTR PE=1 SV=2	MTR	0.524687191613756	0.855793937475558	1.28782095443796	1.62011004152158	Cluster4	0.852461392588647
Q99795	Cell surface A33 antigen OS=Homo sapiens OX=9606 GN=GPA33 PE=1 SV=1	GPA33	0.0581553017747913	0.155181245668485	1.68235818400673	0.609845643427277	Cluster4	0.431587977063824
Q99798	Aconitate hydratase, mitochondrial OS=Homo sapiens OX=9606 GN=ACO2 PE=1 SV=2	ACO2	1.4981515607279	1.02775077187867	0.780466223024196	0.540447166553849	Cluster6	0.726740258748194
Q99807	5-demethoxyubiquinone hydroxylase, mitochondrial OS=Homo sapiens OX=9606 GN=COQ7 PE=1 SV=3	COQ7	1.67817432594283	0.513257313832161	0.853208255427425	0.699542066015014	Cluster6	0.362935086749229
Q99848	Probable rRNA-processing protein EBP2 OS=Homo sapiens OX=9606 GN=EBNA1BP2 PE=1 SV=2	EBNA1BP2	0.594042747372449	0.907123090057997	1.11462743250802	1.76841346012306	Cluster4	0.740164541017145
Q9BQ69	ADP-ribose glycohydrolase MACROD1 OS=Homo sapiens OX=9606 GN=MACROD1 PE=1 SV=2	MACROD1	1.62235590207983	0.930713860221079	0.664192154687809	0.674107124516918	Cluster6	0.84466334836168
Q9BQA9	Cytochrome b-245 chaperone 1 OS=Homo sapiens OX=9606 GN=CYBC1 PE=1 SV=1	CYBC1	0.461880916140537	1.16319436313582	1.34235183567352	1.04885932757518	Cluster5	0.688552001253667
Q9BSE5	Agmatinase, mitochondrial OS=Homo sapiens OX=9606 GN=AGMAT PE=1 SV=2	AGMAT	0.579796175426258	0.504271112363167	1.08937378377437	2.6531178568724	Cluster1	0.510366824024475
Q9BUT1	Dehydrogenase/reductase SDR family member 6 OS=Homo sapiens OX=9606 GN=BDH2 PE=1 SV=2	BDH2	1.61849195884897	0.975470115827813	0.716325352894533	0.534568858643009	Cluster6	0.960964460217574
A1IGU5	Rho guanine nucleotide exchange factor 37 OS=Homo sapiens OX=9606 GN=ARHGEF37 PE=2 SV=2	ARHGEF37	1.60939926196746	0.996199047205104	0.629241769573628	0.530319842507606	Cluster6	0.963382336070488
Q9BV19	Uncharacterized protein C1orf50 OS=Homo sapiens OX=9606 GN=C1orf50 PE=1 SV=2	C1orf50	0.421283500212476	1.05733536561809	0.849573466040591	1.61447230251073	Cluster4	0.675084661536287
Q9BV23	Monoacylglycerol lipase ABHD6 OS=Homo sapiens OX=9606 GN=ABHD6 PE=1 SV=1	ABHD6	0.453834245209777	1.16565831966667	1.02381903961265	1.53503259326635	Cluster4	0.761714810901718
Q9BV36	Melanophilin OS=Homo sapiens OX=9606 GN=MLPH PE=1 SV=1	MLPH	1.52199412464031	1.05751177261063	0.900226592803881	0.280401264917757	Cluster2	0.971432217947316
Q9BVJ6	U3 small nucleolar RNA-associated protein 14 homolog A OS=Homo sapiens OX=9606 GN=UTP14A PE=1 SV=1	UTP14A	0.345651769034974	0.882533707326156	1.06674022360557	1.2804127842336	Cluster4	0.884232972750766
Q9BW30	Tubulin polymerization-promoting protein family member 3 OS=Homo sapiens OX=9606 GN=TPPP3 PE=1 SV=1	TPPP3	0.946792602451929	0.654754234790641	0.601108505035171	2.59468931544451	Cluster3	0.644880261433207
Q9BWQ6	Protein YIPF2 OS=Homo sapiens OX=9606 GN=YIPF2 PE=1 SV=1	YIPF2	0.496266649046131	0.862767493887875	1.45777836512896	0.542095773903357	Cluster5	0.618726021112643
Q9BX66	Sorbin and SH3 domain-containing protein 1 OS=Homo sapiens OX=9606 GN=SORBS1 PE=1 SV=3	SORBS1	0.748997101309419	0.712446899150473	0.717203168880733	2.23202924598906	Cluster1	0.921039775589871
O60936	Nucleolar protein 3 OS=Homo sapiens OX=9606 GN=NOL3 PE=1 SV=2	NOL3	0.577580523001793	0.518526316837781	0.532943511710416	4.87211210376891	Cluster1	0.918428395673476
Q9BXN1	Asporin OS=Homo sapiens OX=9606 GN=ASPN PE=1 SV=2	ASPN	1.22780152242753	0.841429904962922	0.540975448062926	1.58468968681992	Cluster3	0.77711288848439
Q9BXX0	EMILIN-2 OS=Homo sapiens OX=9606 GN=EMILIN2 PE=1 SV=3	EMILIN2	0.0866698908258273	0.887472460216208	1.49951913487271	1.56117524383433	Cluster4	0.706671375227725
Q9BXY0	Protein MAK16 homolog OS=Homo sapiens OX=9606 GN=MAK16 PE=1 SV=2	MAK16	0.433344995547463	1.05077287434855	1.35896278061705	1.31383869897384	Cluster4	0.670852166469907
Q9BY50	Signal peptidase complex catalytic subunit SEC11C OS=Homo sapiens OX=9606 GN=SEC11C PE=1 SV=3	SEC11C	0.555495817064137	1.22334289334489	1.414205205498	0.613912168185937	Cluster5	0.734274269806883
Q9BYZ8	Regenerating islet-derived protein 4 OS=Homo sapiens OX=9606 GN=REG4 PE=1 SV=1	REG4	0.203112133118036	0.150072291141418	1.90302906746611	1.21261993663007	Cluster4	0.36042769584372
Q9BZG1	Ras-related protein Rab-34 OS=Homo sapiens OX=9606 GN=RAB34 PE=1 SV=1	RAB34	0.510169105867949	0.794026861731262	0.747754691149847	1.5806761706519	Cluster1	0.504636285785751
Q9BZL4	Protein phosphatase 1 regulatory subunit 12C OS=Homo sapiens OX=9606 GN=PPP1R12C PE=1 SV=1	PPP1R12C	0.811672543858291	0.699565758352575	0.649643156180851	2.25867781241242	Cluster1	0.659685368323413
Q9C040	Tripartite motif-containing protein 2 OS=Homo sapiens OX=9606 GN=TRIM2 PE=1 SV=1	TRIM2	1.61101412761246	0.952165772583656	0.727870069372034	0.563425045647773	Cluster6	0.966315290240953
Q9GZL7	Ribosome biogenesis protein WDR12 OS=Homo sapiens OX=9606 GN=WDR12 PE=1 SV=2	WDR12	0.407410298180828	0.795745716650727	1.0342856926874	2.06197202263286	Cluster4	0.767278177533486
Q9GZN8	UPF0687 protein C20orf27 OS=Homo sapiens OX=9606 GN=C20orf27 PE=1 SV=3	C20orf27	0.451418719623317	0.623019936814208	0.640671213773775	2.6530445544947	Cluster1	0.896326970568711
O75112	LIM domain-binding protein 3 OS=Homo sapiens OX=9606 GN=LDB3 PE=1 SV=2	LDB3	0.225548302577191	0.320076796241501	0.407746256183226	3.43917812963506	Cluster1	0.884012132217456
Q9H0Q0	CYFIP-related Rac1 interactor A OS=Homo sapiens OX=9606 GN=CYRIA PE=2 SV=1	CYRIA	0.203583851094248	1.02785439358129	0.915921475305579	1.55269559902632	Cluster4	0.781305049392029
Q9H1E3	Nuclear ubiquitous casein and cyclin-dependent kinase substrate 1 OS=Homo sapiens OX=9606 GN=NUCKS1 PE=1 SV=1	NUCKS1	0.474325875861772	0.932263703381549	1.113580483471	1.71974490592851	Cluster4	0.948703250526828
O75146	Huntingtin-interacting protein 1-related protein OS=Homo sapiens OX=9606 GN=HIP1R PE=1 SV=2	HIP1R	1.59333506370944	0.959871374811604	0.773780330334187	0.509519846717133	Cluster6	0.75625172201857
Q9H329	Band 4.1-like protein 4B OS=Homo sapiens OX=9606 GN=EPB41L4B PE=2 SV=2	EPB41L4B	1.81368736605253	0.773056311583506	0.468040830303934	0.444349263943648	Cluster6	0.885959806092547
Q9H3G5	Probable serine carboxypeptidase CPVL OS=Homo sapiens OX=9606 GN=CPVL PE=1 SV=2	CPVL	0.36536022520272	0.934256190448989	1.2163168436879	1.56744016729125	Cluster4	0.948437088618255
Q9H3R2	Mucin-13 OS=Homo sapiens OX=9606 GN=MUC13 PE=1 SV=3	MUC13	0.346530187183547	0.560390890700885	1.23127968311027	2.72359847801059	Cluster4	0.565719401667409
Q9H3S1	Semaphorin-4A OS=Homo sapiens OX=9606 GN=SEMA4A PE=1 SV=2	SEMA4A	0.570556233807628	1.43703334288743	0.942999827653759	0.452755194912422	Cluster5	0.394210850154685
Q9H4E7	Differentially expressed in FDCP 6 homolog OS=Homo sapiens OX=9606 GN=DEF6 PE=1 SV=1	DEF6	0.432592452199412	1.28038777473739	1.52701406081569	0.640008568371257	Cluster5	0.897989890232519
Q9H4I3	TraB domain-containing protein OS=Homo sapiens OX=9606 GN=TRABD PE=1 SV=1	TRABD	0.550881650193188	1.02149809023121	1.47650547956905	0.752523443410817	Cluster5	0.799631757659541
Q9H4L5	Oxysterol-binding protein-related protein 3 OS=Homo sapiens OX=9606 GN=OSBPL3 PE=1 SV=1	OSBPL3	0.466703726456902	1.12117890054593	1.3720900338865	0.902289253706968	Cluster5	0.899507622240945
Q9H583	HEAT repeat-containing protein 1 OS=Homo sapiens OX=9606 GN=HEATR1 PE=1 SV=3	HEATR1	0.607735407357742	0.980859057687228	1.06331760409637	1.6961758617173	Cluster4	0.769552131645492
Q9H5V8	CUB domain-containing protein 1 OS=Homo sapiens OX=9606 GN=CDCP1 PE=1 SV=3	CDCP1	0.744970033737122	0.815648149218591	0.991628623714455	1.89969207480243	Cluster1	0.73352028060203
Q9H6R4	Nucleolar protein 6 OS=Homo sapiens OX=9606 GN=NOL6 PE=1 SV=2	NOL6	0.757882696588852	0.772593282318149	0.994825614096446	1.86869104618938	Cluster1	0.704356210369747
Q9H773	dCTP pyrophosphatase 1 OS=Homo sapiens OX=9606 GN=DCTPP1 PE=1 SV=1	DCTPP1	0.814272819264963	0.692942814356325	0.816958133509728	2.01373934930347	Cluster1	0.782671044859226
Q9H7C9	Mth938 domain-containing protein OS=Homo sapiens OX=9606 GN=AAMDC PE=1 SV=1	AAMDC	1.67294983844417	0.848804022315404	0.530915783130969	0.920995534164168	Cluster6	0.40841232003092
Q9H7M9	V-type immunoglobulin domain-containing suppressor of T-cell activation OS=Homo sapiens OX=9606 GN=VSIR PE=1 SV=3	VSIR	0.387691689843518	0.829785808073496	1.30905729213525	0.804517758488724	Cluster5	0.674657914144006
Q9H8G2	Caspase activity and apoptosis inhibitor 1 OS=Homo sapiens OX=9606 GN=CAAP1 PE=1 SV=2	CAAP1	0.471029831432268	0.805225856764561	0.986646127741257	1.47261309977804	Cluster4	0.903753869668566
Q9H8H3	Putative methyltransferase-like protein 7A OS=Homo sapiens OX=9606 GN=METTL7A PE=1 SV=1	METTL7A	1.52096622515707	0.965445508043109	0.820591581837674	0.539495027443214	Cluster6	0.633909956976208
Q9H9B1	Histone-lysine N-methyltransferase EHMT1 OS=Homo sapiens OX=9606 GN=EHMT1 PE=1 SV=4	EHMT1	0.311822059719683	1.00493601462523	0.776805301645338	1.78554235222424	Cluster4	0.687644311633854
Q9H9S4	Calcium-binding protein 39-like OS=Homo sapiens OX=9606 GN=CAB39L PE=1 SV=3	CAB39L	1.1108034360256	0.458907794411812	0.353622232062273	1.96770239270007	Cluster3	0.85686809735808
O75264	Small integral membrane protein 24 OS=Homo sapiens OX=9606 GN=SMIM24 PE=2 SV=2	SMIM24	0.27854489127802	0.232040168142076	1.31967992843023	1.42502754185972	Cluster4	0.386283484323749
Q9HB58	Sp110 nuclear body protein OS=Homo sapiens OX=9606 GN=SP110 PE=1 SV=5	SP110	0.29878101617321	0.953433348684442	0.99883627724254	1.54741785359203	Cluster4	0.902003099946642
Q9HBH1	Peptide deformylase, mitochondrial OS=Homo sapiens OX=9606 GN=PDF PE=1 SV=1	PDF	0.787119495599806	0.850983014756034	0.661576749679758	1.75072116584318	Cluster1	0.632855058734689
Q9HBI1	Beta-parvin OS=Homo sapiens OX=9606 GN=PARVB PE=1 SV=1	PARVB	0.548396741706593	0.79677087663261	0.504374290499561	1.86256292828303	Cluster1	0.64153203470504
Q9HBL0	Tensin-1 OS=Homo sapiens OX=9606 GN=TNS1 PE=1 SV=3	TNS1	0.718636884229966	0.756100907311546	0.710533532617205	2.22209301376192	Cluster1	0.973258960436409
Q9HC84	Mucin-5B OS=Homo sapiens OX=9606 GN=MUC5B PE=1 SV=3	MUC5B	0.224065291958635	0.408564915721833	1.35055616068585	2.04175442719023	Cluster4	0.644621113049656
Q9HCN8	Stromal cell-derived factor 2-like protein 1 OS=Homo sapiens OX=9606 GN=SDF2L1 PE=1 SV=2	SDF2L1	0.612174298497266	1.25896418661045	1.44891082433348	0.519926035838192	Cluster5	0.536804323676542
O75339	Cartilage intermediate layer protein 1 OS=Homo sapiens OX=9606 GN=CILP PE=1 SV=4	CILP	0.221364371285613	0.122655939836408	0.121576142462731	2.92601966636056	Cluster1	0.59773106051759
Q9HD89	Resistin OS=Homo sapiens OX=9606 GN=RETN PE=1 SV=1	RETN	0.48568305124357	0.780412289494978	0.987777333541928	1.48459370768894	Cluster4	0.844481988042135
Q9NNW7	Thioredoxin reductase 2, mitochondrial OS=Homo sapiens OX=9606 GN=TXNRD2 PE=1 SV=3	TXNRD2	1.73503459312667	1.0231318911188	0.642218523623604	0.399422488196381	Cluster6	0.806820813552615
Q9NPI6	mRNA-decapping enzyme 1A OS=Homo sapiens OX=9606 GN=DCP1A PE=1 SV=3	DCP1A	0.675827773033217	1.52823337967155	1.13029402718089	0.598934965538454	Cluster5	0.461121950179938
Q9NPJ6	Mediator of RNA polymerase II transcription subunit 4 OS=Homo sapiens OX=9606 GN=MED4 PE=1 SV=1	MED4	0.85269361452505	0.768104800520541	0.853581996004146	1.95333104807691	Cluster1	0.845408976599476
A1L4H1	Soluble scavenger receptor cysteine-rich domain-containing protein SSC5D OS=Homo sapiens OX=9606 GN=SSC5D PE=1 SV=3	SSC5D	0.497304944910745	0.298715458870348	0.438864748262249	4.08029268232828	Cluster1	0.712167698014439
Q9NQT5	Exosome complex component RRP40 OS=Homo sapiens OX=9606 GN=EXOSC3 PE=1 SV=3	EXOSC3	0.632777942379275	0.83026009586762	0.939834269475369	1.8956915384166	Cluster1	0.608036276958906
O75363	Breast carcinoma-amplified sequence 1 OS=Homo sapiens OX=9606 GN=BCAS1 PE=1 SV=2	BCAS1	1.56007645979574	1.01420403149627	0.809001605522192	0.425076854778681	Cluster2	0.727612120622148
Q9NQX4	Unconventional myosin-Vc OS=Homo sapiens OX=9606 GN=MYO5C PE=1 SV=2	MYO5C	1.42741292977794	0.965409820330018	0.868305841517598	0.47774281674887	Cluster2	0.804832611873619
Q9NR12	PDZ and LIM domain protein 7 OS=Homo sapiens OX=9606 GN=PDLIM7 PE=1 SV=1	PDLIM7	0.525736701466567	0.598697489435744	0.587439100173999	2.93219006338553	Cluster1	0.996162847074615
Q9NR16	Scavenger receptor cysteine-rich type 1 protein M160 OS=Homo sapiens OX=9606 GN=CD163L1 PE=1 SV=2	CD163L1	0.311137086572162	1.70889408688392	1.36408762124381	0.231762410600194	Cluster5	0.518901999823192
Q9NR30	Nucleolar RNA helicase 2 OS=Homo sapiens OX=9606 GN=DDX21 PE=1 SV=5	DDX21	0.542015646457829	0.99741483900728	1.16917078858907	1.43709808891872	Cluster4	0.971362726493627
Q9NR99	Matrix-remodeling-associated protein 5 OS=Homo sapiens OX=9606 GN=MXRA5 PE=1 SV=3	MXRA5	0.404223761601423	0.793561762290092	0.653219151982272	2.72349298618931	Cluster1	0.655085539789412
Q9NRD8	Dual oxidase 2 OS=Homo sapiens OX=9606 GN=DUOX2 PE=1 SV=2	DUOX2	0.615866248212137	1.62777172480852	0.736219679466144	0.332444233990244	Cluster2	0.348555784198486
Q9NRG1	Phosphoribosyltransferase domain-containing protein 1 OS=Homo sapiens OX=9606 GN=PRTFDC1 PE=1 SV=1	PRTFDC1	1.12024938303676	1.10301770792743	0.399714248603714	1.05073386154045	Cluster3	0.343493169642371
Q9NRN5	Olfactomedin-like protein 3 OS=Homo sapiens OX=9606 GN=OLFML3 PE=2 SV=1	OLFML3	0.960826030588331	0.761560753754211	0.471857277555152	2.20863390715345	Cluster3	0.88969549045162
Q9NRX1	RNA-binding protein PNO1 OS=Homo sapiens OX=9606 GN=PNO1 PE=1 SV=1	PNO1	0.442238641876793	0.90062598432138	1.13943251899253	1.50730210767771	Cluster4	0.980954089739184
Q9NRY4	Rho GTPase-activating protein 35 OS=Homo sapiens OX=9606 GN=ARHGAP35 PE=1 SV=3	ARHGAP35	0.297328763740293	1.26743503900569	1.32484653162293	0.481311539792085	Cluster5	0.885204427955439
Q9NS71	Gastrokine-1 OS=Homo sapiens OX=9606 GN=GKN1 PE=1 SV=4	GKN1	1.740787512043	1.06038110840121	0.678209442282843	0.280932905909394	Cluster2	0.738487473740325
Q9NSC7	Alpha-N-acetylgalactosaminide alpha-2,6-sialyltransferase 1 OS=Homo sapiens OX=9606 GN=ST6GALNAC1 PE=1 SV=1	ST6GALNAC1	1.30029605793673	0.842471834176836	1.12628387770618	0.461896460360492	Cluster2	0.675407780876986
Q9NT22	EMILIN-3 OS=Homo sapiens OX=9606 GN=EMILIN3 PE=1 SV=2	EMILIN3	1.5978166599034	1.03708376101019	0.345585181295204	0.114004726326594	Cluster2	0.575721671985121
A1X283	SH3 and PX domain-containing protein 2B OS=Homo sapiens OX=9606 GN=SH3PXD2B PE=1 SV=3	SH3PXD2B	0.623720365913193	0.872823177980469	0.890971369310287	1.91872763019406	Cluster1	0.640651881722195
O75381	Peroxisomal membrane protein PEX14 OS=Homo sapiens OX=9606 GN=PEX14 PE=1 SV=1	PEX14	0.510419768070318	0.722104434730663	0.978662848581964	1.5692827500324	Cluster4	0.635097435626523
Q9NTM9	Copper homeostasis protein cutC homolog OS=Homo sapiens OX=9606 GN=CUTC PE=1 SV=1	CUTC	0.598157952822264	0.978950898807798	1.48873874519493	0.463762465923847	Cluster5	0.458958107779424
Q9NUB1	Acetyl-coenzyme A synthetase 2-like, mitochondrial OS=Homo sapiens OX=9606 GN=ACSS1 PE=1 SV=2	ACSS1	1.60230335289841	0.980838234616777	0.620716158114703	0.694213381555151	Cluster6	0.780019478577405
Q9NUL5	Shiftless antiviral inhibitor of ribosomal frameshifting protein OS=Homo sapiens OX=9606 GN=SHFL PE=1 SV=2	SHFL	0.48217625644341	0.649258942986838	0.627880015718867	1.71337238849572	Cluster1	0.845063306005003
Q9NUM4	Transmembrane protein 106B OS=Homo sapiens OX=9606 GN=TMEM106B PE=1 SV=2	TMEM106B	0.472913491084841	1.06382922777938	0.779906425576125	2.03658711443565	Cluster4	0.424132645162863
Q9NVD7	Alpha-parvin OS=Homo sapiens OX=9606 GN=PARVA PE=1 SV=1	PARVA	0.776201114482603	0.749624824697686	0.699727454515901	2.16166990945571	Cluster1	0.872985392218413
Q9NVH6	Trimethyllysine dioxygenase, mitochondrial OS=Homo sapiens OX=9606 GN=TMLHE PE=1 SV=1	TMLHE	1.80537293482527	0.772615909547124	0.608826893278298	0.719776393523948	Cluster6	0.621930824359198
Q9NVV4	Poly(A) RNA polymerase, mitochondrial OS=Homo sapiens OX=9606 GN=MTPAP PE=1 SV=1	MTPAP	1.08590588322883	0.414729609716926	0.778832501076881	1.27436011975984	Cluster3	0.371566383792552
Q9NWQ8	Phosphoprotein associated with glycosphingolipid-enriched microdomains 1 OS=Homo sapiens OX=9606 GN=PAG1 PE=1 SV=2	PAG1	1.5698931589858	0.585115155933207	0.892088297605757	1.3024489145044	Cluster3	0.351288358094745
Q9NWW6	Nicotinamide riboside kinase 1 OS=Homo sapiens OX=9606 GN=NMRK1 PE=1 SV=1	NMRK1	0.979282883515254	1.07846483773512	1.16249803301567	0.406982444201495	Cluster2	0.616647621056993
Q9NX02	NACHT, LRR and PYD domains-containing protein 2 OS=Homo sapiens OX=9606 GN=NLRP2 PE=1 SV=1	NLRP2	0.2667661820306	1.14256966287519	1.09051293730023	1.76721983541251	Cluster4	0.823032828362492
Q9NX52	Rhomboid-related protein 2 OS=Homo sapiens OX=9606 GN=RHBDL2 PE=1 SV=2	RHBDL2	0.781795423576775	1.81403468269225	0.772122291603657	0.501646044624092	Cluster2	0.321451051361828
O75438	NADH dehydrogenase [ubiquinone] 1 beta subcomplex subunit 1 OS=Homo sapiens OX=9606 GN=NDUFB1 PE=1 SV=1	NDUFB1	1.69471293424899	0.606105840250272	0.810450428321407	0.571417605698671	Cluster6	0.490474154782978
Q9NXA8	NAD-dependent protein deacylase sirtuin-5, mitochondrial OS=Homo sapiens OX=9606 GN=SIRT5 PE=1 SV=2	SIRT5	1.52020323359686	1.0390470128536	0.73788421424702	0.554298308953771	Cluster6	0.892193803263955
Q9NXW2	DnaJ homolog subfamily B member 12 OS=Homo sapiens OX=9606 GN=DNAJB12 PE=1 SV=5	DNAJB12	0.505980143527248	0.642706155202268	0.539603593220919	1.99357135363229	Cluster1	0.930805043216976
Q9NY15	Stabilin-1 OS=Homo sapiens OX=9606 GN=STAB1 PE=1 SV=3	STAB1	0.489845367495291	1.50533681932989	1.09137448778551	0.870164988083959	Cluster5	0.704742033420597
Q9NY59	Sphingomyelin phosphodiesterase 3 OS=Homo sapiens OX=9606 GN=SMPD3 PE=1 SV=1	SMPD3	1.78810873594909	0.825951054570294	0.558948059064783	0.480976451247472	Cluster6	0.926940576803813
Q9NYL2	Mitogen-activated protein kinase kinase kinase 20 OS=Homo sapiens OX=9606 GN=MAP3K20 PE=1 SV=3	MAP3K20	0.123709072627102	0.311163248633135	0.27438788665929	3.6535458487508	Cluster1	0.778115431263947
Q9NZD2	Glycolipid transfer protein OS=Homo sapiens OX=9606 GN=GLTP PE=1 SV=3	GLTP	1.65265450600422	0.613666215554244	0.615853142150228	0.978825391817428	Cluster6	0.294011360091584
Q9NZJ6	Ubiquinone biosynthesis O-methyltransferase, mitochondrial OS=Homo sapiens OX=9606 GN=COQ3 PE=1 SV=3	COQ3	1.6615391205016	0.939310415304257	0.513873952751252	0.35207692600853	Cluster6	0.911519792073679
Q9NZN4	EH domain-containing protein 2 OS=Homo sapiens OX=9606 GN=EHD2 PE=1 SV=2	EHD2	0.839632339903293	0.824415772951526	0.722943990309425	1.91951184525363	Cluster1	0.748441182528067
Q9P0V3	SH3 domain-binding protein 4 OS=Homo sapiens OX=9606 GN=SH3BP4 PE=1 SV=1	SH3BP4	1.0514697357868	0.651393286529346	0.225585651676467	1.91714211864696	Cluster3	0.739604591303578
O75521	Enoyl-CoA delta isomerase 2 OS=Homo sapiens OX=9606 GN=ECI2 PE=1 SV=4	ECI2	1.79891040271717	0.864621806012596	0.625925048979261	0.565814113436451	Cluster6	0.885926403689171
Q9UBB9	Tuftelin-interacting protein 11 OS=Homo sapiens OX=9606 GN=TFIP11 PE=1 SV=1	TFIP11	0.486095854247181	0.831922923026547	0.980671369801174	1.88871556009736	Cluster4	0.65788138269492
Q9UBG0	C-type mannose receptor 2 OS=Homo sapiens OX=9606 GN=MRC2 PE=1 SV=2	MRC2	0.619095116449947	0.800450807500448	0.636065478079728	2.41658289695481	Cluster1	0.891962686332801
Q9UBP4	Dickkopf-related protein 3 OS=Homo sapiens OX=9606 GN=DKK3 PE=1 SV=2	DKK3	1.56901420181736	0.555781246937855	0.297109254045296	2.15619059439897	Cluster3	0.741549364320157
Q9UBP6	tRNA (guanine-N(7)-)-methyltransferase OS=Homo sapiens OX=9606 GN=METTL1 PE=1 SV=1	METTL1	0.442657644110275	0.69338596491228	1.03835588972431	1.32626365914787	Cluster4	0.831027215071871
Q9UBS3	DnaJ homolog subfamily B member 9 OS=Homo sapiens OX=9606 GN=DNAJB9 PE=1 SV=1	DNAJB9	0.15528479921477	0.878506765909223	1.42301643519504	1.06032116195833	Cluster4	0.469867409766507
Q9UBS4	DnaJ homolog subfamily B member 11 OS=Homo sapiens OX=9606 GN=DNAJB11 PE=1 SV=1	DNAJB11	0.629283850312777	1.25727359921235	1.36933457691834	0.616161960334791	Cluster5	0.634989142853115
Q9UBU3	Appetite-regulating hormone OS=Homo sapiens OX=9606 GN=GHRL PE=1 SV=1	GHRL	1.22030288401266	1.98302113096407	0.266449425461567	1.27808371177462	Cluster3	0.285652451745643
Q9UBW5	Bridging integrator 2 OS=Homo sapiens OX=9606 GN=BIN2 PE=1 SV=3	BIN2	0.145898646633024	1.11662210373103	1.38965735277403	0.841542440356839	Cluster5	0.704664112783302
Q9UBX5	Fibulin-5 OS=Homo sapiens OX=9606 GN=FBLN5 PE=1 SV=1	FBLN5	0.735456514893116	0.896827786052358	0.766393814668991	1.90198282657829	Cluster1	0.884212764244959
Q9UBX7	Kallikrein-11 OS=Homo sapiens OX=9606 GN=KLK11 PE=1 SV=2	KLK11	1.79977616602021	1.0096653248096	0.318964191441469	0.239231231181886	Cluster6	0.799796206272624
Q9UBY9	Heat shock protein beta-7 OS=Homo sapiens OX=9606 GN=HSPB7 PE=1 SV=1	HSPB7	0.112171550315103	0.184791320626107	0.250161201734534	4.25355460872167	Cluster1	0.879935557028205
Q9UDR5	Alpha-aminoadipic semialdehyde synthase, mitochondrial OS=Homo sapiens OX=9606 GN=AASS PE=1 SV=1	AASS	1.43209987984654	0.814933183700601	0.538494849259257	0.658855675573473	Cluster6	0.681391962592308
Q9UDW1	Cytochrome b-c1 complex subunit 9 OS=Homo sapiens OX=9606 GN=UQCR10 PE=1 SV=3	UQCR10	1.53083398044209	0.53300088091931	0.910801991938184	1.00940443136006	Cluster3	0.250613076919996
Q9UDY4	DnaJ homolog subfamily B member 4 OS=Homo sapiens OX=9606 GN=DNAJB4 PE=1 SV=1	DNAJB4	0.987012351264075	0.704596824153582	0.645424866941589	1.97821437554122	Cluster3	0.795423350637066
Q9UGM3	Deleted in malignant brain tumors 1 protein OS=Homo sapiens OX=9606 GN=DMBT1 PE=1 SV=2	DMBT1	0.0580993876049916	0.918041725096665	2.00703371008672	0.769273043992839	Cluster5	0.670978242470131
Q9UGT4	Sushi domain-containing protein 2 OS=Homo sapiens OX=9606 GN=SUSD2 PE=1 SV=1	SUSD2	0.268968109059415	0.373268160910391	0.164011089798261	2.60166001614711	Cluster1	0.603260739536126
Q9UHG2	ProSAAS OS=Homo sapiens OX=9606 GN=PCSK1N PE=1 SV=1	PCSK1N	1.71966362793711	1.10711891783995	0.442629749259291	0.191763114890932	Cluster2	0.472807753844836
Q9UHK6	Alpha-methylacyl-CoA racemase OS=Homo sapiens OX=9606 GN=AMACR PE=1 SV=2	AMACR	1.39929242865111	0.756665251250126	0.295445182731644	1.22395706307401	Cluster3	0.482493361121265
Q9UHN6	Cell surface hyaluronidase OS=Homo sapiens OX=9606 GN=CEMIP2 PE=1 SV=1	CEMIP2	0.414167438928699	1.08063614648588	0.880547857011981	1.69034326957085	Cluster4	0.699629815308979
Q9UHQ9	NADH-cytochrome b5 reductase 1 OS=Homo sapiens OX=9606 GN=CYB5R1 PE=1 SV=1	CYB5R1	1.94422861915356	0.921677876210566	0.496761249229011	0.455998383110291	Cluster6	0.924501615571481
O75607	Nucleoplasmin-3 OS=Homo sapiens OX=9606 GN=NPM3 PE=1 SV=3	NPM3	0.347884409340224	0.890987165146967	1.26600540215148	1.74268453504198	Cluster4	0.968211650416932
Q9UI08	Ena/VASP-like protein OS=Homo sapiens OX=9606 GN=EVL PE=1 SV=2	EVL	0.469936317934692	1.3099328167423	1.34265079899852	0.816220099486711	Cluster5	0.972955837122566
Q9UI09	NADH dehydrogenase [ubiquinone] 1 alpha subcomplex subunit 12 OS=Homo sapiens OX=9606 GN=NDUFA12 PE=1 SV=1	NDUFA12	1.47424339702334	0.963091809588957	0.89521800333131	0.501170185084581	Cluster2	0.733249576570377
Q9UJ72	Annexin A10 OS=Homo sapiens OX=9606 GN=ANXA10 PE=1 SV=3	ANXA10	1.5340088198236	0.948174086518268	0.803674926501468	0.428284334313313	Cluster2	0.664295542224816
Q9UJA5	tRNA (adenine(58)-N(1))-methyltransferase non-catalytic subunit TRM6 OS=Homo sapiens OX=9606 GN=TRMT6 PE=1 SV=1	TRMT6	0.541656057936794	0.755952781922952	0.963725565193166	2.08659920465923	Cluster1	0.483624814786125
A3KMH1	von Willebrand factor A domain-containing protein 8 OS=Homo sapiens OX=9606 GN=VWA8 PE=1 SV=2	VWA8	1.34981135007182	1.21365685434462	0.755118399944612	0.522120093458416	Cluster2	0.517021079742527
Q9UJY1	Heat shock protein beta-8 OS=Homo sapiens OX=9606 GN=HSPB8 PE=1 SV=1	HSPB8	0.431198830574855	0.41011901091386	0.471718188479343	3.0661647496487	Cluster1	0.946705163495314
Q9UK22	F-box only protein 2 OS=Homo sapiens OX=9606 GN=FBXO2 PE=1 SV=2	FBXO2	0.881393856656261	0.74164832313668	0.809200582910023	2.13551447459406	Cluster1	0.749189776342075
Q9UKE5	TRAF2 and NCK-interacting protein kinase OS=Homo sapiens OX=9606 GN=TNIK PE=1 SV=1	TNIK	0.907208431513049	0.697362007426093	1.18141365313901	2.19130387904408	Cluster1	0.516102635921081
Q9UKR5	Ergosterol biosynthetic protein 28 homolog OS=Homo sapiens OX=9606 GN=ERG28 PE=1 SV=1	ERG28	1.30576084522257	0.717108643243884	0.956843062087499	0.408765759000909	Cluster2	0.631950805165934
Q9UKS6	Protein kinase C and casein kinase substrate in neurons protein 3 OS=Homo sapiens OX=9606 GN=PACSIN3 PE=1 SV=2	PACSIN3	1.03127749595605	0.652687237964302	0.483652186001639	2.248574620117	Cluster3	0.961623735804512
Q9UKU7	Isobutyryl-CoA dehydrogenase, mitochondrial OS=Homo sapiens OX=9606 GN=ACAD8 PE=1 SV=1	ACAD8	1.44524331362476	1.02051498917257	0.879925382692761	0.481474471764848	Cluster2	0.862083621577884
Q9ULC3	Ras-related protein Rab-23 OS=Homo sapiens OX=9606 GN=RAB23 PE=1 SV=1	RAB23	0.880253852536384	0.766423863606247	0.59585187411519	2.13620561461326	Cluster3	0.628727556926849
Q9ULD2	Microtubule-associated tumor suppressor 1 OS=Homo sapiens OX=9606 GN=MTUS1 PE=1 SV=2	MTUS1	0.66682523649481	1.00330330106117	0.813692184676252	2.21866637085927	Cluster1	0.719956154116129
O75689	Arf-GAP with dual PH domain-containing protein 1 OS=Homo sapiens OX=9606 GN=ADAP1 PE=1 SV=2	ADAP1	1.03984406723269	1.04388825583201	0.610520872643297	1.917240412876	Cluster3	0.68677655579636
Q9UM22	Mammalian ependymin-related protein 1 OS=Homo sapiens OX=9606 GN=EPDR1 PE=1 SV=2	EPDR1	0.782378229475353	0.602153679201969	0.622459201135272	2.76839600985016	Cluster1	0.671912751935484
Q9UMD9	Collagen alpha-1(XVII) chain OS=Homo sapiens OX=9606 GN=COL17A1 PE=1 SV=3	COL17A1	0.675157868277631	1.34118129550307	1.13489166055799	0.499153004593679	Cluster5	0.385366119137147
Q9UMS6	Synaptopodin-2 OS=Homo sapiens OX=9606 GN=SYNPO2 PE=1 SV=2	SYNPO2	0.550003218675339	0.59517330372152	0.654231972857788	2.80088725711802	Cluster1	0.972741432524163
O75718	Cartilage-associated protein OS=Homo sapiens OX=9606 GN=CRTAP PE=1 SV=1	CRTAP	0.792139708690176	0.624564874217972	0.584102370208024	2.23896420618846	Cluster1	0.511127108464726
Q9UNX4	WD repeat-containing protein 3 OS=Homo sapiens OX=9606 GN=WDR3 PE=1 SV=1	WDR3	0.547587275118723	0.942921123330541	1.11413858233138	1.95985269521741	Cluster4	0.756337455879343
O75764	Transcription elongation factor A protein 3 OS=Homo sapiens OX=9606 GN=TCEA3 PE=1 SV=2	TCEA3	1.24677789848356	1.06048415795199	0.801914568458559	0.344940250635269	Cluster2	0.942678248542362
O75781	Paralemmin-1 OS=Homo sapiens OX=9606 GN=PALM PE=1 SV=2	PALM	0.715605914628752	0.66819226622062	0.534139171813323	3.00883835194571	Cluster1	0.70769887242349
Q9UQ90	Paraplegin OS=Homo sapiens OX=9606 GN=SPG7 PE=1 SV=2	SPG7	1.67137800744049	0.586385835434476	0.639303490339933	0.48258881682494	Cluster6	0.617796804888545
Q9Y221	60S ribosome subunit biogenesis protein NIP7 homolog OS=Homo sapiens OX=9606 GN=NIP7 PE=1 SV=1	NIP7	0.424450863253293	0.751004569415005	1.04653984129617	1.70561212621379	Cluster4	0.834692099720557
Q9Y228	TRAF3-interacting JNK-activating modulator OS=Homo sapiens OX=9606 GN=TRAF3IP3 PE=1 SV=2	TRAF3IP3	1.68594624905525	0.778809864362976	1.04797262337226	0.225032304204016	Cluster2	0.773399296730692
Q9Y231	4-galactosyl-N-acetylglucosaminide 3-alpha-L-fucosyltransferase 9 OS=Homo sapiens OX=9606 GN=FUT9 PE=1 SV=2	FUT9	1.25426077683369	0.947151590910088	0.836651200751518	0.228723782192798	Cluster2	0.931528966779157
Q9Y281	Cofilin-2 OS=Homo sapiens OX=9606 GN=CFL2 PE=1 SV=1	CFL2	0.616487639766614	0.615914500472827	0.541269803009541	2.83949208512652	Cluster1	0.899428139505455
Q9Y2C3	Beta-1,3-galactosyltransferase 5 OS=Homo sapiens OX=9606 GN=B3GALT5 PE=1 SV=1	B3GALT5	0.639449175439733	0.758945343923577	1.38325303369646	0.507360558840051	Cluster5	0.381579412694933
Q9Y2H5	Pleckstrin homology domain-containing family A member 6 OS=Homo sapiens OX=9606 GN=PLEKHA6 PE=1 SV=4	PLEKHA6	1.50404127126049	0.918720662047101	0.820306943569527	0.513862246245757	Cluster6	0.544919700549716
Q9Y2R0	Cytochrome c oxidase assembly factor 3 homolog, mitochondrial OS=Homo sapiens OX=9606 GN=COA3 PE=1 SV=1	COA3	1.77838507992535	0.678905728455327	0.667685982795406	0.639275078579626	Cluster6	0.609672453487004
Q9Y2R4	Probable ATP-dependent RNA helicase DDX52 OS=Homo sapiens OX=9606 GN=DDX52 PE=1 SV=4	DDX52	1.7635318899684	0.351445519069631	0.56909149408345	0.552399206910111	Cluster6	0.38383334915845
Q9Y2T3	Guanine deaminase OS=Homo sapiens OX=9606 GN=GDA PE=1 SV=1	GDA	0.648081444888863	0.269004548238678	0.515635308154408	3.08018954635895	Cluster1	0.481626964186187
Q9Y2Y8	Proteoglycan 3 OS=Homo sapiens OX=9606 GN=PRG3 PE=1 SV=2	PRG3	0.35602621856018	1.1923322714539	1.36192687236546	1.1794292752409	Cluster5	0.465176347301093
Q9Y342	Plasmolipin OS=Homo sapiens OX=9606 GN=PLLP PE=1 SV=1	PLLP	1.43037951990821	1.03946779712607	0.41659422658596	0.479916329322841	Cluster6	0.682414743327449
Q9Y365	START domain-containing protein 10 OS=Homo sapiens OX=9606 GN=STARD10 PE=1 SV=2	STARD10	1.85684151649729	0.946070775968796	0.63782974993469	0.338886936398823	Cluster6	0.717550137998094
Q9Y385	Ubiquitin-conjugating enzyme E2 J1 OS=Homo sapiens OX=9606 GN=UBE2J1 PE=1 SV=2	UBE2J1	0.379392743217084	1.29604772065549	1.54358926967352	0.56194053290779	Cluster5	0.873409795820807
Q9Y394	Dehydrogenase/reductase SDR family member 7 OS=Homo sapiens OX=9606 GN=DHRS7 PE=1 SV=1	DHRS7	1.55522395437052	0.96415228028602	0.793734585163797	0.530333770269482	Cluster6	0.731110863856485
Q9Y3R5	Protein dopey-2 OS=Homo sapiens OX=9606 GN=DOP1B PE=1 SV=5	DOP1B	1.62912414463334	0.965466343203538	0.824358031554789	0.371577220912486	Cluster2	0.798770100959892
Q9Y490	Talin-1 OS=Homo sapiens OX=9606 GN=TLN1 PE=1 SV=3	TLN1	0.716792559459307	0.860738965685787	0.853353078000859	1.85367309528106	Cluster1	0.902505011100016
Q9Y4H4	G-protein-signaling modulator 3 OS=Homo sapiens OX=9606 GN=GPSM3 PE=1 SV=1	GPSM3	0.303877641288095	1.06573884941177	1.34935382170934	0.865937016469676	Cluster5	0.792884630052532
Q9Y4K1	Beta/gamma crystallin domain-containing protein 1 OS=Homo sapiens OX=9606 GN=CRYBG1 PE=1 SV=3	CRYBG1	0.724291154862646	1.00524169690639	1.55572365514397	0.572115239630482	Cluster5	0.42609998571583
Q9Y5B6	PAX3- and PAX7-binding protein 1 OS=Homo sapiens OX=9606 GN=PAXBP1 PE=1 SV=2	PAXBP1	0.632518381370305	0.58425462915717	0.95299541957364	2.70746772022412	Cluster1	0.680669802818647
Q9Y5J1	U3 small nucleolar RNA-associated protein 18 homolog OS=Homo sapiens OX=9606 GN=UTP18 PE=1 SV=3	UTP18	0.499502663455844	0.919378484969094	1.11622165793177	1.64394557611362	Cluster4	0.950418716127016
Q9Y625	Glypican-6 OS=Homo sapiens OX=9606 GN=GPC6 PE=1 SV=1	GPC6	0.738358807174285	0.834428201252799	0.60985174791988	2.22604186547955	Cluster1	0.699303744230302
Q9Y680	Peptidyl-prolyl cis-trans isomerase FKBP7 OS=Homo sapiens OX=9606 GN=FKBP7 PE=1 SV=2	FKBP7	0.721373720970922	0.846325155264891	0.711157346544262	2.08171566582988	Cluster1	0.904282022538534
Q9Y6M7	Sodium bicarbonate cotransporter 3 OS=Homo sapiens OX=9606 GN=SLC4A7 PE=1 SV=2	SLC4A7	0.283420346570886	0.564366512844525	1.57877068836606	1.23915776693509	Cluster4	0.573716122285648
Q9Y6M9	NADH dehydrogenase [ubiquinone] 1 beta subcomplex subunit 9 OS=Homo sapiens OX=9606 GN=NDUFB9 PE=1 SV=3	NDUFB9	1.62617217744533	0.932317679180831	0.748011213197831	0.540248395264008	Cluster6	0.901317938408847
Q9Y6Q1	Calpain-6 OS=Homo sapiens OX=9606 GN=CAPN6 PE=1 SV=2	CAPN6	0.842044090742897	0.468161696812623	0.663086654965871	2.36194290113149	Cluster1	0.454813770368694
Q9Y6Q5	AP-1 complex subunit mu-2 OS=Homo sapiens OX=9606 GN=AP1M2 PE=1 SV=4	AP1M2	1.28518845602616	1.04552161264938	1.01222214963708	0.485601672531063	Cluster2	0.92999376409204
Q9Y6R7	IgGFc-binding protein OS=Homo sapiens OX=9606 GN=FCGBP PE=1 SV=3	FCGBP	0.730868884278692	0.935017527489196	1.73778384347315	0.394494617138425	Cluster5	0.302684461106771
Q9Y6U3	Scinderin OS=Homo sapiens OX=9606 GN=SCIN PE=1 SV=4	SCIN	1.5658896266841	0.998507931224743	0.726115688146675	0.564230130916715	Cluster6	0.971567055650056
O75995	SAM and SH3 domain-containing protein 3 OS=Homo sapiens OX=9606 GN=SASH3 PE=1 SV=2	SASH3	0.143295961681447	1.17012878242677	1.62543636867506	0.6633563116658	Cluster5	0.914358052721621
O76038	Secretagogin OS=Homo sapiens OX=9606 GN=SCGN PE=1 SV=2	SCGN	1.51850942852145	1.12991442526996	0.422625605922667	0.256157698178108	Cluster6	0.589555595581134
O76041	Nebulette OS=Homo sapiens OX=9606 GN=NEBL PE=1 SV=1	NEBL	1.53756169981324	0.92686066419544	0.42054717173968	0.458137793184563	Cluster6	0.790208414322058
A5D8V6	Vacuolar protein sorting-associated protein 37C OS=Homo sapiens OX=9606 GN=VPS37C PE=1 SV=2	VPS37C	0.91914052026604	0.637286982393523	0.840134809044545	2.44945381579364	Cluster1	0.592422517528825
O94804	Serine/threonine-protein kinase 10 OS=Homo sapiens OX=9606 GN=STK10 PE=1 SV=1	STK10	0.500690411299974	1.25645933447896	1.34767596328627	0.842761436402185	Cluster5	0.984713605677297
O94887	FERM, ARHGEF and pleckstrin domain-containing protein 2 OS=Homo sapiens OX=9606 GN=FARP2 PE=1 SV=3	FARP2	1.6392841577419	0.895150019343115	0.545885302658576	0.83936104051281	Cluster6	0.50313217302243
O94925	Glutaminase kidney isoform, mitochondrial OS=Homo sapiens OX=9606 GN=GLS PE=1 SV=1	GLS	0.388346979156928	0.911330089858717	1.25058764476716	1.67460292932578	Cluster4	0.969031470861186
O95154	Aflatoxin B1 aldehyde reductase member 3 OS=Homo sapiens OX=9606 GN=AKR7A3 PE=1 SV=2	AKR7A3	1.74959658748186	1.01984525076899	0.666285881434459	0.346408420472015	Cluster6	0.543766924166687
O95168	NADH dehydrogenase [ubiquinone] 1 beta subcomplex subunit 4 OS=Homo sapiens OX=9606 GN=NDUFB4 PE=1 SV=3	NDUFB4	1.46230922463641	0.986478842304277	0.886406354732923	0.497208367489568	Cluster2	0.777115665285412
O95208	Epsin-2 OS=Homo sapiens OX=9606 GN=EPN2 PE=1 SV=3	EPN2	0.707818081646435	0.766552330851118	0.868114525387882	2.68036326799011	Cluster1	0.939017297348086
O95294	RasGAP-activating-like protein 1 OS=Homo sapiens OX=9606 GN=RASAL1 PE=1 SV=3	RASAL1	1.66318759855618	0.913823021882402	0.635228212467615	0.363283501281379	Cluster6	0.729239647547531
O95395	Beta-1,3-galactosyl-O-glycosyl-glycoprotein beta-1,6-N-acetylglucosaminyltransferase 3 OS=Homo sapiens OX=9606 GN=GCNT3 PE=2 SV=1	GCNT3	0.127283460364691	0.474542305907775	1.81443056623529	1.11961823065177	Cluster4	0.5505376708475
A6NDB9	Paralemmin-3 OS=Homo sapiens OX=9606 GN=PALM3 PE=1 SV=2	PALM3	1.33559551474627	0.995516591932851	0.437581388789249	1.25403498863391	Cluster3	0.446784028846494
O95425	Supervillin OS=Homo sapiens OX=9606 GN=SVIL PE=1 SV=2	SVIL	0.431727065408079	0.600160213870179	0.625466454778514	3.01396939891484	Cluster1	0.909308235196919
O95428	Papilin OS=Homo sapiens OX=9606 GN=PAPLN PE=2 SV=4	PAPLN	0.430994386875168	1.37050860939141	1.10131454395407	0.576768076544186	Cluster5	0.755711177064714
O95429	BAG family molecular chaperone regulator 4 OS=Homo sapiens OX=9606 GN=BAG4 PE=1 SV=1	BAG4	0.425138549747283	0.810298661353415	1.00150730978365	1.44204341864027	Cluster4	0.968720409614997
O95466	Formin-like protein 1 OS=Homo sapiens OX=9606 GN=FMNL1 PE=1 SV=3	FMNL1	0.264912660439725	1.35765173568106	1.49440309913932	0.824548757109834	Cluster5	0.913917179772949
A6NDU8	RAB7A-interacting MON1-CCZ1 complex subunit 1 OS=Homo sapiens OX=9606 GN=RIMOC1 PE=1 SV=1	RIMOC1	0.632424958360487	0.847866104403957	0.648929140415669	4.66555196921262	Cluster1	0.935300949045478
O95563	Mitochondrial pyruvate carrier 2 OS=Homo sapiens OX=9606 GN=MPC2 PE=1 SV=1	MPC2	1.91517912858739	0.731627814462464	0.637208058907286	0.573977497064279	Cluster6	0.725130861792548
O95684	Centrosomal protein 43 OS=Homo sapiens OX=9606 GN=CEP43 PE=1 SV=1	CEP43	0.497992959655262	0.698543658828094	1.01531266375771	1.64934603039113	Cluster4	0.613726073405176
O95716	Ras-related protein Rab-3D OS=Homo sapiens OX=9606 GN=RAB3D PE=1 SV=1	RAB3D	1.5855061443436	0.93804183167502	0.79833953588992	0.517168732137171	Cluster6	0.694146193365511
O95757	Heat shock 70 kDa protein 4L OS=Homo sapiens OX=9606 GN=HSPA4L PE=1 SV=3	HSPA4L	0.282721737540552	0.642052319858652	0.974754324655335	2.10643731123743	Cluster4	0.808774452709919
O95810	Caveolae-associated protein 2 OS=Homo sapiens OX=9606 GN=CAVIN2 PE=1 SV=3	CAVIN2	0.905236282259614	0.777541423221473	0.602216393996927	2.07250885078297	Cluster3	0.698867734330185
O95816	BAG family molecular chaperone regulator 2 OS=Homo sapiens OX=9606 GN=BAG2 PE=1 SV=1	BAG2	0.508827941241203	0.551411755543617	0.553131671896128	3.07994294697857	Cluster1	0.991756313890442
O95817	BAG family molecular chaperone regulator 3 OS=Homo sapiens OX=9606 GN=BAG3 PE=1 SV=3	BAG3	0.723309835999336	0.607927163141021	0.666897251236865	2.50279862443416	Cluster1	0.820749831593782
O95831	Apoptosis-inducing factor 1, mitochondrial OS=Homo sapiens OX=9606 GN=AIFM1 PE=1 SV=1	AIFM1	1.50176324613157	1.02068521610311	0.784568675099669	0.539474293998466	Cluster6	0.71870256452156
O95858	Tetraspanin-15 OS=Homo sapiens OX=9606 GN=TSPAN15 PE=1 SV=1	TSPAN15	1.52579323666752	1.02374125838728	0.739948128125812	0.565776065229065	Cluster6	0.931351388239204
A6NHC0	Calpain-8 OS=Homo sapiens OX=9606 GN=CAPN8 PE=1 SV=3	CAPN8	1.11370191230172	1.29330038219693	0.957602816739396	0.453092333142909	Cluster2	0.726900691974304
O95980	Reversion-inducing cysteine-rich protein with Kazal motifs OS=Homo sapiens OX=9606 GN=RECK PE=1 SV=1	RECK	1.1258970392102	0.842928563157338	0.551455341454485	1.80992322617411	Cluster3	0.897006471281123
O95989	Diphosphoinositol polyphosphate phosphohydrolase 1 OS=Homo sapiens OX=9606 GN=NUDT3 PE=1 SV=1	NUDT3	0.687521866706651	0.757650452084636	0.777407592973884	3.22096406119142	Cluster1	0.991602780011161
O95994	Anterior gradient protein 2 homolog OS=Homo sapiens OX=9606 GN=AGR2 PE=1 SV=1	AGR2	1.34613858457725	1.04766313980314	0.939425761912246	0.500158770561036	Cluster2	0.97249402736664
A6NHR9	Structural maintenance of chromosomes flexible hinge domain-containing protein 1 OS=Homo sapiens OX=9606 GN=SMCHD1 PE=1 SV=2	SMCHD1	0.442752651131709	1.27489573619584	1.34382964025982	0.907782958618927	Cluster5	0.924149984255768
P00326	Alcohol dehydrogenase 1C OS=Homo sapiens OX=9606 GN=ADH1C PE=1 SV=2	ADH1C	1.53493898512193	1.23098959207793	0.682170808629786	0.327850921255512	Cluster2	0.698395188524665
P00352	Aldehyde dehydrogenase 1A1 OS=Homo sapiens OX=9606 GN=ALDH1A1 PE=1 SV=2	ALDH1A1	1.76910924277393	0.918798284232913	0.641143095879961	0.506424065669788	Cluster6	0.975929049938962
P00374	Dihydrofolate reductase OS=Homo sapiens OX=9606 GN=DHFR PE=1 SV=2	DHFR	0.741400243320744	1.0301024569043	1.32352597730771	0.456314210722491	Cluster2	0.327156317294752
P00395	Cytochrome c oxidase subunit 1 OS=Homo sapiens OX=9606 GN=MT-CO1 PE=1 SV=1	MT-CO1	1.04960411654206	1.45217910833373	0.508614703935151	0.6447011900725	Cluster6	0.353639287456356
P00403	Cytochrome c oxidase subunit 2 OS=Homo sapiens OX=9606 GN=MT-CO2 PE=1 SV=1	MT-CO2	1.50404252189108	1.08288588611792	0.761222849230368	0.477773114140947	Cluster6	0.482930392693182
P00450	Ceruloplasmin OS=Homo sapiens OX=9606 GN=CP PE=1 SV=1	CP	0.656137316355813	0.828908480778782	0.711984923695267	2.2044539187552	Cluster1	0.920181971370456
P00734	Prothrombin OS=Homo sapiens OX=9606 GN=F2 PE=1 SV=2	F2	0.642745398571207	0.693936278158607	0.629875511452605	2.55016421772636	Cluster1	0.968805830270528
P00736	Complement C1r subcomponent OS=Homo sapiens OX=9606 GN=C1R PE=1 SV=2	C1R	0.645435826185086	0.809536988317507	0.693635204392123	2.27708797165792	Cluster1	0.930748254895167
P00738	Haptoglobin OS=Homo sapiens OX=9606 GN=HP PE=1 SV=1	HP	0.352624661872651	0.630740488263921	0.790460368120648	2.83926172261416	Cluster1	0.535536022585719
P00740	Coagulation factor IX OS=Homo sapiens OX=9606 GN=F9 PE=1 SV=2	F9	0.899497755944816	0.794849846636706	0.721376550380096	1.87641377055756	Cluster1	0.515209630379595
P00746	Complement factor D OS=Homo sapiens OX=9606 GN=CFD PE=1 SV=5	CFD	0.771276361209937	0.875870215102964	0.713460641536536	1.92805672700158	Cluster1	0.820218769841703
P00747	Plasminogen OS=Homo sapiens OX=9606 GN=PLG PE=1 SV=2	PLG	0.627169127409169	0.621914533510847	0.599654935333006	2.72689210562046	Cluster1	0.949720831426323
P00748	Coagulation factor XII OS=Homo sapiens OX=9606 GN=F12 PE=1 SV=3	F12	0.403554616686696	0.639284611523063	0.713920986613067	2.26841429445245	Cluster1	0.649099743776489
P00751	Complement factor B OS=Homo sapiens OX=9606 GN=CFB PE=1 SV=2	CFB	0.822130326996753	0.812656034074609	0.641081009310069	2.08619894442784	Cluster1	0.584785208634858
P00813	Adenosine deaminase OS=Homo sapiens OX=9606 GN=ADA PE=1 SV=3	ADA	1.91929607370248	0.889461891326483	0.563741505933718	0.441250793555973	Cluster6	0.975861787285735
P00918	Carbonic anhydrase 2 OS=Homo sapiens OX=9606 GN=CA2 PE=1 SV=2	CA2	1.60354950022243	1.0293202323408	0.709950243786748	0.485770035475024	Cluster6	0.832380511662101
P00966	Argininosuccinate synthase OS=Homo sapiens OX=9606 GN=ASS1 PE=1 SV=2	ASS1	0.836258289425317	0.557045281916105	0.824490921772577	2.17330826032899	Cluster1	0.561401332286937
P00995	Serine protease inhibitor Kazal-type 1 OS=Homo sapiens OX=9606 GN=SPINK1 PE=1 SV=2	SPINK1	1.82297473897051	0.997643819521562	0.728844540857522	0.175805350975587	Cluster2	0.963795182565914
P01009	Alpha-1-antitrypsin OS=Homo sapiens OX=9606 GN=SERPINA1 PE=1 SV=3	SERPINA1	0.634265613930282	0.662234607356147	0.62445937336517	2.61856060802259	Cluster1	0.971861821087538
P01011	Alpha-1-antichymotrypsin OS=Homo sapiens OX=9606 GN=SERPINA3 PE=1 SV=2	SERPINA3	0.596343770709948	0.71558607731947	0.683377791416835	2.50703854083062	Cluster1	0.982848848408537
P01019	Angiotensinogen OS=Homo sapiens OX=9606 GN=AGT PE=1 SV=3	AGT	0.801682366884457	0.881554883499954	0.693125237333823	1.93545626842264	Cluster1	0.715857180369848
P01023	Alpha-2-macroglobulin OS=Homo sapiens OX=9606 GN=A2M PE=1 SV=3	A2M	0.720600317494575	0.828692991277015	0.853049733707551	1.89648543628128	Cluster1	0.933539451248715
P01024	Complement C3 OS=Homo sapiens OX=9606 GN=C3 PE=1 SV=2	C3	0.688764472000261	0.713080550284911	0.633183231335239	2.44745761956938	Cluster1	0.921753531291648
P01031	Complement C5 OS=Homo sapiens OX=9606 GN=C5 PE=1 SV=4	C5	0.521673506426665	0.607765904135006	0.579426001923258	2.93670188127259	Cluster1	0.995371502409565
P01034	Cystatin-C OS=Homo sapiens OX=9606 GN=CST3 PE=1 SV=1	CST3	1.74143224053633	0.998942071309539	0.669112068064698	0.385770430134138	Cluster6	0.711144343646722
P01042	Kininogen-1 OS=Homo sapiens OX=9606 GN=KNG1 PE=1 SV=2	KNG1	0.862659458908326	0.859515868440762	0.719860648698249	1.83694603592899	Cluster1	0.634988135584934
P01275	Pro-glucagon OS=Homo sapiens OX=9606 GN=GCG PE=1 SV=3	GCG	0.781905277029874	0.0381234703665741	1.61809173467527	0.353802156951222	Cluster2	0.179396154770191
P01303	Pro-neuropeptide Y OS=Homo sapiens OX=9606 GN=NPY PE=1 SV=1	NPY	0.861521544096818	0.395654077422398	0.595439939644002	4.24236745428873	Cluster1	0.479745610252692
P01591	Immunoglobulin J chain OS=Homo sapiens OX=9606 GN=JCHAIN PE=1 SV=4	JCHAIN	0.51173445795364	1.25184896741761	1.68830803594365	0.322162808027638	Cluster5	0.440023402327065
P01701	Immunoglobulin lambda variable 1-51 OS=Homo sapiens OX=9606 GN=IGLV1-51 PE=1 SV=2	IGLV1-51	1.37813340229221	0.539072834508618	1.18672276206863	0.588786224136273	Cluster2	0.326879511388668
P01717	Immunoglobulin lambda variable 3-25 OS=Homo sapiens OX=9606 GN=IGLV3-25 PE=1 SV=2	IGLV3-25	0.369560728634016	1.09737099086721	1.49817510058932	0.737120134181182	Cluster5	0.947405423762902
A8K7I4	Calcium-activated chloride channel regulator 1 OS=Homo sapiens OX=9606 GN=CLCA1 PE=1 SV=3	CLCA1	0.135290591947389	0.043074971937277	1.89067644988244	1.07102007635382	Cluster4	0.302529469605984
